# Supplementary material for: Prognostic value of CA20, a score based on centrosome amplification-associated genes, in breast tumors
Source: Sci Rep. 2017 Mar 21;7:262. doi: 10.1038/s41598-017-00363-w (PMC5428291; doi:10.1038/s41598-017-00363-w)
Supplement: Supplementary file 2 — Supplementary Table 1 [file 41598_2017_363_MOESM2_ESM.csv]

## Sheet: CA20
Gene	Experimental manipulation	Centrosomal phenotype	Possible mechanism	References
AURKA	Overexpression of AURKA in mouse NIH 3T3 cells and human MCF10A breast cells; overexpression of AURKA in synchronized HeLa cells	Increased proportion of cells with >2 centrosomes	Tetraploidization	Zhou et al., 1998; Meraldi et al., 2002
CCNA2	Knockdown of CCNA2 during DNA damage-induced G2 arrest in murine embryonic fibroblasts	Abrogation of centrosome overduplication (cells with >2 centrosomes)	Centrosome overduplication	Hanashiro et al., 2008
CCND1	Overexpression of CCND1 in hepatocytes	Increased proportion of cells with >2 centrosomes	Centrosome overduplication	Nelsen et al., 2005
CCNE2	Overexpression of CCNE2 and siRNA of TP53 in bladder cancer cells	Increased proportion of cells with >2 centrosomes	Centrosome overduplication	Kawamura et al., 2004; Nelsen et al., 2005
CDK1	Overexpression of CDK1 in osteosarcoma cells	Increased proportion of cells with >2 centrosomes	Centrosome overduplication	Loffler et al., 2011
CEP63	Overexpression of CEP63 in osteosarcoma cells	Increased proportion of cells with >2 centrosomes	Centrosome overduplication	Loffler et al., 2011
CEP152	Overexpression of CEP152 in osteosarcoma cells	Increased proportion of cells with >2 centrosomes	Centrosome overduplication	Dzhindzhev et al., 2010
E2F1	Overexpression of E2F1 in mammary epithelial cells	Increased proportion of cells with >2 centrosomes	Binucleation	Lee et al., 2014
E2F2	Overexpression of E2F2 in mammary epithelial cells	Increased proportion of cells with >2 centrosomes	Binucleation	Lee et al., 2014
LMO4	Overexpression of LMO4 in breast cancer cells	Increased proportion of cells with >2 centrosomes	Centrosome overduplication	Montañez-Wiscovich et al., 2010
MDM2	Overexpression of MDM2 in murine fibroblasts; pharmacologic inhibition of MDM2-p53 interaction in MYCN-overexpressing cells subjected to ionizing radiation	Increased proportion of cells with >2 centrosomes; decreased proportion of cells with >2 centrosomes	Centrosome overduplication	Carroll et al., 1999; Slack et al., 2007
MYCN	Overexpression of MYCN in neuroblastoma and p53+/+ colon cancer cells and subjection to ionizing radiation	Increased proportion of cells with >2 centrosomes	Centrosome overduplication	Slack et al., 2007
NDRG1	Knockdown of NDRG1 in breast epithelial and colorectal cancer cells	Increased proportion of cells with >2 centrosomes	Suppression of centrosome overduplication	Croessmann et al., 2015
NEK2	Overexpression in breast cancer cells	Increased proportion of cells with >2 centrosomes	Binucleation	Harrison Pitner et al., 2013
PIN1	Overexpression of PIN1 and induction of S-phase arrest in murine embryonic fibroblasts and overexpression of PIN1 in mammary epithelial cells (transgenic mice)	Increased proportion of cells with >2 centrosomes	Centrosome overduplication	Suizu et al., 2006
PLK1	Knockdown of PLK1 in S phase-arrested osteosarcoma cells; constitutive activation in S phase-arrested osteosarcoma cells	Increased proportion of cells with >2 centrosomes or >4 centrioles	Centrosome/centriole overduplication	Liu et al., 2002; Loncarek et al., 2010
PLK4	Overexpression of PLK4 in osteosarcoma cells	Increased proportion of cells with >2 centrosomes or >4 centrioles	Centriole/centrosome overduplication	Habedanck et al., 2005; Dzhindzhev et al., 2010
SASS6	Overexpression of SASS6 in colorectal cancer cells	Increased proportion of cells with >2 centrosomes	Centrosome overduplication	Shinmura et al., 2015
STIL	Overexpression of STIL in osteosarcoma cells	Increased proportion of cells with >4 centrioles	Centriole overduplication	Tang et al., 2011
TUBG1	Most abundant centrosome structural protein	Marker for centrosome amplification	Excessive accumulation or increased copy number of centrosomes	Bauer et al., 2016
