# Supplementary material for: Prognostic value of CA20, a score based on centrosome amplification-associated genes, in breast tumors
Source: Sci Rep. 2017 Mar 21;7:262. doi: 10.1038/s41598-017-00363-w (PMC5428291; doi:10.1038/s41598-017-00363-w)
Supplement: Supplementary file 3 — Supplementary Table 2 [file 41598_2017_363_MOESM3_ESM.csv]

NAME	SIZE	ES	NES	NOM p-val	FDR q-val	FWER p-val	RANK AT MAX	LEADING EDGE
GO_DNA_REPAIR	461	0.5196208	2.4348006	0	6.10E-04	0.005	2907	tags=26%, list=14%, signal=30%
GO_MITOTIC_NUCLEAR_DIVISION	347	0.6934352	2.452631	0	6.97E-04	0.004	1970	tags=32%, list=10%, signal=34%
GO_CELL_CYCLE_PHASE_TRANSITION	242	0.65087855	2.4390612	0	7.31E-04	0.005	2619	tags=36%, list=13%, signal=40%
GO_RNA_3_END_PROCESSING	86	0.5336323	2.3492947	0	8.41E-04	0.012	6743	tags=65%, list=33%, signal=97%
GO_CELL_DIVISION	434	0.62229866	2.4757392	0	8.49E-04	0.003	1970	tags=28%, list=10%, signal=30%
GO_RIBONUCLEOPROTEIN_COMPLEX_LOCALIZATION	105	0.51075435	2.362789	0	8.88E-04	0.011	6887	tags=67%, list=34%, signal=100%
GO_SPINDLE_ASSEMBLY	68	0.7297575	2.3614433	0	8.91E-04	0.012	1038	tags=25%, list=5%, signal=26%
GO_DNA_GEOMETRIC_CHANGE	80	0.7121739	2.454726	0	9.29E-04	0.004	1487	tags=28%, list=7%, signal=30%
GO_REGULATION_OF_SISTER_CHROMATID_SEGREGATION	67	0.7168968	2.3719373	0	9.47E-04	0.011	863	tags=27%, list=4%, signal=28%
GO_DNA_INTEGRITY_CHECKPOINT	143	0.5854974	2.3338675	0	9.80E-04	0.015	1647	tags=23%, list=8%, signal=25%
GO_REGULATION_OF_MICROTUBULE_POLYMERIZATION_OR_DEPOLYMERIZATION	173	0.59018654	2.3726413	0	0.001014703	0.011	1666	tags=24%, list=8%, signal=26%
GO_CYTOKINESIS	80	0.66484827	2.3925333	0	0.001051921	0.01	1334	tags=26%, list=6%, signal=28%
GO_REGULATION_OF_CHROMOSOME_SEGREGATION	85	0.7527367	2.4132035	0	0.001079402	0.008	863	tags=31%, list=4%, signal=32%
GO_MITOTIC_SPINDLE_ORGANIZATION	68	0.7710845	2.3170671	0	0.001084755	0.017	612	tags=32%, list=3%, signal=33%
GO_NEGATIVE_REGULATION_OF_PROTEIN_MODIFICATION_BY_SMALL_PROTEIN_CONJUGATION_OR_REMOVAL	137	0.4980697	2.372819	0	0.001092757	0.011	5699	tags=45%, list=28%, signal=62%
GO_PROTEIN_SUMOYLATION	115	0.5083125	2.3018684	0	0.001120653	0.022	3740	tags=31%, list=18%, signal=38%
GO_RNA_SPLICING	335	0.40579745	2.3982418	0	0.001157114	0.01	7055	tags=54%, list=34%, signal=81%
GO_MICROTUBULE_CYTOSKELETON_ORGANIZATION_INVOLVED_IN_MITOSIS	40	0.8268898	2.30312	0	0.001163755	0.022	612	tags=30%, list=3%, signal=31%
GO_MULTI_ORGANISM_LOCALIZATION	67	0.5046003	2.2887166	0	0.001169702	0.025	5784	tags=54%, list=28%, signal=75%
GO_CELL_CYCLE_CHECKPOINT	191	0.6176841	2.3827937	0	0.00118382	0.011	1647	tags=26%, list=8%, signal=28%
GO_NUCLEAR_EXPORT	133	0.4359431	2.2903168	0	0.00119586	0.025	6887	tags=58%, list=34%, signal=87%
GO_NEGATIVE_REGULATION_OF_CHROMOSOME_ORGANIZATION	96	0.5589995	2.29365	0	0.001199725	0.025	452	tags=14%, list=2%, signal=14%
GO_MULTI_ORGANISM_TRANSPORT	67	0.5046003	2.2887166	0	0.001208692	0.025	5784	tags=54%, list=28%, signal=75%
GO_MITOTIC_SPINDLE_ASSEMBLY	40	0.8268898	2.30312	0	0.001210306	0.022	612	tags=30%, list=3%, signal=31%
GO_CELL_CYCLE_G2_M_PHASE_TRANSITION	132	0.59952015	2.4190164	0	0.001214328	0.008	3053	tags=31%, list=15%, signal=36%
GO_CHROMOSOME_SEGREGATION	259	0.7344726	2.315591	0	0.001217468	0.018	1899	tags=39%, list=9%, signal=42%
GO_NUCLEAR_CHROMOSOME_SEGREGATION	218	0.75590783	2.304937	0	0.001243501	0.021	1899	tags=42%, list=9%, signal=46%
GO_DNA_RECOMBINATION	196	0.60523826	2.3065662	0	0.001297566	0.021	3263	tags=38%, list=16%, signal=45%
GO_MITOTIC_CELL_CYCLE_CHECKPOINT	138	0.56041515	2.3118503	0	0.001331267	0.02	1647	tags=22%, list=8%, signal=23%
GO_REGULATION_OF_MICROTUBULE_BASED_PROCESS	234	0.53067786	2.2780752	0	0.001384564	0.028	1970	tags=25%, list=10%, signal=27%
GO_ORGANELLE_FISSION	474	0.6520657	2.4223225	0	0.001387803	0.008	1970	tags=30%, list=10%, signal=33%
GO_DOUBLE_STRAND_BREAK_REPAIR	153	0.60110474	2.2644217	0	0.001661301	0.031	2478	tags=32%, list=12%, signal=36%
GO_MRNA_PROCESSING	397	0.35169885	2.26192	0.002024292	0.001693513	0.032	6743	tags=49%, list=33%, signal=72%
GO_RETROGRADE_VESICLE_MEDIATED_TRANSPORT_GOLGI_TO_ER	77	0.5680132	2.487371	0	0.001698695	0.003	890	tags=13%, list=4%, signal=14%
GO_NEGATIVE_REGULATION_OF_CELL_CYCLE_PHASE_TRANSITION	145	0.51878333	2.2099242	0	0.001781209	0.048	612	tags=15%, list=3%, signal=16%
GO_PROTEASOMAL_PROTEIN_CATABOLIC_PROCESS	269	0.34221032	2.2130818	0	0.001816135	0.048	4331	tags=20%, list=21%, signal=26%
GO_MITOTIC_DNA_INTEGRITY_CHECKPOINT	99	0.5446819	2.2156558	0	0.001830601	0.047	2823	tags=28%, list=14%, signal=33%
GO_CHROMOSOME_LOCALIZATION	59	0.72627664	2.2057939	0	0.001853056	0.05	921	tags=29%, list=4%, signal=30%
GO_REGULATION_OF_CELL_CYCLE_PHASE_TRANSITION	317	0.47575098	2.2055945	0	0.001855589	0.05	1741	tags=17%, list=8%, signal=18%
GO_REGULATION_OF_PROTEIN_COMPLEX_DISASSEMBLY	212	0.52197504	2.2285132	0	0.001863708	0.042	1970	tags=22%, list=10%, signal=24%
GO_NUCLEAR_ENVELOPE_ORGANIZATION	80	0.47598943	2.2157729	0	0.001867961	0.047	5093	tags=38%, list=25%, signal=50%
GO_NEGATIVE_REGULATION_OF_MITOTIC_CELL_CYCLE	198	0.50006795	2.2198522	0	0.001881825	0.044	1647	tags=19%, list=8%, signal=21%
GO_REGULATION_OF_CHROMOSOME_ORGANIZATION	271	0.43223205	2.2314136	0	0.001894733	0.041	2114	tags=16%, list=10%, signal=18%
GO_DNA_REPLICATION	195	0.6448283	2.2174978	0	0.001895874	0.046	2586	tags=39%, list=13%, signal=44%
GO_REGULATION_OF_CYTOKINESIS	62	0.682778	2.2251863	0	0.001910255	0.042	967	tags=24%, list=5%, signal=25%
GO_NEGATIVE_REGULATION_OF_CELL_CYCLE_PROCESS	212	0.53600454	2.2450516	0	0.001914192	0.039	1659	tags=21%, list=8%, signal=23%
GO_SISTER_CHROMATID_SEGREGATION	170	0.7886683	2.222817	0	0.001922734	0.044	1899	tags=45%, list=9%, signal=49%
GO_REGULATION_OF_CELL_CYCLE_CHECKPOINT	28	0.66341704	2.1966472	0	0.001924922	0.055	1703	tags=29%, list=8%, signal=31%
GO_G1_S_TRANSITION_OF_MITOTIC_CELL_CYCLE	104	0.72450286	2.2476525	0	0.001927093	0.039	1739	tags=42%, list=8%, signal=46%
GO_REGULATION_OF_PROTEIN_UBIQUITINATION_INVOLVED_IN_UBIQUITIN_DEPENDENT_PROTEIN_CATABOLIC_PROCESS	103	0.49926648	2.2435598	0	0.001933152	0.039	5575	tags=45%, list=27%, signal=61%
GO_POSITIVE_REGULATION_OF_CELL_CYCLE_PHASE_TRANSITION	67	0.6327872	2.2327702	0	0.001939846	0.041	1934	tags=25%, list=9%, signal=28%
GO_REGULATION_OF_LIGASE_ACTIVITY	129	0.4617989	2.198048	0	0.001958693	0.055	5405	tags=43%, list=26%, signal=59%
GO_CELL_CYCLE_G1_S_PHASE_TRANSITION	104	0.72450286	2.2476525	0	0.001982153	0.039	1739	tags=42%, list=8%, signal=46%
GO_CYTOSKELETON_DEPENDENT_CYTOKINESIS	39	0.7221101	2.1996627	0	0.001984806	0.054	1334	tags=33%, list=6%, signal=36%
GO_RNA_SPLICING_VIA_TRANSESTERIFICATION_REACTIONS	248	0.42266905	2.2337346	0.004192872	0.001987159	0.041	7055	tags=58%, list=34%, signal=87%
GO_MRNA_3_END_PROCESSING	60	0.52083886	2.2346466	0	0.002001396	0.04	6887	tags=65%, list=34%, signal=98%
GO_MITOTIC_SISTER_CHROMATID_SEGREGATION	87	0.8023395	2.2001674	0	0.002020894	0.054	1094	tags=39%, list=5%, signal=41%
GO_REGULATION_OF_MITOTIC_CELL_CYCLE	459	0.46503392	2.234742	0	0.002052714	0.04	2824	tags=23%, list=14%, signal=26%
GO_REGULATION_OF_NUCLEAR_DIVISION	159	0.5951458	2.1914344	0	0.002077999	0.06	1703	tags=28%, list=8%, signal=31%
GO_RECOMBINATIONAL_REPAIR	70	0.68668777	2.1931775	0	0.002085028	0.059	1934	tags=34%, list=9%, signal=38%
GO_NEGATIVE_REGULATION_OF_MITOTIC_NUCLEAR_DIVISION	34	0.75609684	2.1878476	0	0.002215032	0.062	452	tags=32%, list=2%, signal=33%
GO_DNA_DAMAGE_RESPONSE_DETECTION_OF_DNA_DAMAGE	36	0.5984453	2.1798668	0.002	0.002299147	0.067	6584	tags=61%, list=32%, signal=90%
GO_NEGATIVE_REGULATION_OF_CELLULAR_PROTEIN_CATABOLIC_PROCESS	63	0.55929303	2.1821327	0	0.00233623	0.067	1198	tags=16%, list=6%, signal=17%
GO_POSITIVE_REGULATION_OF_LIGASE_ACTIVITY	109	0.4770401	2.1613927	0.006263048	0.002586009	0.082	5575	tags=48%, list=27%, signal=65%
GO_NUCLEAR_ENVELOPE_DISASSEMBLY	46	0.62178177	2.1671925	0	0.002613568	0.08	5727	tags=57%, list=28%, signal=78%
GO_CENTROSOME_CYCLE	44	0.70304734	2.1625016	0	0.002624606	0.082	1647	tags=32%, list=8%, signal=35%
GO_DNA_CONFORMATION_CHANGE	257	0.65261227	2.1633832	0	0.002648905	0.081	2018	tags=34%, list=10%, signal=37%
GO_MEMBRANE_DISASSEMBLY	46	0.62178177	2.1671925	0	0.002654406	0.08	5727	tags=57%, list=28%, signal=78%
GO_PROTEIN_UBIQUITINATION_INVOLVED_IN_UBIQUITIN_DEPENDENT_PROTEIN_CATABOLIC_PROCESS	133	0.44233668	2.1517296	0	0.002787549	0.091	1725	tags=12%, list=8%, signal=13%
GO_NEGATIVE_REGULATION_OF_PROTEIN_COMPLEX_DISASSEMBLY	168	0.5407922	2.1535246	0	0.002794297	0.09	821	tags=18%, list=4%, signal=19%
GO_DNA_TEMPLATED_TRANSCRIPTION_TERMINATION	89	0.47788575	2.1420462	0	0.002797916	0.097	7422	tags=70%, list=36%, signal=109%
GO_REGULATION_OF_SPINDLE_ORGANIZATION	18	0.67294323	2.1425264	0	0.002836244	0.097	1666	tags=28%, list=8%, signal=30%
GO_RNA_LOCALIZATION	167	0.3881695	2.1454885	0	0.002866973	0.096	6230	tags=52%, list=30%, signal=74%
GO_ANAPHASE_PROMOTING_COMPLEX_DEPENDENT_CATABOLIC_PROCESS	77	0.65483457	2.1399474	0.002083333	0.002884105	0.102	5575	tags=60%, list=27%, signal=82%
GO_POSITIVE_REGULATION_OF_CELL_CYCLE_PROCESS	243	0.52444553	2.145572	0	0.002907353	0.096	1998	tags=23%, list=10%, signal=25%
GO_DNA_DEPENDENT_DNA_REPLICATION	91	0.7161425	2.1324358	0	0.003125827	0.11	2586	tags=51%, list=13%, signal=58%
GO_MICROTUBULE_ORGANIZING_CENTER_ORGANIZATION	83	0.5796126	2.1326442	0	0.003166956	0.11	3058	tags=35%, list=15%, signal=41%
GO_NEGATIVE_REGULATION_OF_CHROMOSOME_SEGREGATION	28	0.82911915	2.130526	0	0.003168593	0.113	452	tags=36%, list=2%, signal=36%
GO_TERMINATION_OF_RNA_POLYMERASE_II_TRANSCRIPTION	50	0.573743	2.1315334	0	0.003174187	0.112	6887	tags=76%, list=34%, signal=114%
GO_TRNA_METABOLIC_PROCESS	171	0.45462945	2.1228735	0.009784736	0.003571641	0.122	5549	tags=49%, list=27%, signal=66%
GO_DNA_DEPENDENT_DNA_REPLICATION_MAINTENANCE_OF_FIDELITY	22	0.7211847	2.1152918	0	0.003732509	0.131	1743	tags=36%, list=8%, signal=40%
GO_SISTER_CHROMATID_COHESION	108	0.78670025	2.1159942	0	0.00375393	0.129	1899	tags=47%, list=9%, signal=52%
GO_ANTIGEN_PROCESSING_AND_PRESENTATION_OF_PEPTIDE_ANTIGEN_VIA_MHC_CLASS_II	90	0.57759315	2.104091	0	0.003912565	0.14	459	tags=12%, list=2%, signal=12%
GO_ANTIGEN_PROCESSING_AND_PRESENTATION_OF_PEPTIDE_OR_POLYSACCHARIDE_ANTIGEN_VIA_MHC_CLASS_II	90	0.57759315	2.104091	0	0.003959143	0.14	459	tags=12%, list=2%, signal=12%
GO_NEGATIVE_REGULATION_OF_CELL_DIVISION	60	0.73739266	2.1041644	0	0.004006844	0.14	452	tags=33%, list=2%, signal=34%
GO_REGULATION_OF_PROTEASOMAL_UBIQUITIN_DEPENDENT_PROTEIN_CATABOLIC_PROCESS	146	0.38577482	2.097538	0	0.00408284	0.145	863	tags=10%, list=4%, signal=10%
GO_MITOTIC_RECOMBINATION	39	0.7762749	2.0955443	0	0.004100783	0.146	1934	tags=59%, list=9%, signal=65%
GO_G1_DNA_DAMAGE_CHECKPOINT	72	0.4861797	2.0961463	0	0.004131543	0.146	2823	tags=25%, list=14%, signal=29%
GO_MEIOTIC_CELL_CYCLE_PROCESS	145	0.639739	2.0810862	0	0.004193766	0.168	2743	tags=40%, list=13%, signal=46%
GO_NEGATIVE_REGULATION_OF_NUCLEAR_DIVISION	46	0.7259734	2.0865474	0	0.004202759	0.161	452	tags=33%, list=2%, signal=33%
GO_PROTEIN_LOCALIZATION_TO_CHROMOSOME	44	0.73802376	2.0881858	0	0.004218455	0.157	702	tags=34%, list=3%, signal=35%
GO_POSITIVE_REGULATION_OF_CELL_CYCLE_ARREST	84	0.4945164	2.0813308	0.002070393	0.004223059	0.167	1647	tags=19%, list=8%, signal=21%
GO_METAPHASE_PLATE_CONGRESSION	40	0.77742845	2.088598	0	0.00423926	0.155	702	tags=35%, list=3%, signal=36%
GO_DNA_BIOSYNTHETIC_PROCESS	112	0.5627271	2.0829067	0	0.004240328	0.166	2988	tags=36%, list=15%, signal=42%
GO_REGULATION_OF_CENTROSOME_CYCLE	36	0.60854506	2.0832825	0.00209205	0.004279987	0.166	3047	tags=44%, list=15%, signal=52%
GO_SPINDLE_LOCALIZATION	38	0.6330777	2.089397	0	0.004281476	0.154	1029	tags=24%, list=5%, signal=25%
GO_SIGNAL_TRANSDUCTION_IN_RESPONSE_TO_DNA_DAMAGE	95	0.45760334	2.0781791	0.00209205	0.004289029	0.175	1647	tags=17%, list=8%, signal=18%
GO_CENTROSOME_LOCALIZATION	18	0.6666345	2.075978	0	0.004318036	0.176	498	tags=17%, list=2%, signal=17%
GO_CELL_SEPARATION_AFTER_CYTOKINESIS	16	0.6677332	2.0740495	0	0.004383999	0.181	1659	tags=19%, list=8%, signal=20%
GO_RIBONUCLEOPROTEIN_COMPLEX_SUBUNIT_ORGANIZATION	186	0.4020005	2.0706475	0.010330578	0.004513072	0.184	7624	tags=52%, list=37%, signal=82%
GO_INTERSTRAND_CROSS_LINK_REPAIR	39	0.64869195	2.0624077	0	0.004721351	0.196	3153	tags=46%, list=15%, signal=54%
GO_REGULATION_OF_CYCLIN_DEPENDENT_PROTEIN_KINASE_ACTIVITY	94	0.51711637	2.0627055	0	0.004748822	0.195	1085	tags=21%, list=5%, signal=22%
GO_POSITIVE_REGULATION_OF_MITOTIC_CELL_CYCLE	122	0.54005724	2.06451	0	0.004759068	0.19	1998	tags=26%, list=10%, signal=29%
GO_REGULATION_OF_RNA_STABILITY	139	0.35958222	2.0627456	0.006	0.004795379	0.195	5678	tags=45%, list=28%, signal=62%
GO_MEIOTIC_CELL_CYCLE	179	0.61639506	2.0557027	0	0.005025161	0.206	2743	tags=37%, list=13%, signal=43%
GO_MITOTIC_CYTOKINESIS	31	0.7295736	2.050879	0	0.005266604	0.218	589	tags=32%, list=3%, signal=33%
GO_ERROR_PRONE_TRANSLESION_SYNTHESIS	19	0.6530862	2.049397	0	0.005308127	0.222	2370	tags=37%, list=12%, signal=42%
GO_NEGATIVE_REGULATION_OF_ORGANELLE_ORGANIZATION	384	0.4175967	2.0481217	0	0.005362434	0.222	821	tags=13%, list=4%, signal=13%
GO_REGULATION_OF_TELOMERE_MAINTENANCE	62	0.4392741	2.045426	0.002	0.005443412	0.228	5939	tags=47%, list=29%, signal=66%
GO_REGULATION_OF_UBIQUITIN_PROTEIN_LIGASE_ACTIVITY	18	0.6813582	2.0427108	0.002024292	0.005553524	0.234	1703	tags=33%, list=8%, signal=36%
GO_NUCLEUS_ORGANIZATION	134	0.40533388	2.0356555	0.001934236	0.005715079	0.245	5129	tags=34%, list=25%, signal=44%
GO_BASE_EXCISION_REPAIR	39	0.5642729	2.0362308	0.002016129	0.005728801	0.243	2835	tags=31%, list=14%, signal=36%
GO_TELOMERE_MAINTENANCE_VIA_RECOMBINATION	32	0.7435153	2.0331817	0	0.005756934	0.248	1934	tags=56%, list=9%, signal=62%
GO_DNA_SYNTHESIS_INVOLVED_IN_DNA_REPAIR	71	0.6035139	2.0362582	0	0.00577995	0.243	1960	tags=32%, list=10%, signal=36%
GO_CHROMATIN_REMODELING	146	0.5056127	2.0369291	0	0.005783502	0.241	2152	tags=25%, list=10%, signal=27%
GO_NEGATIVE_REGULATION_OF_DNA_REPLICATION	52	0.504016	2.0312078	0	0.005821479	0.25	1508	tags=15%, list=7%, signal=17%
GO_MITOTIC_G2_M_TRANSITION_CHECKPOINT	19	0.816572	2.0303936	0	0.005840332	0.251	531	tags=32%, list=3%, signal=32%
GO_MEIOSIS_I	81	0.6734393	2.0281754	0	0.005949564	0.256	2095	tags=42%, list=10%, signal=47%
GO_REGULATION_OF_TELOMERE_MAINTENANCE_VIA_TELOMERE_LENGTHENING	48	0.4843159	2.0258482	0	0.006042014	0.263	5806	tags=54%, list=28%, signal=75%
GO_SPINDLE_CHECKPOINT	25	0.8396926	2.0198624	0	0.006142814	0.277	702	tags=40%, list=3%, signal=41%
GO_ATP_DEPENDENT_CHROMATIN_REMODELING	71	0.67621547	2.020411	0	0.006155232	0.275	2152	tags=37%, list=10%, signal=41%
GO_REGULATION_OF_DNA_DEPENDENT_DNA_REPLICATION	41	0.69682604	2.0232093	0	0.006164371	0.271	1800	tags=41%, list=9%, signal=45%
GO_RECIPROCAL_MEIOTIC_RECOMBINATION	37	0.6717403	2.0162246	0	0.006205676	0.284	2095	tags=46%, list=10%, signal=51%
GO_REGULATION_OF_SIGNAL_TRANSDUCTION_BY_P53_CLASS_MEDIATOR	159	0.39687124	2.0204158	0	0.006205685	0.275	2289	tags=19%, list=11%, signal=21%
GO_NEGATIVE_REGULATION_OF_CELL_CYCLE	426	0.41131634	2.0206587	0	0.006250524	0.275	1673	tags=17%, list=8%, signal=18%
GO_RECIPROCAL_DNA_RECOMBINATION	37	0.67174035	2.0162249	0	0.006255321	0.284	2095	tags=46%, list=10%, signal=51%
GO_SNRNA_METABOLIC_PROCESS	82	0.3940287	2.0132852	0.004219409	0.006343793	0.29	6568	tags=49%, list=32%, signal=71%
GO_MACROMOLECULAR_COMPLEX_DISASSEMBLY	180	0.40094334	2.0075874	0.008179959	0.006627626	0.304	5889	tags=43%, list=29%, signal=60%
GO_G2_DNA_DAMAGE_CHECKPOINT	31	0.6807591	2.0081441	0	0.006628619	0.304	531	tags=26%, list=3%, signal=26%
GO_REGULATION_OF_DOUBLE_STRAND_BREAK_REPAIR	38	0.6562963	2.006487	0	0.00669752	0.308	1670	tags=24%, list=8%, signal=26%
GO_NEGATIVE_REGULATION_OF_CELL_CYCLE_G2_M_PHASE_TRANSITION	25	0.6987778	1.9962722	0	0.00729959	0.336	531	tags=24%, list=3%, signal=25%
GO_REGULATION_OF_PROTEASOMAL_PROTEIN_CATABOLIC_PROCESS	179	0.33401275	1.9970344	0	0.007305274	0.332	863	tags=8%, list=4%, signal=9%
GO_POSITIVE_REGULATION_OF_CHROMOSOME_SEGREGATION	25	0.68904215	1.9934664	0	0.007410977	0.342	335	tags=24%, list=2%, signal=24%
GO_NUCLEOTIDE_EXCISION_REPAIR_DNA_GAP_FILLING	24	0.5754238	1.9940568	0.008230452	0.007432957	0.34	2516	tags=33%, list=12%, signal=38%
GO_DNA_REPLICATION_INDEPENDENT_NUCLEOSOME_ASSEMBLY	50	0.7497194	1.984812	0	0.007865359	0.365	1995	tags=46%, list=10%, signal=51%
GO_DNA_REPLICATION_INDEPENDENT_NUCLEOSOME_ORGANIZATION	50	0.74971944	1.9848121	0	0.007923621	0.365	1995	tags=46%, list=10%, signal=51%
GO_POSITIVE_REGULATION_OF_CELL_CYCLE	327	0.4477049	1.9832555	0	0.007958396	0.37	1189	tags=17%, list=6%, signal=17%
GO_RNA_PHOSPHODIESTER_BOND_HYDROLYSIS_EXONUCLEOLYTIC	35	0.46623746	1.9809908	0.002008032	0.008000476	0.375	5036	tags=43%, list=25%, signal=57%
GO_POSITIVE_REGULATION_OF_G1_S_TRANSITION_OF_MITOTIC_CELL_CYCLE	24	0.652541	1.9810259	0	0.008058451	0.375	170	tags=13%, list=1%, signal=13%
GO_MATURATION_OF_5_8S_RRNA	28	0.58890855	1.9769112	0.011764706	0.008308138	0.389	6324	tags=71%, list=31%, signal=103%
GO_NUCLEOBASE_CONTAINING_COMPOUND_TRANSPORT	181	0.34105754	1.973713	0.003937008	0.008359863	0.403	6118	tags=48%, list=30%, signal=67%
GO_DNA_TEMPLATED_TRANSCRIPTION_ELONGATION	95	0.3777254	1.9737239	0.008196721	0.008418735	0.403	6605	tags=48%, list=32%, signal=71%
GO_HISTONE_MRNA_METABOLIC_PROCESS	28	0.50353754	1.97454	0.004008016	0.008430257	0.4	6887	tags=68%, list=34%, signal=102%
GO_REGULATION_OF_CELL_CYCLE_ARREST	107	0.44874254	1.9716512	0.002028398	0.008496056	0.409	2002	tags=20%, list=10%, signal=22%
GO_POSITIVE_REGULATION_OF_CELL_CYCLE_G1_S_PHASE_TRANSITION	29	0.6337073	1.9712207	0	0.008503339	0.409	170	tags=14%, list=1%, signal=14%
GO_FEMALE_MEIOTIC_DIVISION	25	0.7079435	1.9689893	0	0.0086484	0.42	2941	tags=52%, list=14%, signal=61%
GO_TRANSCRIPTION_ELONGATION_FROM_RNA_POLYMERASE_II_PROMOTER	80	0.38053143	1.9641318	0.016064256	0.008914305	0.439	6743	tags=49%, list=33%, signal=72%
GO_NUCLEIC_ACID_PHOSPHODIESTER_BOND_HYDROLYSIS	242	0.3626356	1.9642081	0	0.008974536	0.439	5333	tags=38%, list=26%, signal=50%
GO_SNRNA_PROCESSING	22	0.544692	1.964712	0.007968128	0.009008874	0.438	5036	tags=50%, list=25%, signal=66%
GO_BLASTOCYST_GROWTH	16	0.7447566	1.9509865	0.00204499	0.009835488	0.477	607	tags=25%, list=3%, signal=26%
GO_TELOMERE_ORGANIZATION	98	0.60995185	1.9513587	0.008048289	0.009839417	0.473	2516	tags=39%, list=12%, signal=44%
GO_MEIOTIC_CHROMOSOME_SEGREGATION	61	0.6980599	1.9518236	0	0.009883401	0.472	1899	tags=43%, list=9%, signal=47%
GO_REGULATION_OF_CELL_CYCLE_G2_M_PHASE_TRANSITION	57	0.6047225	1.9482388	0.00204499	0.009939193	0.484	1498	tags=28%, list=7%, signal=30%
GO_REGULATION_OF_DNA_REPAIR	74	0.50429356	1.9489207	0	0.009978026	0.483	2382	tags=24%, list=12%, signal=27%
GO_CENTRIOLE_ASSEMBLY	18	0.71487874	1.9427301	0.002028398	0.009995382	0.497	1647	tags=39%, list=8%, signal=42%
GO_PROTEIN_LOCALIZATION_TO_CENTROSOME	17	0.62054837	1.9445089	0.006024096	0.010011074	0.495	169	tags=18%, list=1%, signal=18%
GO_NEGATIVE_REGULATION_OF_CYTOSKELETON_ORGANIZATION	219	0.4395133	1.9433192	0.00210084	0.010029213	0.496	821	tags=15%, list=4%, signal=15%
GO_CENTROMERE_COMPLEX_ASSEMBLY	45	0.78967273	1.9456923	0	0.0100416	0.494	1080	tags=49%, list=5%, signal=51%
GO_MATURATION_OF_5_8S_RRNA_FROM_TRICISTRONIC_RRNA_TRANSCRIPT_SSU_RRNA_5_8S_RRNA_LSU_RRNA_	19	0.6420966	1.9449153	0.001988072	0.010044679	0.494	6324	tags=84%, list=31%, signal=122%
GO_POSITIVE_REGULATION_OF_CYTOKINESIS	35	0.69768983	1.9458272	0	0.010095718	0.494	865	tags=29%, list=4%, signal=30%
GO_TRNA_PROCESSING	110	0.45470002	1.9359245	0.013779528	0.010334736	0.519	4975	tags=45%, list=24%, signal=58%
GO_MISMATCH_REPAIR	28	0.5918959	1.9368635	0.004338395	0.010348102	0.517	2835	tags=36%, list=14%, signal=41%
GO_TRNA_TRANSPORT	34	0.6138409	1.9334047	0.002024292	0.010373974	0.528	5727	tags=62%, list=28%, signal=86%
GO_HISTONE_EXCHANGE	50	0.7386348	1.9345874	0	0.010380111	0.525	2152	tags=50%, list=10%, signal=56%
GO_NUCLEOTIDE_EXCISION_REPAIR	109	0.36535573	1.9389926	0.021052632	0.010383672	0.507	6584	tags=42%, list=32%, signal=62%
GO_RIBONUCLEOPROTEIN_COMPLEX_BIOGENESIS	415	0.41645524	1.9371139	0.02886598	0.010393501	0.516	6851	tags=48%, list=33%, signal=70%
GO_REGULATION_OF_CELLULAR_PROTEIN_CATABOLIC_PROCESS	272	0.31950274	1.9383882	0.00203666	0.010401175	0.513	4331	tags=22%, list=21%, signal=28%
GO_PROTEIN_LOCALIZATION_TO_CYTOSKELETON	29	0.5725673	1.9376041	0.001941748	0.010424832	0.515	2204	tags=24%, list=11%, signal=27%
GO_CENTROSOME_DUPLICATION	31	0.6650097	1.9301729	0	0.010632906	0.538	1647	tags=29%, list=8%, signal=32%
GO_MITOCHONDRIAL_GENOME_MAINTENANCE	24	0.53882897	1.930747	0	0.01065636	0.537	6589	tags=63%, list=32%, signal=92%
GO_ERROR_FREE_TRANSLESION_SYNTHESIS	19	0.625617	1.9260981	0.004132231	0.010847537	0.553	3329	tags=37%, list=16%, signal=44%
GO_DNA_STRAND_ELONGATION	30	0.7275716	1.926463	0.00210084	0.010907879	0.553	2067	tags=60%, list=10%, signal=67%
GO_PROTEIN_DNA_COMPLEX_SUBUNIT_ORGANIZATION	211	0.602834	1.9229213	0	0.011107104	0.56	2295	tags=32%, list=11%, signal=35%
GO_REGULATION_OF_DOUBLE_STRAND_BREAK_REPAIR_VIA_HOMOLOGOUS_RECOMBINATION	19	0.7899571	1.9217801	0	0.011166545	0.565	1277	tags=37%, list=6%, signal=39%
GO_DNA_PACKAGING	179	0.6578525	1.9191633	0	0.011327597	0.578	2018	tags=39%, list=10%, signal=42%
GO_PEPTIDYL_LYSINE_MODIFICATION	298	0.33699444	1.9169122	0.006036217	0.011428979	0.58	3658	tags=21%, list=18%, signal=26%
GO_TRANSCRIPTION_COUPLED_NUCLEOTIDE_EXCISION_REPAIR	73	0.39791268	1.9146382	0.011976048	0.011510062	0.588	6584	tags=45%, list=32%, signal=66%
GO_CELLULAR_PROTEIN_COMPLEX_DISASSEMBLY	122	0.45361063	1.913344	0.008350731	0.011567566	0.595	6805	tags=57%, list=33%, signal=85%
GO_CHROMOSOME_CONDENSATION	31	0.7342697	1.9113197	0	0.011704972	0.601	2250	tags=48%, list=11%, signal=54%
GO_REGULATION_OF_PROTEIN_MODIFICATION_BY_SMALL_PROTEIN_CONJUGATION_OR_REMOVAL	277	0.33007842	1.9064405	0.001992032	0.012328929	0.622	5575	tags=34%, list=27%, signal=46%
GO_POSITIVE_REGULATION_OF_PROTEIN_MODIFICATION_BY_SMALL_PROTEIN_CONJUGATION_OR_REMOVAL	194	0.35181302	1.9041542	0.002012072	0.012566782	0.63	5405	tags=36%, list=26%, signal=49%
GO_PEPTIDYL_THREONINE_MODIFICATION	46	0.4876897	1.9029123	0.004040404	0.012645927	0.635	978	tags=15%, list=5%, signal=16%
GO_RNA_SECONDARY_STRUCTURE_UNWINDING	42	0.4806537	1.900613	0.011741683	0.012817199	0.642	7932	tags=67%, list=39%, signal=108%
GO_REGULATION_OF_DNA_REPLICATION	157	0.44358817	1.8999143	0	0.012845157	0.647	1866	tags=20%, list=9%, signal=22%
GO_PROTEIN_DEPOLYMERIZATION	25	0.6998463	1.8955239	0	0.013147112	0.661	2590	tags=40%, list=13%, signal=46%
GO_DNA_STRAND_ELONGATION_INVOLVED_IN_DNA_REPLICATION	25	0.7330365	1.8960106	0.002061856	0.013190845	0.661	2988	tags=72%, list=15%, signal=84%
GO_HISTONE_PHOSPHORYLATION	25	0.63943595	1.8916234	0.001976285	0.013482847	0.666	898	tags=28%, list=4%, signal=29%
GO_ESTABLISHMENT_OF_MITOTIC_SPINDLE_LOCALIZATION	24	0.6241158	1.8897295	0.004032258	0.013536946	0.671	702	tags=25%, list=3%, signal=26%
GO_NEGATIVE_REGULATION_OF_TELOMERE_MAINTENANCE_VIA_TELOMERE_LENGTHENING	17	0.60244197	1.8902885	0	0.01356901	0.669	5806	tags=53%, list=28%, signal=74%
GO_REGULATION_OF_EXIT_FROM_MITOSIS	16	0.7710968	1.8863002	0.002020202	0.013749043	0.678	1058	tags=38%, list=5%, signal=40%
GO_REGULATION_OF_CHROMATIN_SILENCING	21	0.6911993	1.8802391	0	0.01428062	0.69	2013	tags=33%, list=10%, signal=37%
GO_POSTREPLICATION_REPAIR	54	0.46101916	1.8806119	0.008528785	0.01432022	0.689	4358	tags=41%, list=21%, signal=52%
GO_NCRNA_CATABOLIC_PROCESS	21	0.6157007	1.8741663	0.003976143	0.015016822	0.709	3727	tags=48%, list=18%, signal=58%
GO_REGULATION_OF_DNA_RECOMBINATION	58	0.62326604	1.8691581	0	0.015559609	0.724	2557	tags=33%, list=12%, signal=37%
GO_REGULATION_OF_CELL_DIVISION	266	0.49668473	1.8676349	0	0.01563455	0.727	1089	tags=20%, list=5%, signal=21%
GO_MICROTUBULE_CYTOSKELETON_ORGANIZATION	335	0.43601915	1.8649976	0.002040816	0.0159689	0.738	1043	tags=16%, list=5%, signal=16%
GO_RESPONSE_TO_IONIZING_RADIATION	140	0.44584313	1.8613976	0.008097166	0.016385434	0.751	3279	tags=27%, list=16%, signal=32%
GO_SIGNAL_TRANSDUCTION_BY_P53_CLASS_MEDIATOR	123	0.38160694	1.8572987	0.004008016	0.016703703	0.765	1647	tags=15%, list=8%, signal=17%
GO_REGULATION_OF_TRANSLATIONAL_INITIATION	80	0.3502988	1.8574331	0.008368201	0.01678611	0.765	7256	tags=44%, list=35%, signal=67%
GO_NUCLEAR_TRANSCRIBED_MRNA_CATABOLIC_PROCESS_DEADENYLATION_DEPENDENT_DECAY	57	0.3847617	1.8503188	0.00814664	0.017489104	0.787	5678	tags=47%, list=28%, signal=65%
GO_REGULATION_OF_GENE_EXPRESSION_EPIGENETIC	218	0.49563417	1.8514819	0.002083333	0.017513862	0.787	2873	tags=28%, list=14%, signal=32%
GO_REGULATION_OF_TRANSCRIPTION_INVOLVED_IN_G1_S_TRANSITION_OF_MITOTIC_CELL_CYCLE	25	0.80757457	1.850657	0	0.0175378	0.787	1196	tags=48%, list=6%, signal=51%
GO_FORMATION_OF_TRANSLATION_PREINITIATION_COMPLEX	20	0.62578833	1.8492484	0.010204081	0.01757262	0.79	488	tags=10%, list=2%, signal=10%
GO_REGULATION_OF_CELL_CYCLE_G1_S_PHASE_TRANSITION	145	0.40141034	1.8471767	0.00203666	0.017817827	0.794	1647	tags=13%, list=8%, signal=14%
GO_NEGATIVE_REGULATION_OF_TELOMERE_MAINTENANCE	26	0.46210685	1.844298	0.00203666	0.018159553	0.801	5818	tags=42%, list=28%, signal=59%
GO_SPLICEOSOMAL_COMPLEX_ASSEMBLY	43	0.45444912	1.8432256	0.026104419	0.018239995	0.802	6741	tags=49%, list=33%, signal=73%
GO_REGULATION_OF_GENE_SILENCING	52	0.60277206	1.8398261	0.001996008	0.018618649	0.811	2013	tags=35%, list=10%, signal=38%
GO_CLEAVAGE_INVOLVED_IN_RRNA_PROCESSING	18	0.61126316	1.8391364	0.01178782	0.018656058	0.815	6324	tags=78%, list=31%, signal=112%
GO_PROTEIN_K11_LINKED_UBIQUITINATION	27	0.49661353	1.8368852	0.008196721	0.018878095	0.824	222	tags=11%, list=1%, signal=11%
GO_NUCLEAR_TRANSCRIBED_MRNA_CATABOLIC_PROCESS_EXONUCLEOLYTIC	31	0.5108723	1.8325408	0.014553014	0.01947928	0.834	5483	tags=52%, list=27%, signal=70%
GO_BLASTOCYST_DEVELOPMENT	61	0.5060306	1.8289467	0.004192872	0.019760158	0.839	4961	tags=43%, list=24%, signal=56%
GO_RNA_PHOSPHODIESTER_BOND_HYDROLYSIS	112	0.3773278	1.8290498	0.014141414	0.019837383	0.839	5333	tags=40%, list=26%, signal=54%
GO_ACTIVATION_OF_ANAPHASE_PROMOTING_COMPLEX_ACTIVITY	15	0.73797154	1.8205125	0.002079002	0.021282118	0.864	742	tags=40%, list=4%, signal=41%
GO_MATURATION_OF_SSU_RRNA_FROM_TRICISTRONIC_RRNA_TRANSCRIPT_SSU_RRNA_5_8S_RRNA_LSU_RRNA_	31	0.5757539	1.8155493	0.016194332	0.022107448	0.873	7113	tags=71%, list=35%, signal=108%
GO_NCRNA_3_END_PROCESSING	21	0.5703417	1.8118684	0.013752456	0.022450784	0.88	5223	tags=62%, list=25%, signal=83%
GO_CHROMOSOME_SEPARATION	20	0.666802	1.8112782	0.004166667	0.022495324	0.882	1743	tags=30%, list=8%, signal=33%
GO_NCRNA_PROCESSING	372	0.399578	1.8121253	0.046277665	0.022503765	0.879	6406	tags=44%, list=31%, signal=63%
GO_HOMOLOGOUS_CHROMOSOME_SEGREGATION	44	0.7000204	1.812736	0	0.022521371	0.879	1599	tags=41%, list=8%, signal=44%
GO_TRNA_MODIFICATION	56	0.47479007	1.813111	0.027027028	0.022532178	0.877	5728	tags=54%, list=28%, signal=74%
GO_NEGATIVE_REGULATION_OF_DNA_RECOMBINATION	16	0.71224046	1.8075626	0.004032258	0.023078946	0.884	2095	tags=38%, list=10%, signal=42%
GO_MATURATION_OF_SSU_RRNA	40	0.53801954	1.8034652	0.016260162	0.023733681	0.893	6013	tags=60%, list=29%, signal=85%
GO_STRAND_DISPLACEMENT	23	0.80133057	1.7996092	0	0.024450857	0.9	1899	tags=52%, list=9%, signal=57%
GO_DNA_REPLICATION_INITIATION	24	0.8600119	1.7991184	0	0.024453549	0.903	1640	tags=79%, list=8%, signal=86%
GO_ESTABLISHMENT_OF_SPINDLE_ORIENTATION	26	0.5661796	1.7980084	0.008048289	0.024602504	0.905	702	tags=19%, list=3%, signal=20%
GO_REGULATION_OF_CENTROSOME_DUPLICATION	30	0.48110047	1.7963114	0.027253669	0.024694609	0.909	4064	tags=43%, list=20%, signal=54%
GO_POSITIVE_REGULATION_OF_MITOTIC_NUCLEAR_DIVISION	51	0.5716303	1.7967467	0.004132231	0.024734773	0.908	1189	tags=24%, list=6%, signal=25%
GO_GENE_SILENCING_BY_RNA	135	0.50010777	1.793905	0.008438818	0.025125016	0.91	5727	tags=49%, list=28%, signal=67%
GO_POSITIVE_REGULATION_OF_TELOMERE_MAINTENANCE_VIA_TELOMERE_LENGTHENING	33	0.4556577	1.7928927	0.019646365	0.025185881	0.911	5241	tags=52%, list=26%, signal=69%
GO_RIBOSOMAL_SMALL_SUBUNIT_BIOGENESIS	56	0.50826794	1.7916697	0.03909465	0.025358185	0.912	6035	tags=57%, list=29%, signal=81%
GO_RNA_MODIFICATION	110	0.3888096	1.7860142	0.02357564	0.026493924	0.92	5380	tags=41%, list=26%, signal=55%
GO_MICROTUBULE_POLYMERIZATION_OR_DEPOLYMERIZATION	41	0.5538992	1.7845954	0.008316008	0.026759157	0.922	1963	tags=22%, list=10%, signal=24%
GO_CHROMOSOME_ORGANIZATION_INVOLVED_IN_MEIOTIC_CELL_CYCLE	47	0.63849115	1.7830845	0.001926782	0.027003037	0.923	3934	tags=55%, list=19%, signal=68%
GO_POSTTRANSCRIPTIONAL_REGULATION_OF_GENE_EXPRESSION	441	0.25450125	1.7801828	0.006	0.02741487	0.927	5575	tags=33%, list=27%, signal=44%
GO_NEGATIVE_REGULATION_OF_CELL_CYCLE_G1_S_PHASE_TRANSITION	97	0.38175532	1.7802631	0.012448133	0.027514484	0.927	1647	tags=14%, list=8%, signal=16%
GO_RRNA_CATABOLIC_PROCESS	16	0.58408374	1.7750509	0.012	0.028479284	0.932	5036	tags=50%, list=25%, signal=66%
GO_DEOXYRIBONUCLEOSIDE_TRIPHOSPHATE_METABOLIC_PROCESS	17	0.5731506	1.7733077	0.019569471	0.028783038	0.936	3673	tags=47%, list=18%, signal=57%
GO_DNA_REPLICATION_CHECKPOINT	15	0.86083955	1.7721479	0	0.028903786	0.938	916	tags=53%, list=4%, signal=56%
GO_GENE_SILENCING	201	0.49096617	1.7698855	0.008403362	0.029410183	0.938	3741	tags=33%, list=18%, signal=40%
GO_CHROMATIN_ASSEMBLY_OR_DISASSEMBLY	162	0.6159108	1.7673676	0.006355932	0.029884167	0.941	2018	tags=33%, list=10%, signal=37%
GO_7_METHYLGUANOSINE_RNA_CAPPING	37	0.4414538	1.7637346	0.024691358	0.030183826	0.944	7123	tags=62%, list=35%, signal=95%
GO_RNA_CAPPING	37	0.4414538	1.7637346	0.024691358	0.030308038	0.944	7123	tags=62%, list=35%, signal=95%
GO_PRODUCTION_OF_SMALL_RNA_INVOLVED_IN_GENE_SILENCING_BY_RNA	21	0.58607364	1.7637348	0.010141988	0.030433279	0.944	2756	tags=24%, list=13%, signal=27%
GO_DSRNA_FRAGMENTATION	21	0.5860737	1.7637349	0.010141988	0.030559558	0.944	2756	tags=24%, list=13%, signal=27%
GO_DNA_DOUBLE_STRAND_BREAK_PROCESSING	17	0.63928145	1.7641193	0.018255578	0.030623326	0.944	1692	tags=29%, list=8%, signal=32%
GO_RIBOSOME_BIOGENESIS	295	0.41737804	1.7582011	0.06557377	0.031506926	0.95	6851	tags=50%, list=33%, signal=74%
GO_TELOMERE_MAINTENANCE_VIA_TELOMERE_LENGTHENING	25	0.52343625	1.7565228	0.02244898	0.03181035	0.95	5642	tags=52%, list=27%, signal=72%
GO_REGULATION_OF_SISTER_CHROMATID_COHESION	17	0.628167	1.7556653	0.010615711	0.03189017	0.951	111	tags=18%, list=1%, signal=18%
GO_TRANSLESION_SYNTHESIS	41	0.45441845	1.7546717	0.019189766	0.032076064	0.956	4849	tags=44%, list=24%, signal=57%
GO_POSITIVE_REGULATION_OF_CELLULAR_PROTEIN_CATABOLIC_PROCESS	192	0.3093426	1.7519611	0.014344262	0.03268646	0.959	5155	tags=29%, list=25%, signal=39%
GO_REGULATION_OF_DNA_METABOLIC_PROCESS	330	0.39505935	1.7492089	0.004065041	0.033255808	0.961	2203	tags=19%, list=11%, signal=21%
GO_NCRNA_TRANSCRIPTION	88	0.32466525	1.742474	0.022821577	0.034977086	0.965	6568	tags=47%, list=32%, signal=68%
GO_NON_RECOMBINATIONAL_REPAIR	65	0.5155751	1.7398796	0.02536998	0.03555956	0.968	3162	tags=35%, list=15%, signal=42%
GO_RIBOSOMAL_LARGE_SUBUNIT_BIOGENESIS	49	0.51427805	1.7355957	0.048	0.03668803	0.97	6218	tags=55%, list=30%, signal=79%
GO_MITOCHONDRIAL_RNA_METABOLIC_PROCESS	29	0.51992327	1.7342623	0.039447732	0.0369125	0.97	5200	tags=48%, list=25%, signal=65%
GO_REGULATION_OF_RESPONSE_TO_DNA_DAMAGE_STIMULUS	143	0.34119523	1.7334468	0.005928854	0.037000988	0.97	3191	tags=22%, list=16%, signal=26%
GO_NUCLEAR_PORE_ORGANIZATION	15	0.64174485	1.730865	0.003976143	0.03767889	0.975	5727	tags=67%, list=28%, signal=92%
GO_SPLICEOSOMAL_SNRNP_ASSEMBLY	35	0.493146	1.7136801	0.042424243	0.042939015	0.987	7620	tags=69%, list=37%, signal=109%
GO_NEGATIVE_REGULATION_OF_DNA_DEPENDENT_DNA_REPLICATION	16	0.6536714	1.7137845	0.010288066	0.043063	0.987	916	tags=25%, list=4%, signal=26%
GO_RNA_PHOSPHODIESTER_BOND_HYDROLYSIS_ENDONUCLEOLYTIC	55	0.4476782	1.7087271	0.015904572	0.04443513	0.988	2677	tags=25%, list=13%, signal=29%
GO_REGULATION_OF_DNA_TEMPLATED_TRANSCRIPTION_ELONGATION	43	0.39600113	1.7012547	0.042735044	0.046988163	0.99	4781	tags=30%, list=23%, signal=39%
GO_REGULATION_OF_CELLULAR_RESPONSE_TO_HEAT	76	0.33004642	1.6950397	0.04897959	0.048961207	0.994	6848	tags=49%, list=33%, signal=73%
GO_SOMATIC_RECOMBINATION_OF_IMMUNOGLOBULIN_GENE_SEGMENTS	21	0.53726476	1.6952928	0.024489796	0.049036063	0.994	3727	tags=48%, list=18%, signal=58%
GO_POSITIVE_REGULATION_OF_TELOMERASE_RNA_LOCALIZATION_TO_CAJAL_BODY	15	0.6145407	1.6879414	0.01910828	0.05125522	0.994	5430	tags=80%, list=26%, signal=109%
GO_PORE_COMPLEX_ASSEMBLY	16	0.5620065	1.6870241	0.016260162	0.051417913	0.994	4752	tags=56%, list=23%, signal=73%
GO_REGULATION_OF_TELOMERASE_RNA_LOCALIZATION_TO_CAJAL_BODY	15	0.6145407	1.6879414	0.01910828	0.051450104	0.994	5430	tags=80%, list=26%, signal=109%
GO_NUCLEOTIDE_EXCISION_REPAIR_DNA_INCISION	38	0.3990519	1.6815077	0.046184737	0.05357378	0.996	5806	tags=39%, list=28%, signal=55%
GO_SOMATIC_DIVERSIFICATION_OF_IMMUNOGLOBULINS	27	0.5232617	1.6791906	0.030364372	0.054331787	0.997	3727	tags=41%, list=18%, signal=50%
GO_POSITIVE_REGULATION_OF_GENE_EXPRESSION_EPIGENETIC	75	0.5981955	1.6724553	0.024793388	0.05699592	0.998	5657	tags=60%, list=28%, signal=83%
GO_NUCLEAR_IMPORT	128	0.33391225	1.6645428	0.022494888	0.060549904	0.998	5787	tags=39%, list=28%, signal=54%
GO_POSITIVE_REGULATION_OF_CELL_CYCLE_G2_M_PHASE_TRANSITION	17	0.5733204	1.6619093	0.037037037	0.061458807	0.998	3378	tags=41%, list=16%, signal=49%
GO_NEGATIVE_REGULATION_OF_GENE_EXPRESSION_EPIGENETIC	103	0.6068081	1.6582206	0.03292181	0.06296495	0.998	2830	tags=37%, list=14%, signal=43%
GO_ESTABLISHMENT_OF_MITOTIC_SPINDLE_ORIENTATION	20	0.5416048	1.6502472	0.021484375	0.06677437	0.999	702	tags=20%, list=3%, signal=21%
GO_PROTEIN_POLYUBIQUITINATION	239	0.26017478	1.6476101	0.03469388	0.0680636	0.999	5834	tags=33%, list=28%, signal=45%
GO_COVALENT_CHROMATIN_MODIFICATION	336	0.2926193	1.6458502	0.029166667	0.068176426	0.999	3689	tags=18%, list=18%, signal=21%
GO_POSITIVE_REGULATION_OF_CHROMOSOME_ORGANIZATION	145	0.299164	1.6462016	0.012121212	0.06824117	0.999	2032	tags=12%, list=10%, signal=14%
GO_POSITIVE_REGULATION_OF_TELOMERE_CAPPING	16	0.56352556	1.6463535	0.027777778	0.06844679	0.999	177	tags=13%, list=1%, signal=13%
GO_POSITIVE_REGULATION_OF_DNA_BIOSYNTHETIC_PROCESS	58	0.40188825	1.636421	0.034136545	0.072691694	0.999	5071	tags=47%, list=25%, signal=62%
GO_ATP_GENERATION_FROM_ADP	38	0.52409995	1.6367633	0.018789144	0.07274079	0.999	4880	tags=53%, list=24%, signal=69%
GO_INNATE_IMMUNE_RESPONSE_ACTIVATING_CELL_SURFACE_RECEPTOR_SIGNALING_PATHWAY	105	0.42674676	1.6340572	0.07171315	0.07367701	0.999	6205	tags=50%, list=30%, signal=71%
GO_RRNA_METABOLIC_PROCESS	245	0.39822605	1.630234	0.10677618	0.07562975	0.999	6851	tags=48%, list=33%, signal=71%
GO_NUCLEOSIDE_MONOPHOSPHATE_BIOSYNTHETIC_PROCESS	82	0.36624664	1.6279069	0.036363635	0.07665635	0.999	4648	tags=38%, list=23%, signal=49%
GO_PEPTIDYL_LYSINE_TRIMETHYLATION	23	0.5056713	1.6247113	0.06326531	0.07815896	0.999	3564	tags=26%, list=17%, signal=32%
GO_POSITIVE_REGULATION_OF_TELOMERE_MAINTENANCE	44	0.36968482	1.6226314	0.046464648	0.0790779	0.999	5452	tags=41%, list=27%, signal=56%
GO_RNA_POLYADENYLATION	29	0.4136016	1.6149982	0.045908183	0.08332578	0.999	6887	tags=55%, list=34%, signal=83%
GO_REGULATION_OF_TELOMERE_CAPPING	22	0.480304	1.6144507	0.034068137	0.08338621	0.999	177	tags=9%, list=1%, signal=9%
GO_REGULATION_OF_DNA_METHYLATION	16	0.5658626	1.6109972	0.046	0.08516887	0.999	4555	tags=44%, list=22%, signal=56%
GO_PROTEIN_ACETYLATION	120	0.3052042	1.6038427	0.028455285	0.08891523	0.999	4688	tags=25%, list=23%, signal=32%
GO_AMINO_ACID_ACTIVATION	51	0.3990309	1.6041553	0.09543569	0.08903611	0.999	5979	tags=51%, list=29%, signal=72%
GO_TRNA_AMINOACYLATION	51	0.39903092	1.6041554	0.09543569	0.089346334	0.999	5979	tags=51%, list=29%, signal=72%
GO_REGULATION_OF_TRANSLATIONAL_FIDELITY	15	0.50507724	1.5995486	0.058333334	0.09167359	0.999	4991	tags=40%, list=24%, signal=53%
GO_OXIDOREDUCTION_COENZYME_METABOLIC_PROCESS	104	0.39233235	1.5979921	0.01632653	0.09208268	0.999	4880	tags=39%, list=24%, signal=51%
GO_NUCLEOBASE_BIOSYNTHETIC_PROCESS	18	0.5403485	1.5982969	0.03258656	0.092200324	0.999	4336	tags=56%, list=21%, signal=70%
GO_TRANSCRIPTION_FROM_RNA_POLYMERASE_I_PROMOTER	35	0.36631796	1.5960786	0.05108055	0.09298931	0.999	7238	tags=54%, list=35%, signal=84%
GO_POSITIVE_REGULATION_OF_DNA_METABOLIC_PROCESS	179	0.3667836	1.591701	0.015936255	0.09578517	0.999	2903	tags=25%, list=14%, signal=28%
GO_SYNAPSIS	34	0.61581814	1.588883	0.0056926	0.097492844	0.999	1599	tags=35%, list=8%, signal=38%
GO_REGULATION_OF_TELOMERASE_ACTIVITY	40	0.4041479	1.5792549	0.04312115	0.10400154	0.999	177	tags=8%, list=1%, signal=8%
GO_PSEUDOURIDINE_SYNTHESIS	17	0.5369664	1.5780042	0.067729086	0.10455222	0.999	5380	tags=47%, list=26%, signal=64%
GO_NEGATIVE_REGULATION_OF_HISTONE_METHYLATION	16	0.50701815	1.5771337	0.05785124	0.10481171	0.999	5361	tags=44%, list=26%, signal=59%
GO_TELOMERE_MAINTENANCE_VIA_TELOMERASE	17	0.48999012	1.5737609	0.052083332	0.10690549	0.999	5642	tags=53%, list=27%, signal=73%
GO_EPITHELIAL_CELL_APOPTOTIC_PROCESS	25	0.53151596	1.5729989	0.035051547	0.10708218	0.999	3131	tags=32%, list=15%, signal=38%
GO_POSITIVE_REGULATION_OF_NUCLEAR_DIVISION	62	0.48974183	1.5717623	0.012195122	0.10769743	0.999	1998	tags=26%, list=10%, signal=29%
GO_FOLIC_ACID_CONTAINING_COMPOUND_METABOLIC_PROCESS	28	0.51245165	1.5693502	0.026104419	0.108801134	0.999	3031	tags=43%, list=15%, signal=50%
GO_CHROMATIN_SILENCING	86	0.6186063	1.5686544	0.051124744	0.108984105	0.999	2830	tags=40%, list=14%, signal=46%
GO_RESPONSE_TO_X_RAY	30	0.4855976	1.5695271	0.045081966	0.10903268	0.999	372	tags=13%, list=2%, signal=14%
GO_POSTTRANSCRIPTIONAL_GENE_SILENCING	41	0.39459234	1.5656695	0.061601643	0.110672265	0.999	2873	tags=20%, list=14%, signal=23%
GO_SYNAPTONEMAL_COMPLEX_ORGANIZATION	18	0.67843884	1.5660466	0.005952381	0.110717304	0.999	1560	tags=39%, list=8%, signal=42%
GO_MITOCHONDRIAL_TRANSLATION	105	0.4653035	1.5651435	0.11666667	0.11072121	0.999	6805	tags=59%, list=33%, signal=88%
GO_RESPONSE_TO_UV	125	0.32428488	1.5602205	0.026748972	0.11435344	0.999	1745	tags=13%, list=8%, signal=14%
GO_NEGATIVE_REGULATION_OF_PROTEIN_CATABOLIC_PROCESS	108	0.3695552	1.5555925	0.0234375	0.1177064	1	3819	tags=22%, list=19%, signal=27%
GO_SOMATIC_DIVERSIFICATION_OF_IMMUNE_RECEPTORS	40	0.46776012	1.5509206	0.046558704	0.1211631	1	3213	tags=35%, list=16%, signal=41%
GO_POSITIVE_REGULATION_OF_NUCLEASE_ACTIVITY	15	0.47048533	1.5467751	0.06653226	0.124065734	1	4985	tags=40%, list=24%, signal=53%
GO_MULTICELLULAR_ORGANISM_AGING	31	0.51943624	1.544513	0.033264033	0.12557998	1	2095	tags=32%, list=10%, signal=36%
GO_SOMATIC_RECOMBINATION_OF_IMMUNOGLOBULIN_GENES_INVOLVED_IN_IMMUNE_RESPONSE	16	0.5542739	1.537019	0.06004141	0.13069555	1	3727	tags=50%, list=18%, signal=61%
GO_SOMATIC_DIVERSIFICATION_OF_IMMUNOGLOBULINS_INVOLVED_IN_IMMUNE_RESPONSE	16	0.55427396	1.5370191	0.06004141	0.13111179	1	3727	tags=50%, list=18%, signal=61%
GO_ISOTYPE_SWITCHING	16	0.55427396	1.5370191	0.06004141	0.13153069	1	3727	tags=50%, list=18%, signal=61%
GO_CELLULAR_MODIFIED_AMINO_ACID_BIOSYNTHETIC_PROCESS	51	0.4554152	1.533636	0.03968254	0.13316311	1	3031	tags=35%, list=15%, signal=41%
GO_TRANSCRIPTION_FROM_RNA_POLYMERASE_III_PROMOTER	40	0.36817548	1.5319198	0.0781893	0.13433933	1	5473	tags=35%, list=27%, signal=48%
GO_REGULATION_OF_CELL_AGING	32	0.43623522	1.5292943	0.044921875	0.13633592	1	2619	tags=25%, list=13%, signal=29%
GO_POSITIVE_REGULATION_OF_HISTONE_METHYLATION	32	0.4380055	1.5225236	0.06860707	0.14233223	1	2689	tags=25%, list=13%, signal=29%
GO_NEGATIVE_REGULATION_OF_RNA_SPLICING	18	0.48245454	1.5206118	0.06560636	0.14365098	1	7009	tags=56%, list=34%, signal=84%
GO_TRNA_METHYLATION	22	0.43606523	1.5170966	0.08086785	0.14653537	1	5549	tags=55%, list=27%, signal=75%
GO_CELLULAR_PROTEIN_COMPLEX_LOCALIZATION	20	0.49147397	1.5110084	0.06827309	0.15203246	1	3740	tags=40%, list=18%, signal=49%
GO_REGULATION_OF_PROTEIN_CATABOLIC_PROCESS	391	0.2545649	1.5051112	0.023904383	0.15641166	1	4331	tags=22%, list=21%, signal=27%
GO_DNA_REPLICATION_DEPENDENT_NUCLEOSOME_ORGANIZATION	31	0.7470757	1.5051829	0.05	0.15680908	1	1995	tags=55%, list=10%, signal=61%
GO_DNA_REPLICATION_DEPENDENT_NUCLEOSOME_ASSEMBLY	31	0.7470757	1.505183	0.05	0.15729454	1	1995	tags=55%, list=10%, signal=61%
GO_INNER_MITOCHONDRIAL_MEMBRANE_ORGANIZATION	17	0.5172048	1.502231	0.10526316	0.15880875	1	7172	tags=71%, list=35%, signal=108%
GO_NEGATIVE_REGULATION_OF_GENE_SILENCING	19	0.5050072	1.4970554	0.05070994	0.1637683	1	1499	tags=26%, list=7%, signal=28%
GO_PROTEIN_K48_LINKED_UBIQUITINATION	46	0.3087673	1.4946014	0.06212425	0.16574672	1	133	tags=4%, list=1%, signal=4%
GO_CELLULAR_RESPONSE_TO_IONIZING_RADIATION	51	0.39118984	1.4901041	0.06680585	0.16997333	1	1349	tags=14%, list=7%, signal=15%
GO_NEGATIVE_REGULATION_OF_MEIOTIC_CELL_CYCLE	19	0.6116609	1.48856	0.048780486	0.17109756	1	2320	tags=47%, list=11%, signal=53%
GO_REGULATION_OF_TRANSCRIPTION_ELONGATION_FROM_RNA_POLYMERASE_II_PROMOTER	24	0.39451215	1.4879867	0.09185804	0.17126371	1	3153	tags=17%, list=15%, signal=20%
GO_SOMATIC_DIVERSIFICATION_OF_IMMUNE_RECEPTORS_VIA_GERMLINE_RECOMBINATION_WITHIN_A_SINGLE_LOCUS	33	0.4589147	1.4821745	0.07926829	0.17577446	1	3213	tags=39%, list=16%, signal=47%
GO_RNA_SPLICING_VIA_ENDONUCLEOLYTIC_CLEAVAGE_AND_LIGATION	16	0.43891278	1.4831605	0.08316832	0.1758026	1	7623	tags=69%, list=37%, signal=109%
GO_SOMATIC_CELL_DNA_RECOMBINATION	33	0.4589147	1.4821745	0.07926829	0.17630231	1	3213	tags=39%, list=16%, signal=47%
GO_REGULATION_OF_HISTONE_METHYLATION	55	0.35474774	1.4750296	0.059642147	0.18327473	1	2114	tags=18%, list=10%, signal=20%
GO_REGULATION_OF_TRANSCRIPTION_FROM_RNA_POLYMERASE_I_PROMOTER	23	0.42285815	1.4738164	0.10557769	0.18357779	1	6337	tags=61%, list=31%, signal=88%
GO_TRANSLATIONAL_TERMINATION	92	0.43471825	1.473824	0.16155419	0.18411073	1	6805	tags=59%, list=33%, signal=87%
GO_REGULATION_OF_CYTOSKELETON_ORGANIZATION	490	0.31996712	1.4702485	0.020408163	0.18718064	1	1914	tags=14%, list=9%, signal=15%
GO_MALE_MEIOSIS_I	17	0.5939922	1.469792	0.045009784	0.18723762	1	1899	tags=35%, list=9%, signal=39%
GO_POSITIVE_REGULATION_OF_TRANSLATIONAL_INITIATION	22	0.45312753	1.4671795	0.08634538	0.18958668	1	5078	tags=41%, list=25%, signal=54%
GO_POSITIVE_REGULATION_OF_TRANSCRIPTION_INITIATION_FROM_RNA_POLYMERASE_II_PROMOTER	17	0.50742847	1.4651229	0.09218437	0.19141151	1	5793	tags=47%, list=28%, signal=66%
GO_PROTEIN_EXPORT_FROM_NUCLEUS	30	0.3312848	1.461826	0.08134921	0.19461723	1	5256	tags=37%, list=26%, signal=49%
GO_OOCYTE_DIFFERENTIATION	38	0.50326675	1.4600575	0.033932135	0.19600716	1	2638	tags=39%, list=13%, signal=45%
GO_OOGENESIS	65	0.4683842	1.4566288	0.018828452	0.19941884	1	2029	tags=29%, list=10%, signal=32%
GO_CELL_DIFFERENTIATION_INVOLVED_IN_EMBRYONIC_PLACENTA_DEVELOPMENT	25	0.5249425	1.4525452	0.055670105	0.20260572	1	2960	tags=28%, list=14%, signal=33%
GO_REGULATION_OF_HISTONE_H3_K9_METHYLATION	17	0.5122725	1.4532819	0.0781893	0.20284258	1	2689	tags=29%, list=13%, signal=34%
GO_DNA_LIGATION	16	0.44523555	1.4526454	0.11940298	0.20304385	1	2586	tags=25%, list=13%, signal=29%
GO_NIK_NF_KAPPAB_SIGNALING	83	0.34538206	1.451438	0.13360325	0.20329161	1	6205	tags=51%, list=30%, signal=72%
GO_CHROMATIN_SILENCING_AT_RDNA	35	0.7032289	1.4504124	0.09445585	0.20350786	1	2830	tags=51%, list=14%, signal=60%
GO_MALE_MEIOSIS	38	0.53104	1.4504606	0.023904383	0.2040186	1	2420	tags=29%, list=12%, signal=33%
GO_SERINE_FAMILY_AMINO_ACID_BIOSYNTHETIC_PROCESS	15	0.59823143	1.4435496	0.07920792	0.21128371	1	2079	tags=47%, list=10%, signal=52%
GO_PEPTIDYL_ARGININE_MODIFICATION	19	0.5494295	1.4421892	0.065476194	0.21235824	1	4307	tags=42%, list=21%, signal=53%
GO_PYRIMIDINE_DEOXYRIBONUCLEOTIDE_METABOLIC_PROCESS	16	0.5010393	1.440654	0.11042945	0.21360144	1	3566	tags=44%, list=17%, signal=53%
GO_PTERIDINE_CONTAINING_COMPOUND_METABOLIC_PROCESS	35	0.4148458	1.436885	0.04453441	0.21649994	1	2447	tags=31%, list=12%, signal=36%
GO_NEGATIVE_REGULATION_OF_DNA_METABOLIC_PROCESS	108	0.33102044	1.4372756	0.04828974	0.21664329	1	1775	tags=12%, list=9%, signal=13%
GO_RESPONSE_TO_GAMMA_RADIATION	50	0.40157494	1.4374723	0.094262294	0.2170286	1	1349	tags=18%, list=7%, signal=19%
GO_MAGNESIUM_ION_TRANSMEMBRANE_TRANSPORT	16	0.5837941	1.4298806	0.08134921	0.22472107	1	5691	tags=63%, list=28%, signal=86%
GO_RESPONSE_TO_CADMIUM_ION	40	0.45616564	1.4231279	0.068041235	0.23273128	1	2241	tags=25%, list=11%, signal=28%
GO_RNA_CATABOLIC_PROCESS	223	0.29954088	1.4217618	0.1724846	0.2332097	1	6564	tags=36%, list=32%, signal=53%
GO_TRANSLATIONAL_ELONGATION	110	0.39635468	1.4222316	0.18162394	0.2332279	1	6805	tags=55%, list=33%, signal=83%
GO_MRNA_SPLICE_SITE_SELECTION	19	0.4336271	1.4178784	0.11336032	0.23574756	1	5767	tags=32%, list=28%, signal=44%
GO_ANTIGEN_PROCESSING_AND_PRESENTATION_OF_EXOGENOUS_PEPTIDE_ANTIGEN_VIA_MHC_CLASS_I	66	0.44255507	1.4192646	0.1610338	0.235845	1	6205	tags=59%, list=30%, signal=84%
GO_RIBOSOMAL_LARGE_SUBUNIT_ASSEMBLY	23	0.48701158	1.4179614	0.1332008	0.2362793	1	3169	tags=30%, list=15%, signal=36%
GO_REGULATION_OF_TRANSCRIPTION_INITIATION_FROM_RNA_POLYMERASE_II_PROMOTER	23	0.43266147	1.4163861	0.1002004	0.23641309	1	6575	tags=48%, list=32%, signal=70%
GO_POLYOL_CATABOLIC_PROCESS	18	0.486391	1.4182186	0.11111111	0.2365942	1	2757	tags=28%, list=13%, signal=32%
GO_ORGANELLE_LOCALIZATION	403	0.29240316	1.4165969	0.056338027	0.23678042	1	1247	tags=9%, list=6%, signal=9%
GO_DEOXYRIBONUCLEOTIDE_METABOLIC_PROCESS	34	0.38599166	1.4132845	0.11919192	0.23980568	1	3673	tags=38%, list=18%, signal=46%
GO_NEGATIVE_REGULATION_OF_CHROMATIN_MODIFICATION	45	0.36756182	1.4101006	0.08125	0.24338314	1	5510	tags=40%, list=27%, signal=55%
GO_OOCYTE_MATURATION	18	0.5662212	1.409317	0.07350097	0.24380247	1	2638	tags=50%, list=13%, signal=57%
GO_NUCLEAR_TRANSPORT	337	0.21566756	1.407413	0.04950495	0.24567261	1	5909	tags=34%, list=29%, signal=47%
GO_POSITIVE_REGULATION_OF_VIRAL_PROCESS	91	0.24187362	1.4045385	0.12291667	0.24882808	1	6297	tags=37%, list=31%, signal=54%
GO_REGULATION_OF_CHROMATIN_ORGANIZATION	151	0.2766146	1.4022493	0.054	0.25131968	1	2114	tags=13%, list=10%, signal=14%
GO_NUCLEOSIDE_SALVAGE	16	0.49551573	1.3968388	0.11904762	0.25803277	1	2900	tags=44%, list=14%, signal=51%
GO_PYRIMIDINE_NUCLEOSIDE_TRIPHOSPHATE_METABOLIC_PROCESS	21	0.43775773	1.3915355	0.114519425	0.26461893	1	3679	tags=52%, list=18%, signal=64%
GO_PTERIDINE_CONTAINING_COMPOUND_BIOSYNTHETIC_PROCESS	17	0.4113913	1.3886026	0.1329114	0.26662636	1	3966	tags=41%, list=19%, signal=51%
GO_NEGATIVE_REGULATION_OF_RESPONSE_TO_DNA_DAMAGE_STIMULUS	51	0.30277708	1.387759	0.11198428	0.26705164	1	683	tags=8%, list=3%, signal=8%
GO_POSITIVE_REGULATION_OF_PROTEASOMAL_PROTEIN_CATABOLIC_PROCESS	98	0.26317936	1.3887899	0.1097561	0.26708037	1	312	tags=5%, list=2%, signal=5%
GO_NUCLEOSIDE_MONOPHOSPHATE_METABOLIC_PROCESS	236	0.28465086	1.3892568	0.1085595	0.26710212	1	6252	tags=44%, list=30%, signal=62%
GO_RIBOSOME_ASSEMBLY	53	0.38926762	1.3868603	0.16403162	0.26756003	1	6564	tags=43%, list=32%, signal=64%
GO_NEGATIVE_REGULATION_OF_TRANSLATIONAL_INITIATION	21	0.35634258	1.3835961	0.113502935	0.26865417	1	4237	tags=24%, list=21%, signal=30%
GO_REGULATION_OF_PROTEIN_PHOSPHATASE_TYPE_2A_ACTIVITY	24	0.3551306	1.384974	0.10359408	0.26882124	1	3467	tags=17%, list=17%, signal=20%
GO_POSITIVE_REGULATION_OF_DNA_REPAIR	37	0.36224237	1.3838137	0.09325397	0.26914066	1	3153	tags=27%, list=15%, signal=32%
GO_PROTEIN_K63_LINKED_UBIQUITINATION	36	0.3489313	1.3850741	0.1021611	0.269401	1	3394	tags=25%, list=17%, signal=30%
GO_ADP_METABOLIC_PROCESS	45	0.40515843	1.383969	0.088607594	0.26962474	1	4880	tags=44%, list=24%, signal=58%
GO_GLUTAMINE_METABOLIC_PROCESS	23	0.44334412	1.3818462	0.10597303	0.2704748	1	2263	tags=30%, list=11%, signal=34%
GO_OVARIAN_FOLLICLE_DEVELOPMENT	61	0.41576388	1.37556	0.05263158	0.27877784	1	2029	tags=25%, list=10%, signal=27%
GO_CELLULAR_RESPONSE_TO_RADIATION	134	0.32398394	1.3730537	0.070103094	0.28166643	1	1349	tags=12%, list=7%, signal=13%
GO_ANTIGEN_PROCESSING_AND_PRESENTATION_OF_PEPTIDE_ANTIGEN	173	0.3606732	1.3720807	0.17453799	0.282214	1	5357	tags=34%, list=26%, signal=45%
GO_MISFOLDED_OR_INCOMPLETELY_SYNTHESIZED_PROTEIN_CATABOLIC_PROCESS	16	0.40263867	1.3689561	0.105788425	0.2852443	1	7017	tags=56%, list=34%, signal=85%
GO_GLYCOSYL_COMPOUND_BIOSYNTHETIC_PROCESS	116	0.28401792	1.3691868	0.10460251	0.2856482	1	4648	tags=32%, list=23%, signal=41%
GO_FOLIC_ACID_METABOLIC_PROCESS	17	0.46047667	1.3657134	0.12745099	0.2892914	1	2079	tags=35%, list=10%, signal=39%
GO_NATURAL_KILLER_CELL_MEDIATED_IMMUNITY	24	0.60917604	1.3645338	0.1456693	0.29024246	1	3881	tags=58%, list=19%, signal=72%
GO_TETRAHYDROFOLATE_METABOLIC_PROCESS	20	0.46240714	1.3628472	0.11445783	0.29201567	1	3565	tags=45%, list=17%, signal=54%
GO_PYRIMIDINE_NUCLEOSIDE_TRIPHOSPHATE_BIOSYNTHETIC_PROCESS	19	0.4449245	1.3591573	0.12981744	0.2961655	1	2238	tags=42%, list=11%, signal=47%
GO_GLUCOSE_CATABOLIC_PROCESS	29	0.46044892	1.359268	0.11297071	0.29672927	1	5523	tags=52%, list=27%, signal=71%
GO_NEGATIVE_REGULATION_OF_CELL_AGING	16	0.49216443	1.3564701	0.12871288	0.29933032	1	2619	tags=31%, list=13%, signal=36%
GO_CELL_CYCLE_ARREST	150	0.29487845	1.3556607	0.09486166	0.29979286	1	2897	tags=21%, list=14%, signal=24%
GO_PURINE_CONTAINING_COMPOUND_SALVAGE	16	0.47648802	1.3534117	0.13051823	0.30232334	1	5588	tags=56%, list=27%, signal=77%
GO_RNA_DEPENDENT_DNA_BIOSYNTHETIC_PROCESS	21	0.3748499	1.3523196	0.14426878	0.30317783	1	5642	tags=52%, list=27%, signal=72%
GO_MITOCHONDRIAL_TRANSMEMBRANE_TRANSPORT	53	0.3388213	1.3499821	0.18550107	0.3060411	1	7101	tags=55%, list=35%, signal=83%
GO_POSITIVE_REGULATION_OF_MRNA_METABOLIC_PROCESS	45	0.3353953	1.3456169	0.12974052	0.31205103	1	2111	tags=18%, list=10%, signal=20%
GO_NEGATIVE_REGULATION_OF_MRNA_METABOLIC_PROCESS	28	0.354234	1.3437265	0.14677104	0.3142908	1	7009	tags=50%, list=34%, signal=76%
GO_REGULATION_OF_DNA_BIOSYNTHETIC_PROCESS	90	0.30125543	1.3406274	0.10139165	0.31827614	1	5071	tags=38%, list=25%, signal=50%
GO_POSITIVE_REGULATION_OF_HISTONE_H3_K4_METHYLATION	16	0.44794735	1.340153	0.15400411	0.31829524	1	2013	tags=19%, list=10%, signal=21%
GO_NEGATIVE_REGULATION_OF_CELLULAR_AMIDE_METABOLIC_PROCESS	129	0.24946734	1.3389826	0.12695312	0.31939048	1	2873	tags=16%, list=14%, signal=19%
GO_NONRIBOSOMAL_PEPTIDE_BIOSYNTHETIC_PROCESS	16	0.5350127	1.3373758	0.15860735	0.32119524	1	2995	tags=38%, list=15%, signal=44%
GO_ENERGY_COUPLED_PROTON_TRANSPORT_DOWN_ELECTROCHEMICAL_GRADIENT	24	0.44146615	1.3318932	0.20040485	0.32680914	1	7918	tags=71%, list=39%, signal=115%
GO_ATP_SYNTHESIS_COUPLED_PROTON_TRANSPORT	24	0.44146615	1.3318932	0.20040485	0.32760817	1	7918	tags=71%, list=39%, signal=115%
GO_REGULATION_OF_TRANSLATION_IN_RESPONSE_TO_STRESS	19	0.36464834	1.3320304	0.13250518	0.3282248	1	4857	tags=32%, list=24%, signal=41%
GO_POSITIVE_REGULATION_OF_T_CELL_MEDIATED_CYTOTOXICITY	16	0.6463742	1.3322586	0.18367347	0.32867458	1	3818	tags=50%, list=19%, signal=61%
GO_PYRUVATE_METABOLIC_PROCESS	63	0.38263455	1.3293406	0.09955752	0.32997927	1	5456	tags=48%, list=27%, signal=65%
GO_POSITIVE_REGULATION_OF_CELL_DIVISION	131	0.39584383	1.325463	0.05952381	0.335378	1	1189	tags=18%, list=6%, signal=19%
GO_POSITIVE_REGULATION_OF_MRNA_PROCESSING	32	0.36631528	1.3238047	0.17190775	0.33716512	1	1101	tags=16%, list=5%, signal=16%
GO_MACROMOLECULE_METHYLATION	191	0.24881332	1.3219235	0.097363085	0.33937865	1	5277	tags=31%, list=26%, signal=41%
GO_PROTEIN_HETEROTETRAMERIZATION	37	0.6006681	1.3180003	0.16666667	0.34484977	1	1995	tags=41%, list=10%, signal=45%
GO_N_TERMINAL_PROTEIN_AMINO_ACID_MODIFICATION	24	0.41006622	1.31545	0.17049809	0.34818518	1	5137	tags=46%, list=25%, signal=61%
GO_REGULATION_OF_MEIOTIC_CELL_CYCLE	40	0.46625873	1.3134955	0.09619238	0.3505387	1	2638	tags=38%, list=13%, signal=43%
GO_RESPONSE_TO_GONADOTROPIN	28	0.4957009	1.3128922	0.097328246	0.3507074	1	740	tags=18%, list=4%, signal=18%
GO_REGULATION_OF_HISTONE_H3_K4_METHYLATION	27	0.37332818	1.309871	0.15821502	0.35399038	1	2114	tags=19%, list=10%, signal=21%
GO_NUCLEAR_ENVELOPE_REASSEMBLY	17	0.3758109	1.3102379	0.13562752	0.35421574	1	2388	tags=18%, list=12%, signal=20%
GO_POSITIVE_REGULATION_OF_TELOMERASE_ACTIVITY	28	0.36848047	1.3081211	0.16535433	0.35611176	1	5241	tags=43%, list=26%, signal=57%
GO_CELLULAR_RESPONSE_TO_CADMIUM_ION	15	0.60618025	1.3060075	0.15221988	0.3587813	1	1773	tags=33%, list=9%, signal=36%
GO_TELOMERE_CAPPING	28	0.54964286	1.3046827	0.19628099	0.35926405	1	5818	tags=64%, list=28%, signal=90%
GO_PYRIMIDINE_NUCLEOTIDE_BIOSYNTHETIC_PROCESS	30	0.36247697	1.3048486	0.15717092	0.35982	1	3679	tags=43%, list=18%, signal=53%
GO_POSITIVE_REGULATION_OF_DNA_TEMPLATED_TRANSCRIPTION_ELONGATION	22	0.34930485	1.3034202	0.1474359	0.3606085	1	7548	tags=50%, list=37%, signal=79%
GO_DNA_METHYLATION	45	0.4015327	1.3010987	0.11967546	0.36195794	1	2390	tags=20%, list=12%, signal=23%
GO_DNA_ALKYLATION	45	0.40153277	1.3010988	0.11967546	0.36280218	1	2390	tags=20%, list=12%, signal=23%
GO_CELLULAR_RESPONSE_TO_UV	65	0.29891124	1.3014019	0.16016427	0.363154	1	227	tags=6%, list=1%, signal=6%
GO_COENZYME_METABOLIC_PROCESS	261	0.28118697	1.29958	0.084848486	0.36364162	1	4657	tags=33%, list=23%, signal=42%
GO_FEMALE_GAMETE_GENERATION	96	0.39158553	1.2972459	0.09572301	0.3650726	1	2029	tags=23%, list=10%, signal=25%
GO_GOLGI_VESICLE_TRANSPORT	313	0.20535925	1.2981585	0.13701431	0.36520165	1	459	tags=4%, list=2%, signal=4%
GO_PROTEIN_IMPORT	152	0.22727636	1.2972757	0.13347022	0.36586863	1	5787	tags=33%, list=28%, signal=45%
GO_POSITIVE_REGULATION_OF_VIRAL_GENOME_REPLICATION	30	0.34226167	1.2953367	0.18329939	0.36664864	1	6161	tags=40%, list=30%, signal=57%
GO_ALPHA_AMINO_ACID_BIOSYNTHETIC_PROCESS	75	0.33368024	1.2955573	0.10958904	0.36710322	1	4029	tags=35%, list=20%, signal=43%
GO_COFACTOR_BIOSYNTHETIC_PROCESS	162	0.26845965	1.291645	0.115384616	0.37114257	1	4898	tags=29%, list=24%, signal=38%
GO_PURINE_NUCLEOSIDE_MONOPHOSPHATE_BIOSYNTHETIC_PROCESS	61	0.30945623	1.2892097	0.1733871	0.3716686	1	4648	tags=34%, list=23%, signal=44%
GO_HISTONE_H4_ACETYLATION	46	0.29566565	1.2907307	0.18972331	0.37171865	1	4688	tags=30%, list=23%, signal=39%
GO_AMIDE_BIOSYNTHETIC_PROCESS	488	0.2396067	1.2917784	0.18801653	0.37180418	1	5693	tags=31%, list=28%, signal=42%
GO_PURINE_RIBONUCLEOSIDE_MONOPHOSPHATE_BIOSYNTHETIC_PROCESS	61	0.30945632	1.2892101	0.1733871	0.37251526	1	4648	tags=34%, list=23%, signal=44%
GO_HISTONE_METHYLATION	84	0.30411884	1.2893902	0.152	0.3730532	1	4035	tags=26%, list=20%, signal=32%
GO_NUCLEOBASE_METABOLIC_PROCESS	39	0.3905586	1.2865274	0.17485265	0.37538812	1	3805	tags=41%, list=19%, signal=50%
GO_PROTEIN_IMPORT_INTO_NUCLEUS_TRANSLOCATION	29	0.41103822	1.2826126	0.182	0.38045317	1	6795	tags=62%, list=33%, signal=93%
GO_CELL_AGING	64	0.31021842	1.2829965	0.17466411	0.3806891	1	1142	tags=14%, list=6%, signal=15%
GO_PROTEIN_FOLDING	217	0.22793671	1.2769015	0.12573674	0.38747716	1	5430	tags=32%, list=26%, signal=43%
GO_SERINE_FAMILY_AMINO_ACID_METABOLIC_PROCESS	41	0.39066648	1.2773142	0.14225942	0.3876494	1	4050	tags=41%, list=20%, signal=52%
GO_COENZYME_BIOSYNTHETIC_PROCESS	124	0.2925313	1.2778167	0.11983471	0.38767028	1	4634	tags=31%, list=23%, signal=39%
GO_NEGATIVE_REGULATION_OF_CYCLIN_DEPENDENT_PROTEIN_KINASE_ACTIVITY	32	0.3596953	1.2673479	0.15510204	0.4031894	1	739	tags=13%, list=4%, signal=13%
GO_DNA_METHYLATION_OR_DEMETHYLATION	59	0.38353932	1.2664878	0.15240084	0.40377063	1	2390	tags=19%, list=12%, signal=21%
GO_REGULATION_OF_CELLULAR_AMINO_ACID_METABOLIC_PROCESS	66	0.3253828	1.2640048	0.19085488	0.40458715	1	5575	tags=55%, list=27%, signal=75%
GO_POSITIVE_REGULATION_OF_MRNA_3_END_PROCESSING	17	0.34925234	1.2641951	0.18852459	0.40518957	1	439	tags=12%, list=2%, signal=12%
GO_REGULATION_OF_MEIOTIC_NUCLEAR_DIVISION	29	0.48270512	1.2646466	0.15524194	0.40523916	1	2638	tags=41%, list=13%, signal=47%
GO_PYRIMIDINE_NUCLEOSIDE_BIOSYNTHETIC_PROCESS	30	0.3550983	1.2650342	0.18871595	0.4054061	1	3679	tags=40%, list=18%, signal=49%
GO_REGULATION_OF_CELLULAR_SENESCENCE	26	0.3858713	1.2627268	0.18421052	0.4059912	1	2619	tags=27%, list=13%, signal=31%
GO_POSITIVE_REGULATION_OF_PROTEIN_CATABOLIC_PROCESS	262	0.21217279	1.259473	0.15895373	0.41077456	1	335	tags=4%, list=2%, signal=4%
GO_PROTEIN_MONOUBIQUITINATION	51	0.27879718	1.2568853	0.20990099	0.41267914	1	263	tags=6%, list=1%, signal=6%
GO_REGULATION_OF_CELLULAR_AMIDE_METABOLIC_PROCESS	347	0.1885936	1.2569839	0.13360325	0.41342345	1	5821	tags=30%, list=28%, signal=41%
GO_GLYCERALDEHYDE_3_PHOSPHATE_METABOLIC_PROCESS	18	0.3940181	1.257291	0.21908894	0.4137824	1	4623	tags=50%, list=23%, signal=64%
GO_PEPTIDYL_SERINE_MODIFICATION	146	0.3019833	1.2541598	0.14867617	0.41468257	1	1833	tags=13%, list=9%, signal=14%
GO_INTRINSIC_APOPTOTIC_SIGNALING_PATHWAY_IN_RESPONSE_TO_DNA_DAMAGE	70	0.28001606	1.2535508	0.1827112	0.41487575	1	2774	tags=19%, list=14%, signal=21%
GO_POLYAMINE_METABOLIC_PROCESS	15	0.44869673	1.2541947	0.2194617	0.4155298	1	3408	tags=47%, list=17%, signal=56%
GO_RESPONSE_TO_RADIATION	406	0.28688434	1.2546825	0.101626016	0.41557318	1	2213	tags=15%, list=11%, signal=17%
GO_NEURAL_PRECURSOR_CELL_PROLIFERATION	69	0.39179704	1.2513767	0.13967611	0.41796622	1	1722	tags=19%, list=8%, signal=20%
GO_RNA_STABILIZATION	31	0.35576367	1.2508686	0.21696253	0.4180236	1	5678	tags=45%, list=28%, signal=62%
GO_POSITIVE_REGULATION_OF_DNA_REPLICATION	85	0.33306053	1.2501886	0.16872428	0.41839203	1	1866	tags=16%, list=9%, signal=18%
GO_ANTIGEN_PROCESSING_AND_PRESENTATION	209	0.34463018	1.2470158	0.26052105	0.42330813	1	4352	tags=24%, list=21%, signal=31%
GO_RNA_METHYLATION	48	0.29907385	1.2434721	0.22682446	0.42883795	1	5549	tags=38%, list=27%, signal=51%
GO_NUCLEOSIDE_TRIPHOSPHATE_METABOLIC_PROCESS	221	0.258195	1.2370398	0.20612244	0.43881497	1	6652	tags=48%, list=32%, signal=70%
GO_PROTEIN_ACYLATION	150	0.22398433	1.2371874	0.19838056	0.43946856	1	4688	tags=21%, list=23%, signal=27%
GO_ORGANELLE_ASSEMBLY	471	0.24979554	1.2357024	0.16016427	0.44032726	1	3176	tags=17%, list=15%, signal=20%
GO_DNA_MODIFICATION	79	0.34442753	1.2325693	0.20210527	0.44493654	1	5277	tags=35%, list=26%, signal=48%
GO_NEGATIVE_REGULATION_OF_INTERLEUKIN_10_PRODUCTION	16	0.64950323	1.2313185	0.26129666	0.44538286	1	3818	tags=69%, list=19%, signal=84%
GO_POSITIVE_REGULATION_OF_T_HELPER_1_TYPE_IMMUNE_RESPONSE	15	0.6456516	1.2316781	0.2623967	0.4456544	1	3818	tags=53%, list=19%, signal=65%
GO_PEPTIDYL_LYSINE_METHYLATION	69	0.28965935	1.2289599	0.19635628	0.44881016	1	3635	tags=25%, list=18%, signal=30%
GO_RRNA_MODIFICATION	22	0.37676823	1.2269722	0.25157234	0.45152062	1	6801	tags=59%, list=33%, signal=88%
GO_GLYCINE_METABOLIC_PROCESS	17	0.48604524	1.2247852	0.18825911	0.45467424	1	2079	tags=41%, list=10%, signal=46%
GO_CELLULAR_COMPONENT_DISASSEMBLY_INVOLVED_IN_EXECUTION_PHASE_OF_APOPTOSIS	43	0.34051466	1.2234453	0.21311475	0.4562549	1	2029	tags=16%, list=10%, signal=18%
GO_DNA_DAMAGE_RESPONSE_SIGNAL_TRANSDUCTION_RESULTING_IN_TRANSCRIPTION	15	0.44152755	1.2219188	0.22524272	0.4571879	1	2370	tags=33%, list=12%, signal=38%
GO_LEUKOCYTE_MEDIATED_CYTOTOXICITY	33	0.47303548	1.2219781	0.22155689	0.45801613	1	2608	tags=36%, list=13%, signal=42%
GO_HISTONE_UBIQUITINATION	34	0.30154032	1.2189317	0.21862349	0.4618627	1	3563	tags=21%, list=17%, signal=25%
GO_SERTOLI_CELL_DIFFERENTIATION	20	0.44195026	1.2165452	0.17964073	0.46539676	1	1714	tags=25%, list=8%, signal=27%
GO_NADH_DEHYDROGENASE_COMPLEX_ASSEMBLY	55	0.40035444	1.2103456	0.3167702	0.47046578	1	6611	tags=51%, list=32%, signal=75%
GO_COFACTOR_METABOLIC_PROCESS	329	0.2566498	1.2127453	0.15885948	0.47081706	1	3966	tags=25%, list=19%, signal=31%
GO_PYRIMIDINE_NUCLEOTIDE_METABOLIC_PROCESS	45	0.31381932	1.2119813	0.2185567	0.4712709	1	3679	tags=36%, list=18%, signal=43%
GO_MITOCHONDRIAL_RESPIRATORY_CHAIN_COMPLEX_I_ASSEMBLY	55	0.4003545	1.2103457	0.3167702	0.4714338	1	6611	tags=51%, list=32%, signal=75%
GO_MONOSACCHARIDE_CATABOLIC_PROCESS	59	0.3335002	1.2113386	0.18562874	0.47150102	1	5523	tags=46%, list=27%, signal=62%
GO_ISOPRENOID_BIOSYNTHETIC_PROCESS	25	0.43767887	1.2127719	0.21413276	0.47174636	1	4393	tags=48%, list=21%, signal=61%
GO_MITOCHONDRIAL_RESPIRATORY_CHAIN_COMPLEX_I_BIOGENESIS	55	0.4003545	1.2103457	0.3167702	0.47240582	1	6611	tags=51%, list=32%, signal=75%
GO_NEUROMUSCULAR_PROCESS_CONTROLLING_POSTURE	15	0.49463502	1.2066412	0.23800384	0.47258443	1	359	tags=20%, list=2%, signal=20%
GO_PROTEIN_METHYLATION	112	0.24766913	1.2072371	0.20477137	0.47335795	1	4035	tags=24%, list=20%, signal=30%
GO_SPERMATID_NUCLEUS_DIFFERENTIATION	18	0.4775332	1.2067177	0.23459245	0.47339442	1	3157	tags=33%, list=15%, signal=39%
GO_NEGATIVE_REGULATION_OF_LEUKOCYTE_PROLIFERATION	66	0.48298153	1.2078693	0.28056112	0.4740734	1	2511	tags=27%, list=12%, signal=31%
GO_PROTEIN_ALKYLATION	112	0.24766919	1.2072374	0.20477137	0.4743251	1	4035	tags=24%, list=20%, signal=30%
GO_REGULATION_OF_CELL_MATURATION	18	0.44417652	1.204955	0.17330678	0.4748378	1	322	tags=17%, list=2%, signal=17%
GO_PYRIDINE_CONTAINING_COMPOUND_BIOSYNTHETIC_PROCESS	21	0.4607458	1.199361	0.21343873	0.4849545	1	1593	tags=24%, list=8%, signal=26%
GO_REGULATION_OF_PROTEIN_SUMOYLATION	20	0.4076633	1.1980883	0.25875485	0.48642996	1	2084	tags=20%, list=10%, signal=22%
GO_CELLULAR_RESPONSE_TO_ALKALOID	34	0.42137066	1.1954976	0.20990099	0.49046063	1	2243	tags=26%, list=11%, signal=30%
GO_POSITIVE_REGULATION_OF_VIRAL_TRANSCRIPTION	39	0.2439334	1.193919	0.20974576	0.49251512	1	6508	tags=49%, list=32%, signal=71%
GO_MITOCHONDRIAL_FUSION	19	0.35416532	1.1859304	0.25918368	0.5019081	1	5924	tags=53%, list=29%, signal=74%
GO_ZINC_II_ION_TRANSPORT	26	0.3953888	1.1883602	0.22088353	0.5022291	1	1260	tags=19%, list=6%, signal=20%
GO_CELL_KILLING	52	0.4372593	1.1872983	0.24297188	0.5022928	1	2608	tags=31%, list=13%, signal=35%
GO_NEGATIVE_REGULATION_OF_B_CELL_PROLIFERATION	15	0.55703914	1.1867633	0.3001988	0.50230175	1	4016	tags=40%, list=20%, signal=50%
GO_CELLULAR_RESPONSE_TO_ZINC_ION	16	0.54318744	1.1846048	0.27142859	0.5024481	1	4205	tags=50%, list=20%, signal=63%
GO_ATP_BIOSYNTHETIC_PROCESS	36	0.34895545	1.1850187	0.30252102	0.50264806	1	6233	tags=44%, list=30%, signal=64%
GO_NUCLEOSIDE_PHOSPHATE_BIOSYNTHETIC_PROCESS	182	0.25883698	1.1859791	0.17355372	0.50282216	1	3785	tags=28%, list=18%, signal=34%
GO_PYRIMIDINE_NUCLEOBASE_METABOLIC_PROCESS	19	0.3751303	1.1873024	0.27364185	0.5032967	1	3679	tags=37%, list=18%, signal=45%
GO_PYRIMIDINE_CONTAINING_COMPOUND_BIOSYNTHETIC_PROCESS	40	0.31604955	1.1795589	0.24742268	0.50655764	1	3679	tags=38%, list=18%, signal=46%
GO_NUCLEOSOME_DISASSEMBLY	17	0.44211754	1.1795852	0.28803244	0.5075116	1	5973	tags=53%, list=29%, signal=75%
GO_CHROMATIN_DISASSEMBLY	17	0.44211757	1.1795853	0.28803244	0.5085087	1	5973	tags=53%, list=29%, signal=75%
GO_PROTEIN_DNA_COMPLEX_DISASSEMBLY	17	0.44211757	1.1795853	0.28803244	0.5095097	1	5973	tags=53%, list=29%, signal=75%
GO_PYRIDINE_NUCLEOTIDE_BIOSYNTHETIC_PROCESS	17	0.4746498	1.1798007	0.2326923	0.5101275	1	1593	tags=24%, list=8%, signal=25%
GO_NICOTINAMIDE_NUCLEOTIDE_BIOSYNTHETIC_PROCESS	17	0.4746498	1.1798007	0.2326923	0.51113564	1	1593	tags=24%, list=8%, signal=25%
GO_PEPTIDYL_CYSTEINE_MODIFICATION	20	0.41211337	1.1746199	0.26666668	0.51513505	1	3872	tags=25%, list=19%, signal=31%
GO_MULTICELLULAR_ORGANISM_GROWTH	74	0.29561	1.165274	0.23232323	0.5330427	1	1945	tags=14%, list=9%, signal=15%
GO_POSITIVE_REGULATION_OF_MITOCHONDRIAL_OUTER_MEMBRANE_PERMEABILIZATION_INVOLVED_IN_APOPTOTIC_SIGNALING_PATHWAY	36	0.28436872	1.1601129	0.26993865	0.54249346	1	3505	tags=22%, list=17%, signal=27%
GO_CELLULAR_METABOLIC_COMPOUND_SALVAGE	37	0.33475003	1.1589695	0.29757085	0.54382336	1	3487	tags=32%, list=17%, signal=39%
GO_NEGATIVE_REGULATION_OF_T_CELL_PROLIFERATION	49	0.44789705	1.1556929	0.344	0.5494306	1	2511	tags=29%, list=12%, signal=32%
GO_INTRINSIC_APOPTOTIC_SIGNALING_PATHWAY	149	0.22691903	1.1526501	0.2173913	0.5504562	1	2880	tags=16%, list=14%, signal=19%
GO_REGULATION_OF_HAIR_CYCLE	22	0.44911787	1.1529279	0.26693228	0.55094147	1	877	tags=27%, list=4%, signal=28%
GO_REGULATION_OF_TRANSLATIONAL_ELONGATION	23	0.29660547	1.1531343	0.2641129	0.55157244	1	4991	tags=39%, list=24%, signal=52%
GO_HEXOSE_CATABOLIC_PROCESS	49	0.34089163	1.1531991	0.23360656	0.5525225	1	5523	tags=47%, list=27%, signal=64%
GO_EMBRYONIC_PLACENTA_DEVELOPMENT	83	0.3195793	1.1533645	0.266	0.5532918	1	2960	tags=20%, list=14%, signal=24%
GO_CELLULAR_RESPONSE_TO_GAMMA_RADIATION	19	0.3873379	1.1502004	0.33870968	0.55337304	1	1349	tags=16%, list=7%, signal=17%
GO_KERATINIZATION	49	0.5558433	1.150498	0.31226054	0.5537875	1	4874	tags=53%, list=24%, signal=69%
GO_VITAMIN_BIOSYNTHETIC_PROCESS	15	0.43849173	1.1477728	0.31673306	0.5573336	1	2481	tags=20%, list=12%, signal=23%
GO_SCF_DEPENDENT_PROTEASOMAL_UBIQUITIN_DEPENDENT_PROTEIN_CATABOLIC_PROCESS	23	0.3240143	1.1469392	0.2942387	0.55803704	1	788	tags=9%, list=4%, signal=9%
GO_APOPTOTIC_MITOCHONDRIAL_CHANGES	57	0.2631649	1.1440054	0.25976562	0.5630781	1	4985	tags=37%, list=24%, signal=49%
GO_PROTEIN_MODIFICATION_BY_SMALL_PROTEIN_REMOVAL	114	0.23350643	1.1400167	0.2963671	0.56385565	1	5127	tags=24%, list=25%, signal=31%
GO_CELLULAR_RESPONSE_TO_DSRNA	36	0.31867516	1.1415077	0.30392158	0.5639462	1	1072	tags=11%, list=5%, signal=12%
GO_NUCLEOSIDE_TRIPHOSPHATE_BIOSYNTHETIC_PROCESS	61	0.28792498	1.1400573	0.3114754	0.5648182	1	4811	tags=36%, list=23%, signal=47%
GO_NLS_BEARING_PROTEIN_IMPORT_INTO_NUCLEUS	22	0.3243762	1.1389542	0.29718876	0.564985	1	6795	tags=41%, list=33%, signal=61%
GO_SYNAPTIC_VESICLE_TRANSPORT_ALONG_MICROTUBULE	15	0.35920057	1.1415154	0.29554656	0.564997	1	13162	tags=100%, list=64%, signal=278%
GO_LEUKOCYTE_APOPTOTIC_PROCESS	22	0.41462773	1.1404388	0.33333334	0.56508756	1	4985	tags=41%, list=24%, signal=54%
GO_ANTEROGRADE_SYNAPTIC_VESICLE_TRANSPORT	15	0.35920057	1.1415154	0.29554656	0.5660671	1	13162	tags=100%, list=64%, signal=278%
GO__DE_NOVO_PROTEIN_FOLDING	18	0.33005387	1.1376692	0.29841897	0.5666412	1	4604	tags=44%, list=22%, signal=57%
GO_SYNAPTIC_VESICLE_CYTOSKELETAL_TRANSPORT	15	0.35920057	1.1415154	0.29554656	0.56714123	1	13162	tags=100%, list=64%, signal=278%
GO_NUCLEOTIDE_PHOSPHORYLATION	57	0.31463176	1.1316885	0.26947367	0.57584226	1	4880	tags=44%, list=24%, signal=57%
GO_REGULATION_OF_MRNA_METABOLIC_PROCESS	105	0.21855523	1.1320373	0.2997988	0.57620084	1	2111	tags=11%, list=10%, signal=13%
GO_MITOCHONDRIAL_MEMBRANE_ORGANIZATION	92	0.21639386	1.1323411	0.29809725	0.5766548	1	4622	tags=28%, list=23%, signal=36%
GO_ACETYL_COA_METABOLIC_PROCESS	26	0.360031	1.1307596	0.28893444	0.5766907	1	2476	tags=19%, list=12%, signal=22%
GO_NADH_METABOLIC_PROCESS	35	0.35280243	1.1297354	0.303719	0.5777491	1	6523	tags=57%, list=32%, signal=84%
GO_CELLULAR_RESPONSE_TO_LIGHT_STIMULUS	89	0.28575644	1.1278726	0.25473684	0.5806085	1	1296	tags=10%, list=6%, signal=11%
GO_RRNA_TRANSCRIPTION	18	0.3280663	1.1257708	0.28169015	0.58399093	1	6318	tags=56%, list=31%, signal=80%
GO_POSITIVE_REGULATION_OF_PROTEIN_OLIGOMERIZATION	21	0.4175398	1.1218582	0.30753967	0.591083	1	900	tags=14%, list=4%, signal=15%
GO_MITOCHONDRIAL_RESPIRATORY_CHAIN_COMPLEX_ASSEMBLY	74	0.347267	1.1200484	0.38809034	0.59382045	1	6987	tags=54%, list=34%, signal=82%
GO_POSTSYNAPTIC_SIGNAL_TRANSDUCTION	18	0.44281235	1.1152191	0.31589147	0.5953712	1	1924	tags=22%, list=9%, signal=24%
GO_RESPONSE_TO_ACETYLCHOLINE	18	0.44281235	1.1152191	0.31589147	0.5964517	1	1924	tags=22%, list=9%, signal=24%
GO_G_PROTEIN_COUPLED_ACETYLCHOLINE_RECEPTOR_SIGNALING_PATHWAY	18	0.44281235	1.1152191	0.31589147	0.59753615	1	1924	tags=22%, list=9%, signal=24%
GO_RETROGRADE_PROTEIN_TRANSPORT_ER_TO_CYTOSOL	16	0.36287624	1.1176406	0.2704918	0.59777564	1	6135	tags=56%, list=30%, signal=80%
GO_CELLULAR_RESPONSE_TO_ACETYLCHOLINE	18	0.44281235	1.1152191	0.31589147	0.5986246	1	1924	tags=22%, list=9%, signal=24%
GO_DORSAL_SPINAL_CORD_DEVELOPMENT	21	0.4705271	1.1128943	0.3156823	0.59914136	1	2688	tags=43%, list=13%, signal=49%
GO_ACETYLCHOLINE_RECEPTOR_SIGNALING_PATHWAY	18	0.44281232	1.1152191	0.31589147	0.59971696	1	1924	tags=22%, list=9%, signal=24%
GO_METHYLATION	262	0.20695527	1.1161957	0.2535497	0.59976244	1	4035	tags=22%, list=20%, signal=27%
GO_SIGNAL_TRANSDUCTION_INVOLVED_IN_CELLULAR_RESPONSE_TO_AMMONIUM_ION	18	0.44281238	1.1152192	0.31589147	0.6008133	1	1924	tags=22%, list=9%, signal=24%
GO_GLUCOSE_6_PHOSPHATE_METABOLIC_PROCESS	22	0.3388534	1.1114424	0.29817444	0.6011296	1	4623	tags=45%, list=23%, signal=59%
GO_POSITIVE_REGULATION_OF_DNA_TEMPLATED_TRANSCRIPTION_INITIATION	24	0.34739336	1.1095673	0.3102767	0.60417676	1	1173	tags=13%, list=6%, signal=13%
GO_REGULATION_OF_MRNA_3_END_PROCESSING	28	0.28566933	1.1089526	0.34251967	0.60442823	1	1306	tags=11%, list=6%, signal=11%
GO_OXIDATIVE_PHOSPHORYLATION	83	0.3362681	1.1078217	0.4147844	0.6056871	1	6652	tags=52%, list=32%, signal=76%
GO_INDOLALKYLAMINE_METABOLIC_PROCESS	17	0.47531837	1.1069299	0.32023576	0.60645336	1	2963	tags=41%, list=14%, signal=48%
GO_IN_UTERO_EMBRYONIC_DEVELOPMENT	308	0.24497747	1.1045113	0.29672447	0.61040205	1	1729	tags=12%, list=8%, signal=13%
GO_POSITIVE_REGULATION_OF_NATURAL_KILLER_CELL_MEDIATED_IMMUNITY	20	0.5663073	1.1036987	0.40695298	0.61099607	1	4323	tags=50%, list=21%, signal=63%
GO_CARBOHYDRATE_PHOSPHORYLATION	22	0.34810305	1.1032203	0.32064128	0.61102176	1	3954	tags=32%, list=19%, signal=39%
GO_POSITIVE_REGULATION_OF_PROTEIN_INSERTION_INTO_MITOCHONDRIAL_MEMBRANE_INVOLVED_IN_APOPTOTIC_SIGNALING_PATHWAY	29	0.29915026	1.1015799	0.33128834	0.61118704	1	3505	tags=24%, list=17%, signal=29%
GO_REGULATION_OF_PROTEIN_INSERTION_INTO_MITOCHONDRIAL_MEMBRANE_INVOLVED_IN_APOPTOTIC_SIGNALING_PATHWAY	29	0.29915026	1.1015799	0.33128834	0.6122727	1	3505	tags=24%, list=17%, signal=29%
GO_PROTEIN_AUTOUBIQUITINATION	47	0.24427408	1.1017112	0.3152985	0.61309284	1	1524	tags=9%, list=7%, signal=9%
GO_REGULATION_OF_POSTTRANSCRIPTIONAL_GENE_SILENCING	21	0.35322073	1.0950097	0.33604887	0.61995405	1	3459	tags=29%, list=17%, signal=34%
GO_STRIATED_MUSCLE_CELL_PROLIFERATION	15	0.48369524	1.0941799	0.37896827	0.6206773	1	1285	tags=33%, list=6%, signal=36%
GO_REGULATION_OF_GENE_SILENCING_BY_RNA	21	0.35322073	1.0950097	0.33604887	0.62104553	1	3459	tags=29%, list=17%, signal=34%
GO_VIRAL_LIFE_CYCLE	287	0.2214015	1.0959879	0.35470942	0.62116927	1	6297	tags=32%, list=31%, signal=46%
GO_RELEASE_OF_CYTOCHROME_C_FROM_MITOCHONDRIA	22	0.34962294	1.0928398	0.34215885	0.62140286	1	3201	tags=41%, list=16%, signal=48%
GO_NUCLEOBASE_CONTAINING_SMALL_MOLECULE_INTERCONVERSION	21	0.34373683	1.0963701	0.31875	0.62144446	1	2764	tags=29%, list=13%, signal=33%
GO_GLUTAMINE_FAMILY_AMINO_ACID_METABOLIC_PROCESS	64	0.31482205	1.0951312	0.28544062	0.6218805	1	4029	tags=33%, list=20%, signal=41%
GO_CORTICAL_CYTOSKELETON_ORGANIZATION	36	0.3252057	1.0929016	0.37195122	0.622364	1	3814	tags=19%, list=19%, signal=24%
GO_MITOCHONDRION_MORPHOGENESIS	18	0.30100724	1.0915928	0.34419551	0.62302476	1	5152	tags=39%, list=25%, signal=52%
GO_CEREBRAL_CORTEX_DEVELOPMENT	104	0.33126757	1.0904775	0.30628803	0.6243356	1	1085	tags=14%, list=5%, signal=15%
GO_NEGATIVE_REGULATION_OF_CELLULAR_CATABOLIC_PROCESS	153	0.242429	1.0873961	0.3385214	0.6287841	1	1276	tags=8%, list=6%, signal=8%
GO_CARBOHYDRATE_CATABOLIC_PROCESS	112	0.26586625	1.087743	0.31349206	0.62908834	1	3011	tags=20%, list=15%, signal=23%
GO_KETONE_BIOSYNTHETIC_PROCESS	24	0.37874	1.0859387	0.35234216	0.62977654	1	4027	tags=38%, list=20%, signal=47%
GO_MRNA_CLEAVAGE	21	0.3149552	1.0861697	0.35214007	0.63037014	1	6887	tags=57%, list=34%, signal=86%
GO_NEGATIVE_REGULATION_OF_MEGAKARYOCYTE_DIFFERENTIATION	17	0.5503773	1.0845675	0.39227644	0.6316201	1	4355	tags=53%, list=21%, signal=67%
GO_GLYCOSYL_COMPOUND_METABOLIC_PROCESS	362	0.21795355	1.0834541	0.31501058	0.6328264	1	3954	tags=23%, list=19%, signal=28%
GO_IMMUNOGLOBULIN_PRODUCTION	42	0.40606844	1.0828611	0.4105691	0.6330197	1	5334	tags=45%, list=26%, signal=61%
GO_REGULATION_OF_RHODOPSIN_MEDIATED_SIGNALING_PATHWAY	27	0.40243888	1.0800389	0.338	0.6367905	1	4569	tags=44%, list=22%, signal=57%
GO_PROTEIN_TETRAMERIZATION	132	0.3009234	1.0804204	0.3064833	0.63704807	1	2243	tags=18%, list=11%, signal=20%
GO_NEGATIVE_REGULATION_OF_T_CELL_DIFFERENTIATION	32	0.39451697	1.0793543	0.36758894	0.6372697	1	3313	tags=31%, list=16%, signal=37%
GO_REGULATION_OF_NUCLEASE_ACTIVITY	23	0.29964823	1.0778544	0.34911242	0.63938403	1	4985	tags=35%, list=24%, signal=46%
GO_LYMPHOCYTE_APOPTOTIC_PROCESS	18	0.37150714	1.0772512	0.3957115	0.63960826	1	4985	tags=39%, list=24%, signal=51%
GO_RIBONUCLEOSIDE_TRIPHOSPHATE_BIOSYNTHETIC_PROCESS	51	0.28544003	1.076185	0.3634497	0.64080745	1	4811	tags=35%, list=23%, signal=46%
GO_AEROBIC_RESPIRATION	53	0.24679005	1.0734947	0.34237996	0.6443929	1	6940	tags=49%, list=34%, signal=74%
GO_CELL_PROLIFERATION_IN_FOREBRAIN	27	0.39304718	1.0736629	0.33333334	0.6450996	1	2994	tags=37%, list=15%, signal=43%
GO_MITOCHONDRIAL_TRANSPORT	171	0.1916119	1.070931	0.3618421	0.64880294	1	4695	tags=29%, list=23%, signal=37%
GO_DNA_DEMETHYLATION	15	0.4315246	1.0699377	0.37751004	0.6498385	1	2835	tags=27%, list=14%, signal=31%
GO_STEROL_BIOSYNTHETIC_PROCESS	42	0.31485704	1.0685245	0.35943776	0.6519433	1	4868	tags=38%, list=24%, signal=50%
GO_ER_NUCLEUS_SIGNALING_PATHWAY	34	0.2682615	1.0672885	0.37474543	0.65352607	1	6088	tags=35%, list=30%, signal=50%
GO_MITOCHONDRIAL_ELECTRON_TRANSPORT_NADH_TO_UBIQUINONE	41	0.39085045	1.0646542	0.42016807	0.65816987	1	8054	tags=61%, list=39%, signal=100%
GO_NATURAL_KILLER_CELL_ACTIVATION	52	0.4611542	1.0618995	0.3942505	0.6618548	1	4680	tags=40%, list=23%, signal=52%
GO_REGULATION_OF_DNA_TEMPLATED_TRANSCRIPTION_INITIATION	31	0.30136523	1.0621219	0.386	0.66248256	1	1173	tags=10%, list=6%, signal=10%
GO_NEGATIVE_REGULATION_OF_DNA_BINDING	46	0.33482087	1.0591111	0.39130434	0.6669827	1	2943	tags=22%, list=14%, signal=25%
GO_CELLULAR_RESPIRATION	142	0.24047303	1.0568717	0.40591967	0.66741854	1	6728	tags=48%, list=33%, signal=71%
GO_EXECUTION_PHASE_OF_APOPTOSIS	55	0.27425477	1.058335	0.37284482	0.66757804	1	2029	tags=13%, list=10%, signal=14%
GO_VACUOLAR_ACIDIFICATION	15	0.35847557	1.0570871	0.375	0.66805536	1	6187	tags=40%, list=30%, signal=57%
GO_NEUROBLAST_PROLIFERATION	29	0.3713774	1.0571676	0.3600823	0.6689754	1	383	tags=10%, list=2%, signal=11%
GO_NEGATIVE_REGULATION_OF_HEMATOPOIETIC_PROGENITOR_CELL_DIFFERENTIATION	23	0.4797702	1.0528939	0.42505133	0.6695223	1	2006	tags=30%, list=10%, signal=34%
GO_CELLULAR_MODIFIED_AMINO_ACID_METABOLIC_PROCESS	213	0.28460157	1.0498116	0.35728544	0.66961473	1	3037	tags=25%, list=15%, signal=29%
GO_XENOPHAGY	102	0.29385564	1.0532347	0.37274548	0.669897	1	3127	tags=26%, list=15%, signal=31%
GO_POSITIVE_REGULATION_OF_DNA_RECOMBINATION	18	0.4301957	1.0541415	0.42196533	0.67010874	1	2557	tags=33%, list=12%, signal=38%
GO_POSITIVE_REGULATION_OF_CELL_KILLING	38	0.48709655	1.0521004	0.4642857	0.67015475	1	3818	tags=37%, list=19%, signal=45%
GO_BLASTOCYST_FORMATION	30	0.33578822	1.0500298	0.39789474	0.67020446	1	4936	tags=40%, list=24%, signal=53%
GO_NEGATIVE_REGULATION_OF_HISTONE_MODIFICATION	36	0.26864195	1.0551031	0.3923241	0.67021525	1	2013	tags=11%, list=10%, signal=12%
GO_NAD_METABOLIC_PROCESS	54	0.30699942	1.0545462	0.37351778	0.6703138	1	4880	tags=35%, list=24%, signal=46%
GO_REGULATION_OF_MEMBRANE_PERMEABILITY	70	0.21395709	1.0503762	0.3958763	0.67055476	1	4622	tags=26%, list=23%, signal=33%
GO_REGULATION_OF_INTERLEUKIN_2_BIOSYNTHETIC_PROCESS	18	0.5528048	1.0532516	0.4621514	0.6709748	1	3597	tags=50%, list=18%, signal=61%
GO_POSITIVE_REGULATION_OF_TYPE_I_INTERFERON_PRODUCTION	69	0.28700805	1.0505608	0.40688258	0.67129207	1	4347	tags=26%, list=21%, signal=33%
GO_DNA_CATABOLIC_PROCESS	27	0.32455042	1.0509229	0.39256197	0.6715446	1	2296	tags=22%, list=11%, signal=25%
GO_REGULATION_OF_PROTEIN_EXPORT_FROM_NUCLEUS	33	0.2776313	1.0465093	0.40127388	0.6746323	1	3993	tags=27%, list=19%, signal=34%
GO_N_ACETYLGLUCOSAMINE_METABOLIC_PROCESS	16	0.38996902	1.0466795	0.4015444	0.6753766	1	3926	tags=38%, list=19%, signal=46%
GO_REGULATION_OF_PROTEIN_HOMOOLIGOMERIZATION	16	0.34578136	1.0451843	0.3787575	0.67633104	1	3131	tags=25%, list=15%, signal=29%
GO_VENTRICULAR_CARDIAC_MUSCLE_CELL_DIFFERENTIATION	19	0.4003713	1.0390044	0.4073359	0.6886352	1	493	tags=16%, list=2%, signal=16%
GO_REGULATION_OF_MRNA_SPLICING_VIA_SPLICEOSOME	49	0.27988994	1.0382911	0.44071147	0.6890937	1	7214	tags=51%, list=35%, signal=78%
GO_REGULATION_OF_PROTEIN_OLIGOMERIZATION	34	0.33946767	1.0366784	0.3960396	0.69153124	1	900	tags=12%, list=4%, signal=12%
GO_CELLULAR_PROCESS_INVOLVED_IN_REPRODUCTION_IN_MULTICELLULAR_ORGANISM	249	0.26963523	1.0312644	0.36761904	0.70140326	1	3254	tags=25%, list=16%, signal=29%
GO_PYRIMIDINE_NUCLEOSIDE_METABOLIC_PROCESS	49	0.31222987	1.0313629	0.40956342	0.7023342	1	3679	tags=29%, list=18%, signal=35%
GO_PLACENTA_DEVELOPMENT	138	0.2744239	1.0269748	0.4060606	0.7086466	1	2960	tags=20%, list=14%, signal=24%
GO_NEUTRAL_AMINO_ACID_TRANSPORT	34	0.3510681	1.0273615	0.41291586	0.70893246	1	3602	tags=38%, list=18%, signal=46%
GO_REGULATION_OF_TOLERANCE_INDUCTION	17	0.4993456	1.0260931	0.478	0.7094832	1	1730	tags=29%, list=8%, signal=32%
GO_ALPHA_AMINO_ACID_METABOLIC_PROCESS	226	0.25441906	1.0250055	0.41082165	0.7096002	1	2127	tags=19%, list=10%, signal=21%
GO_PH_REDUCTION	39	0.3018989	1.0251225	0.42687747	0.7104568	1	2956	tags=18%, list=14%, signal=21%
GO_PURINE_NUCLEOBASE_METABOLIC_PROCESS	21	0.38015395	1.0204774	0.4224806	0.717471	1	4336	tags=48%, list=21%, signal=60%
GO_GERM_CELL_DEVELOPMENT	206	0.27358678	1.0209126	0.3868472	0.7176394	1	3254	tags=25%, list=16%, signal=29%
GO_REGULATION_OF_MITOCHONDRIAL_OUTER_MEMBRANE_PERMEABILIZATION_INVOLVED_IN_APOPTOTIC_SIGNALING_PATHWAY	43	0.23692684	1.0192337	0.4178499	0.719155	1	5445	tags=35%, list=27%, signal=47%
GO_BETA_CATENIN_TCF_COMPLEX_ASSEMBLY	42	0.35382304	1.0185509	0.43578947	0.7195338	1	4423	tags=31%, list=22%, signal=39%
GO_RESPONSE_TO_LEAD_ION	20	0.34210745	1.015328	0.41603053	0.7245517	1	4595	tags=40%, list=22%, signal=51%
GO_PROTEIN_HETEROOLIGOMERIZATION	108	0.31144053	1.0155668	0.42741936	0.72515005	1	1080	tags=15%, list=5%, signal=16%
GO_REGULATION_OF_COLLATERAL_SPROUTING	17	0.42042354	1.010734	0.43008474	0.7268074	1	1830	tags=29%, list=9%, signal=32%
GO_VESICLE_CYTOSKELETAL_TRAFFICKING	39	0.23617846	1.0092545	0.4291498	0.72683173	1	179	tags=3%, list=1%, signal=3%
GO_ANATOMICAL_STRUCTURE_HOMEOSTASIS	272	0.24980357	1.0122236	0.41035858	0.7268664	1	3383	tags=24%, list=16%, signal=28%
GO_MALE_GAMETE_GENERATION	461	0.25929427	1.0096655	0.43222004	0.72702307	1	3188	tags=21%, list=16%, signal=24%
GO_DEVELOPMENT_OF_PRIMARY_SEXUAL_CHARACTERISTICS	214	0.2798309	1.010127	0.41732284	0.7271024	1	2029	tags=17%, list=10%, signal=18%
GO_POSITIVE_REGULATION_OF_RESPONSE_TO_DNA_DAMAGE_STIMULUS	63	0.24483167	1.0125433	0.44040403	0.7272764	1	3191	tags=22%, list=16%, signal=26%
GO_V_D_J_RECOMBINATION	16	0.3758982	1.0115288	0.45256916	0.7273028	1	2435	tags=31%, list=12%, signal=35%
GO_PIGMENT_BIOSYNTHETIC_PROCESS	45	0.26548684	1.0109875	0.43168318	0.7273641	1	4824	tags=31%, list=23%, signal=41%
GO_MITOCHONDRIAL_ATP_SYNTHESIS_COUPLED_PROTON_TRANSPORT	17	0.38869944	1.0083137	0.44693878	0.72775185	1	7918	tags=71%, list=39%, signal=115%
GO_CELLULAR_RESPONSE_TO_AMINO_ACID_STARVATION	25	0.25501096	1.012851	0.43933055	0.7277519	1	15302	tags=100%, list=75%, signal=392%
GO_DETECTION_OF_TEMPERATURE_STIMULUS	17	0.4240013	1.0077327	0.43713734	0.72787136	1	2688	tags=29%, list=13%, signal=34%
GO_NEGATIVE_REGULATION_OF_INTERLEUKIN_2_PRODUCTION	16	0.42954627	1.0129317	0.47047246	0.72873116	1	2511	tags=31%, list=12%, signal=36%
GO_REGULATION_OF_ISOTYPE_SWITCHING	24	0.4159369	1.0063186	0.4759036	0.7299883	1	2557	tags=29%, list=12%, signal=33%
GO_SENSORY_PERCEPTION_OF_TEMPERATURE_STIMULUS	21	0.39880192	1.0039135	0.46588695	0.7343838	1	1707	tags=24%, list=8%, signal=26%
GO_REGULATION_OF_MAMMARY_GLAND_EPITHELIAL_CELL_PROLIFERATION	16	0.34997034	1.002801	0.4751491	0.7344795	1	372	tags=13%, list=2%, signal=13%
GO_ONE_CARBON_METABOLIC_PROCESS	36	0.32188576	1.0007081	0.44090056	0.7347455	1	2079	tags=25%, list=10%, signal=28%
GO_TOR_SIGNALING	16	0.31650662	1.0000665	0.45742574	0.735065	1	1028	tags=13%, list=5%, signal=13%
GO_NOSE_DEVELOPMENT	15	0.41794464	1.0030022	0.46247464	0.7351742	1	3163	tags=33%, list=15%, signal=39%
GO_CELLULAR_AMINO_ACID_METABOLIC_PROCESS	328	0.22065467	1.0007169	0.4509018	0.7358529	1	4050	tags=27%, list=20%, signal=33%
GO_IRE1_MEDIATED_UNFOLDED_PROTEIN_RESPONSE	55	0.2229421	1.001476	0.40503877	0.73634595	1	6818	tags=38%, list=33%, signal=57%
GO_NEGATIVE_REGULATION_OF_BINDING	131	0.25394487	1.000908	0.444227	0.7365164	1	1508	tags=9%, list=7%, signal=10%
GO_HISTONE_MONOUBIQUITINATION	23	0.27521837	0.9980053	0.46780303	0.73853946	1	3563	tags=17%, list=17%, signal=21%
GO_RIBONUCLEOSIDE_DIPHOSPHATE_METABOLIC_PROCESS	62	0.2678563	0.9974591	0.45474613	0.7386508	1	4584	tags=34%, list=22%, signal=43%
GO_REGULATION_OF_B_CELL_APOPTOTIC_PROCESS	18	0.36538413	0.9935996	0.4770459	0.741864	1	2391	tags=17%, list=12%, signal=19%
GO_RIBOSOMAL_SMALL_SUBUNIT_ASSEMBLY	17	0.377481	0.9947783	0.46458334	0.742615	1	6564	tags=53%, list=32%, signal=78%
GO_REGULATION_OF_NEUROBLAST_PROLIFERATION	28	0.37885067	0.9936758	0.46498054	0.7428207	1	733	tags=18%, list=4%, signal=18%
GO_ALDITOL_METABOLIC_PROCESS	20	0.37488708	0.9939548	0.45929018	0.74329317	1	3289	tags=40%, list=16%, signal=48%
GO_MACROAUTOPHAGY	265	0.20749657	0.994854	0.448	0.7435644	1	3127	tags=17%, list=15%, signal=19%
GO_POSITIVE_REGULATION_OF_PROTEOLYSIS	359	0.19869043	0.9904726	0.453125	0.7468528	1	4331	tags=22%, list=21%, signal=28%
GO_CELLULAR_KETONE_METABOLIC_PROCESS	67	0.30524105	0.9896599	0.44421905	0.7475578	1	3349	tags=27%, list=16%, signal=32%
GO_CEREBELLAR_PURKINJE_CELL_LAYER_DEVELOPMENT	24	0.3514162	0.9906369	0.45208332	0.7476205	1	2442	tags=25%, list=12%, signal=28%
GO_IMMUNOGLOBULIN_PRODUCTION_INVOLVED_IN_IMMUNOGLOBULIN_MEDIATED_IMMUNE_RESPONSE	22	0.38351083	0.9890847	0.5070422	0.74775416	1	3727	tags=36%, list=18%, signal=44%
GO_HYPOTHALAMUS_DEVELOPMENT	24	0.3832167	0.9879464	0.46969697	0.7479296	1	1714	tags=21%, list=8%, signal=23%
GO_APOPTOTIC_NUCLEAR_CHANGES	25	0.32094142	0.9880226	0.49284253	0.7489063	1	2029	tags=20%, list=10%, signal=22%
GO_MODIFIED_AMINO_ACID_TRANSPORT	26	0.35301903	0.98625654	0.4657258	0.7505624	1	2954	tags=35%, list=14%, signal=40%
GO_HYDROGEN_ION_TRANSMEMBRANE_TRANSPORT	102	0.24176098	0.9849408	0.46771038	0.7523266	1	6252	tags=46%, list=30%, signal=66%
GO_ANDROGEN_RECEPTOR_SIGNALING_PATHWAY	41	0.24989147	0.9800261	0.4647303	0.7624173	1	1437	tags=10%, list=7%, signal=10%
GO_RESPONSE_TO_LIGHT_STIMULUS	278	0.22779761	0.97693163	0.47534516	0.7671738	1	1758	tags=12%, list=9%, signal=12%
GO_NEGATIVE_REGULATION_OF_LYMPHOCYTE_DIFFERENTIATION	40	0.3434058	0.9764037	0.5031056	0.7672419	1	3313	tags=30%, list=16%, signal=36%
GO_RESPONSE_TO_OXYGEN_RADICAL	18	0.35531828	0.9770562	0.46385542	0.7680543	1	5651	tags=44%, list=28%, signal=61%
GO_PURINE_RIBONUCLEOSIDE_BIOSYNTHETIC_PROCESS	87	0.21179013	0.97373366	0.49372384	0.76873046	1	4811	tags=30%, list=23%, signal=39%
GO_POSITIVE_REGULATION_OF_CHROMATIN_MODIFICATION	84	0.20088646	0.97269523	0.47826087	0.7688255	1	2032	tags=11%, list=10%, signal=12%
GO_PURINE_NUCLEOSIDE_BIOSYNTHETIC_PROCESS	87	0.21179013	0.97373366	0.49372384	0.7698693	1	4811	tags=30%, list=23%, signal=39%
GO_AROMATIC_AMINO_ACID_FAMILY_METABOLIC_PROCESS	28	0.371129	0.97273016	0.4971537	0.7698871	1	1756	tags=25%, list=9%, signal=27%
GO_ESTABLISHMENT_OR_MAINTENANCE_OF_CELL_POLARITY	140	0.24041243	0.9710885	0.49501	0.7700885	1	1088	tags=7%, list=5%, signal=7%
GO_MONOCYTE_CHEMOTAXIS	41	0.45791104	0.97155195	0.51626015	0.7702263	1	3435	tags=39%, list=17%, signal=47%
GO_PHAGOSOME_ACIDIFICATION	27	0.31725714	0.9704007	0.50803214	0.77049524	1	2700	tags=15%, list=13%, signal=17%
GO_POSITIVE_REGULATION_OF_T_CELL_MEDIATED_IMMUNITY	32	0.39278948	0.9737912	0.5108055	0.7708873	1	3818	tags=38%, list=19%, signal=46%
GO_CHRONIC_INFLAMMATORY_RESPONSE	15	0.48223734	0.97404444	0.4989775	0.77150434	1	4289	tags=60%, list=21%, signal=76%
GO_REGULATION_OF_T_HELPER_1_TYPE_IMMUNE_RESPONSE	22	0.47181323	0.9693897	0.5249501	0.7717008	1	3818	tags=45%, list=19%, signal=56%
GO_CYTOCHROME_COMPLEX_ASSEMBLY	25	0.31433192	0.96507937	0.50300604	0.77571326	1	7770	tags=64%, list=38%, signal=103%
GO_CELLULAR_RESPONSE_TO_TOPOLOGICALLY_INCORRECT_PROTEIN	121	0.18246937	0.95721847	0.4691849	0.77677685	1	4681	tags=25%, list=23%, signal=32%
GO_NADP_METABOLIC_PROCESS	28	0.28718168	0.9651078	0.5	0.7767917	1	4657	tags=32%, list=23%, signal=42%
GO_FEMALE_SEX_DIFFERENTIATION	116	0.29509863	0.9621525	0.5425101	0.77679324	1	2029	tags=21%, list=10%, signal=23%
GO_REGULATION_OF_HEMATOPOIETIC_PROGENITOR_CELL_DIFFERENTIATION	38	0.3507309	0.9576325	0.5221774	0.7769147	1	2034	tags=26%, list=10%, signal=29%
GO_REGULATION_OF_INTERLEUKIN_17_PRODUCTION	21	0.49636123	0.9566144	0.53162056	0.77704304	1	4095	tags=43%, list=20%, signal=53%
GO_VACUOLE_FUSION	21	0.2574967	0.96535057	0.47667342	0.7773592	1	15250	tags=100%, list=74%, signal=388%
GO_RESPONSE_TO_PROTOZOAN	20	0.472845	0.9578739	0.54048586	0.77747995	1	2824	tags=40%, list=14%, signal=46%
GO_ESTABLISHMENT_OF_CELL_POLARITY	88	0.25021315	0.9623273	0.5019608	0.77753955	1	702	tags=6%, list=3%, signal=6%
GO_RESPONSE_TO_VITAMIN_A	20	0.37762344	0.9662345	0.5073069	0.77765393	1	3599	tags=45%, list=18%, signal=55%
GO_REGULATION_OF_DEFENSE_RESPONSE_TO_VIRUS	186	0.2639811	0.9591341	0.50701404	0.77799284	1	3127	tags=19%, list=15%, signal=23%
GO_RESPONSE_TO_TOPOLOGICALLY_INCORRECT_PROTEIN	162	0.17591022	0.96252084	0.47834647	0.7782075	1	4681	tags=25%, list=23%, signal=32%
GO_NEGATIVE_REGULATION_OF_PROTEIN_PROCESSING	35	0.33957368	0.9579806	0.5210421	0.77834284	1	407	tags=9%, list=2%, signal=9%
GO_AMINE_BIOSYNTHETIC_PROCESS	21	0.34356213	0.96536195	0.49460045	0.7784778	1	3408	tags=43%, list=17%, signal=51%
GO_REGULATION_OF_TYPE_I_INTERFERON_PRODUCTION	109	0.26132643	0.9627601	0.4970179	0.7787803	1	3198	tags=17%, list=16%, signal=21%
GO_ENTRAINMENT_OF_CIRCADIAN_CLOCK	26	0.29001638	0.9591985	0.50409836	0.7789847	1	2184	tags=15%, list=11%, signal=17%
GO_SYNAPTIC_TRANSMISSION_CHOLINERGIC	36	0.3808578	0.96302223	0.53497165	0.77928454	1	3562	tags=42%, list=17%, signal=50%
GO_NEGATIVE_REGULATION_OF_PROTEIN_MATURATION	35	0.3395738	0.95798093	0.5210421	0.7794579	1	407	tags=9%, list=2%, signal=9%
GO_PALLIUM_DEVELOPMENT	151	0.28465432	0.95245194	0.5164609	0.7797004	1	3031	tags=23%, list=15%, signal=26%
GO_POSITIVE_REGULATION_OF_TISSUE_REMODELING	26	0.3929497	0.9598679	0.5297619	0.77972406	1	4985	tags=38%, list=24%, signal=51%
GO_T_CELL_RECEPTOR_SIGNALING_PATHWAY	141	0.31485808	0.95934314	0.5	0.77978826	1	6269	tags=45%, list=31%, signal=64%
GO_CYTOPLASMIC_SEQUESTERING_OF_PROTEIN	39	0.22795326	0.9528582	0.5080972	0.77987236	1	5155	tags=23%, list=25%, signal=31%
GO_CYTOPLASMIC_PATTERN_RECOGNITION_RECEPTOR_SIGNALING_PATHWAY	33	0.26093036	0.9601119	0.4734774	0.7803013	1	5981	tags=27%, list=29%, signal=38%
GO_CELL_REDOX_HOMEOSTASIS	65	0.2458806	0.9529743	0.5127701	0.7807046	1	3698	tags=22%, list=18%, signal=26%
GO_PROTEIN_EXIT_FROM_ENDOPLASMIC_RETICULUM	20	0.2905251	0.95367014	0.48289737	0.7813166	1	6135	tags=45%, list=30%, signal=64%
GO_NEGATIVE_REGULATION_OF_TYPE_I_INTERFERON_PRODUCTION	39	0.32036188	0.9530928	0.5258799	0.781556	1	2839	tags=15%, list=14%, signal=18%
GO_APOPTOTIC_PROCESS_INVOLVED_IN_MORPHOGENESIS	16	0.36860162	0.95399904	0.5176715	0.7817027	1	4985	tags=50%, list=24%, signal=66%
GO_NEURAL_TUBE_FORMATION	93	0.23985128	0.95053905	0.50503016	0.78290826	1	2381	tags=15%, list=12%, signal=17%
GO_DNA_DEALKYLATION	20	0.33586973	0.9481218	0.51844263	0.78719026	1	2835	tags=20%, list=14%, signal=23%
GO_HEPATICOBILIARY_SYSTEM_DEVELOPMENT	124	0.24723637	0.947509	0.5308151	0.7875651	1	857	tags=9%, list=4%, signal=9%
GO_LIMBIC_SYSTEM_DEVELOPMENT	99	0.30303293	0.94563526	0.5108911	0.79071873	1	2873	tags=22%, list=14%, signal=26%
GO_REGULATION_OF_DEFENSE_RESPONSE_TO_VIRUS_BY_HOST	131	0.2633083	0.9446073	0.5278884	0.7918297	1	3127	tags=23%, list=15%, signal=27%
GO_LYMPHOCYTE_CHEMOTAXIS	38	0.46309385	0.9438515	0.55846775	0.79238796	1	3987	tags=47%, list=19%, signal=59%
GO_IRON_ION_TRANSPORT	55	0.27620968	0.94180346	0.522	0.7936266	1	2377	tags=18%, list=12%, signal=21%
GO_DNA_TEMPLATED_TRANSCRIPTION_INITIATION	200	0.18826233	0.940261	0.5544148	0.7938888	1	6704	tags=45%, list=33%, signal=65%
GO_PYRIMIDINE_CONTAINING_COMPOUND_METABOLIC_PROCESS	75	0.24843031	0.9421086	0.51097804	0.7940491	1	3679	tags=27%, list=18%, signal=32%
GO_INTESTINAL_EPITHELIAL_CELL_DIFFERENTIATION	17	0.3676109	0.94088274	0.53009707	0.79466385	1	4076	tags=41%, list=20%, signal=51%
GO_DEVELOPMENTAL_PROGRAMMED_CELL_DEATH	26	0.36326036	0.9402917	0.5418327	0.79491246	1	3831	tags=42%, list=19%, signal=52%
GO_RESPONSE_TO_SALT_STRESS	19	0.3859917	0.94222426	0.5319549	0.79492456	1	4985	tags=58%, list=24%, signal=76%
GO_POSITIVE_REGULATION_OF_CYCLIN_DEPENDENT_PROTEIN_KINASE_ACTIVITY	35	0.25760975	0.9383808	0.522	0.7970438	1	289	tags=6%, list=1%, signal=6%
GO_REGULATION_OF_DEFENSE_RESPONSE_TO_VIRUS_BY_VIRUS	29	0.34747997	0.9330169	0.56938773	0.80137455	1	7736	tags=52%, list=38%, signal=83%
GO_SKELETAL_MUSCLE_CELL_DIFFERENTIATION	53	0.32495224	0.9355708	0.5566406	0.80205595	1	2072	tags=25%, list=10%, signal=27%
GO_DEFENSE_RESPONSE_TO_OTHER_ORGANISM	465	0.29010037	0.9330821	0.5373737	0.8023063	1	4358	tags=30%, list=21%, signal=37%
GO_CELLULAR_RESPONSE_TO_HEAT	36	0.3021726	0.9334021	0.5424063	0.8026399	1	3986	tags=33%, list=19%, signal=41%
GO_SODIUM_INDEPENDENT_ORGANIC_ANION_TRANSPORT	23	0.3860142	0.93415797	0.5475728	0.80305874	1	1319	tags=26%, list=6%, signal=28%
GO_CELLULAR_RESPONSE_TO_GONADOTROPIN_STIMULUS	15	0.37569413	0.93367934	0.5796545	0.80308175	1	5109	tags=47%, list=25%, signal=62%
GO_POSITIVE_REGULATION_OF_PROTEIN_COMPLEX_DISASSEMBLY	25	0.3233823	0.9316097	0.55668014	0.80341864	1	6050	tags=52%, list=29%, signal=74%
GO_GLOBAL_GENOME_NUCLEOTIDE_EXCISION_REPAIR	32	0.21988396	0.9341969	0.5532787	0.8040931	1	6498	tags=38%, list=32%, signal=55%
GO_PYRIMIDINE_RIBONUCLEOSIDE_METABOLIC_PROCESS	32	0.30573022	0.9294207	0.5409182	0.8049499	1	2438	tags=25%, list=12%, signal=28%
GO_REGULATION_OF_INTERLEUKIN_2_PRODUCTION	48	0.38895568	0.9296417	0.5654762	0.80559653	1	2903	tags=27%, list=14%, signal=31%
GO_CELLULAR_AMINO_ACID_BIOSYNTHETIC_PROCESS	91	0.24720396	0.9299671	0.58235294	0.8059517	1	4029	tags=31%, list=20%, signal=38%
GO_INTRINSIC_APOPTOTIC_SIGNALING_PATHWAY_IN_RESPONSE_TO_ENDOPLASMIC_RETICULUM_STRESS	31	0.253486	0.9267099	0.57088125	0.8098879	1	2880	tags=19%, list=14%, signal=22%
GO_NEGATIVE_REGULATION_OF_B_CELL_ACTIVATION	30	0.39434376	0.9249341	0.5854617	0.8128312	1	4016	tags=30%, list=20%, signal=37%
GO_REGULATION_OF_VIRAL_GENOME_REPLICATION	75	0.30761865	0.9233294	0.5283401	0.81414807	1	3227	tags=25%, list=16%, signal=30%
GO_MAINTENANCE_OF_CELL_NUMBER	132	0.23692097	0.9237169	0.58300394	0.81441206	1	2462	tags=17%, list=12%, signal=19%
GO_T_CELL_APOPTOTIC_PROCESS	15	0.34183106	0.9215396	0.5494071	0.8159515	1	4985	tags=40%, list=24%, signal=53%
GO_MAINTENANCE_OF_LOCATION_IN_CELL	93	0.1897577	0.92181766	0.563745	0.8164527	1	1486	tags=6%, list=7%, signal=7%
GO_HYDROGEN_TRANSPORT	134	0.22167566	0.9189689	0.6086106	0.82063526	1	5766	tags=37%, list=28%, signal=52%
GO_ASTROCYTE_DEVELOPMENT	19	0.38737923	0.91728854	0.5576923	0.8232884	1	1119	tags=26%, list=5%, signal=28%
GO_INTRACELLULAR_ESTROGEN_RECEPTOR_SIGNALING_PATHWAY	17	0.32278752	0.91094905	0.57224333	0.83325887	1	2878	tags=24%, list=14%, signal=27%
GO_CELL_FATE_COMMITMENT_INVOLVED_IN_FORMATION_OF_PRIMARY_GERM_LAYER	28	0.35503268	0.91135323	0.5972222	0.8334795	1	2462	tags=29%, list=12%, signal=32%
GO_HISTONE_H3_ACETYLATION	43	0.1994528	0.91177547	0.550813	0.83363307	1	5905	tags=30%, list=29%, signal=42%
GO_REGULATION_OF_T_CELL_MEDIATED_CYTOTOXICITY	23	0.42383164	0.91198593	0.5685885	0.83425	1	3818	tags=39%, list=19%, signal=48%
GO_REGULATION_OF_SYMBIOSIS_ENCOMPASSING_MUTUALISM_THROUGH_PARASITISM	203	0.24092665	0.9096798	0.53483605	0.83511555	1	4423	tags=27%, list=22%, signal=34%
GO_NUCLEOTIDE_SUGAR_METABOLIC_PROCESS	33	0.23677094	0.90819854	0.52131784	0.8373105	1	7162	tags=55%, list=35%, signal=84%
GO_REGULATION_OF_HAIR_FOLLICLE_DEVELOPMENT	15	0.39278424	0.90692484	0.61417323	0.83906037	1	1803	tags=33%, list=9%, signal=37%
GO_NUCLEOSIDE_BISPHOSPHATE_BIOSYNTHETIC_PROCESS	17	0.2911665	0.9043631	0.5862069	0.8393539	1	960	tags=12%, list=5%, signal=12%
GO_REGULATION_OF_MRNA_CATABOLIC_PROCESS	26	0.23191585	0.9035262	0.55714285	0.84004545	1	2111	tags=15%, list=10%, signal=17%
GO_DEOXYRIBOSE_PHOSPHATE_CATABOLIC_PROCESS	21	0.27967083	0.9014923	0.5685484	0.8401605	1	3673	tags=33%, list=18%, signal=41%
GO_AUTOPHAGY	377	0.1677283	0.9009185	0.61538464	0.8403121	1	2190	tags=10%, list=11%, signal=11%
GO_REPRODUCTIVE_SYSTEM_DEVELOPMENT	406	0.23772389	0.9028746	0.6189555	0.84038913	1	2994	tags=20%, list=15%, signal=23%
GO_PURINE_NUCLEOSIDE_BISPHOSPHATE_BIOSYNTHETIC_PROCESS	17	0.2911665	0.9043631	0.5862069	0.84047014	1	960	tags=12%, list=5%, signal=12%
GO_REGULATION_OF_NEURAL_PRECURSOR_CELL_PROLIFERATION	73	0.28956646	0.9057796	0.61264825	0.8405751	1	1798	tags=18%, list=9%, signal=19%
GO_ANTIGEN_PROCESSING_AND_PRESENTATION_OF_PEPTIDE_ANTIGEN_VIA_MHC_CLASS_I	91	0.2575391	0.9052672	0.534	0.8406514	1	6205	tags=49%, list=30%, signal=71%
GO_SUBSTANTIA_NIGRA_DEVELOPMENT	44	0.25657356	0.9016789	0.5877551	0.8408714	1	4329	tags=25%, list=21%, signal=32%
GO_QUINONE_METABOLIC_PROCESS	28	0.3213148	0.9020102	0.5940594	0.8412238	1	3165	tags=29%, list=15%, signal=34%
GO_RIBONUCLEOSIDE_BISPHOSPHATE_BIOSYNTHETIC_PROCESS	17	0.2911665	0.9043631	0.5862069	0.8415893	1	960	tags=12%, list=5%, signal=12%
GO_POSITIVE_REGULATION_OF_INNATE_IMMUNE_RESPONSE	244	0.28066882	0.8920422	0.57637477	0.8425181	1	4347	tags=28%, list=21%, signal=35%
GO_INNATE_IMMUNE_RESPONSE_IN_MUCOSA	19	0.4035787	0.8882176	0.61178863	0.8425185	1	2387	tags=32%, list=12%, signal=36%
GO_NEGATIVE_REGULATION_OF_VIRAL_PROCESS	88	0.3070429	0.89932066	0.5511022	0.84285545	1	3488	tags=28%, list=17%, signal=34%
GO_NUCLEOPHAGY	17	0.26758546	0.8923083	0.58486706	0.8429938	1	5580	tags=29%, list=27%, signal=40%
GO_NUCLEOSIDE_DIPHOSPHATE_METABOLIC_PROCESS	80	0.23251583	0.8884542	0.6531049	0.8430253	1	3345	tags=26%, list=16%, signal=31%
GO_HIPPOCAMPUS_DEVELOPMENT	72	0.2874967	0.8887027	0.6056338	0.8435559	1	2619	tags=21%, list=13%, signal=24%
GO_CYTOPLASMIC_TRANSLATION	39	0.27380094	0.8923531	0.5318275	0.8440028	1	5187	tags=28%, list=25%, signal=38%
GO_REGULATION_OF_GENE_EXPRESSION_BY_GENETIC_IMPRINTING	16	0.32612357	0.88591987	0.63286006	0.8443358	1	2390	tags=31%, list=12%, signal=35%
GO_POSITIVE_REGULATION_OF_NEURAL_PRECURSOR_CELL_PROLIFERATION	42	0.31324092	0.88878584	0.6451613	0.8444667	1	1798	tags=21%, list=9%, signal=23%
GO_GLIAL_CELL_DEVELOPMENT	76	0.2843269	0.8906796	0.6372549	0.844536	1	1119	tags=14%, list=5%, signal=15%
GO_DEFENSE_RESPONSE_TO_VIRUS	161	0.3063321	0.8901939	0.56886226	0.8445857	1	4358	tags=30%, list=21%, signal=38%
GO_ACIDIC_AMINO_ACID_TRANSPORT	21	0.33251095	0.89251304	0.6394052	0.8447277	1	1903	tags=33%, list=9%, signal=37%
GO_SEX_DIFFERENTIATION	264	0.24729584	0.8928934	0.6653846	0.84498227	1	2029	tags=16%, list=10%, signal=17%
GO_REGULATION_OF_TOR_SIGNALING	63	0.19611922	0.886602	0.59082216	0.8450623	1	1297	tags=6%, list=6%, signal=7%
GO_AROMATIC_AMINO_ACID_FAMILY_CATABOLIC_PROCESS	20	0.36852422	0.88948107	0.61904764	0.845103	1	2917	tags=35%, list=14%, signal=41%
GO_CELLULAR_SENESCENCE	31	0.24647073	0.89376146	0.5738318	0.8452728	1	1934	tags=16%, list=9%, signal=18%
GO_POSITIVE_REGULATION_OF_MONOCYTE_CHEMOTAXIS	15	0.43479568	0.8859649	0.59081835	0.84532356	1	3279	tags=33%, list=16%, signal=40%
GO_NEGATIVE_REGULATION_OF_VIRAL_GENOME_REPLICATION	49	0.35976323	0.8932262	0.5728953	0.8453662	1	3227	tags=33%, list=16%, signal=39%
GO_ESTABLISHMENT_OF_PROTEIN_LOCALIZATION_TO_ORGANELLE	355	0.14151312	0.88884646	0.5300207	0.84543604	1	6687	tags=30%, list=33%, signal=44%
GO_POSITIVE_REGULATION_OF_ADAPTIVE_IMMUNE_RESPONSE	73	0.34599876	0.8834858	0.5885827	0.84545004	1	3192	tags=34%, list=16%, signal=40%
GO_NEGATIVE_REGULATION_OF_REPRODUCTIVE_PROCESS	54	0.29925278	0.8848297	0.6725146	0.84565425	1	2391	tags=30%, list=12%, signal=33%
GO_POSITIVE_REGULATION_OF_ORGANELLE_ASSEMBLY	45	0.23417108	0.8837333	0.60536397	0.8459238	1	1803	tags=9%, list=9%, signal=10%
GO_REGULATION_OF_LYMPHOCYTE_CHEMOTAXIS	19	0.45682767	0.8958819	0.6052104	0.8461082	1	3279	tags=47%, list=16%, signal=56%
GO_REGULATION_OF_RNA_SPLICING	83	0.18863574	0.8938515	0.5810811	0.84618366	1	6489	tags=36%, list=32%, signal=53%
GO_THIOESTER_METABOLIC_PROCESS	83	0.23688155	0.8942173	0.63235295	0.84648854	1	4634	tags=29%, list=23%, signal=37%
GO_AMINO_SUGAR_METABOLIC_PROCESS	40	0.26951244	0.8839633	0.62718445	0.846506	1	5329	tags=35%, list=26%, signal=47%
GO_REGULATION_OF_DNA_BINDING	93	0.24732426	0.89607453	0.62271804	0.8468283	1	2943	tags=19%, list=14%, signal=22%
GO_VIRAL_GENOME_REPLICATION	21	0.28631026	0.89503247	0.53614455	0.8468512	1	6617	tags=57%, list=32%, signal=84%
GO_ACYL_COA_METABOLIC_PROCESS	83	0.23688158	0.89421743	0.63235295	0.8475919	1	4634	tags=29%, list=23%, signal=37%
GO_FOREBRAIN_REGIONALIZATION	25	0.36509222	0.89609456	0.6360153	0.84791017	1	2267	tags=28%, list=11%, signal=31%
GO_REGULATION_OF_NATURAL_KILLER_CELL_MEDIATED_IMMUNITY	34	0.40937522	0.89628714	0.6083499	0.8485625	1	4631	tags=41%, list=23%, signal=53%
GO_PROTEIN_HOMOTRIMERIZATION	19	0.33034095	0.88125414	0.6321839	0.84936494	1	2452	tags=26%, list=12%, signal=30%
GO_RESPONSE_TO_ENDOPLASMIC_RETICULUM_STRESS	229	0.14407961	0.87853324	0.60273975	0.85439426	1	5413	tags=27%, list=26%, signal=36%
GO_REGULATION_OF_TYPE_I_INTERFERON_MEDIATED_SIGNALING_PATHWAY	39	0.30935892	0.8774128	0.6033835	0.85580415	1	5990	tags=41%, list=29%, signal=58%
GO_POSITIVE_REGULATION_OF_INTERFERON_GAMMA_PRODUCTION	64	0.3982182	0.8766988	0.6020202	0.85629845	1	4233	tags=42%, list=21%, signal=53%
GO_AMINO_ACID_TRANSPORT	124	0.2539097	0.87508553	0.70576924	0.8575853	1	1903	tags=21%, list=9%, signal=23%
GO_CELLULAR_MODIFIED_AMINO_ACID_CATABOLIC_PROCESS	17	0.3236977	0.8751428	0.6262626	0.8585553	1	1805	tags=18%, list=9%, signal=19%
GO_REGULATION_OF_VIRAL_TRANSCRIPTION	61	0.17917031	0.87022156	0.56751055	0.8595942	1	6648	tags=41%, list=32%, signal=60%
GO_NAD_BIOSYNTHETIC_PROCESS	15	0.35637373	0.8735985	0.65913373	0.8598332	1	1593	tags=20%, list=8%, signal=22%
GO_MANNOSYLATION	34	0.24381667	0.8703367	0.6325301	0.86038446	1	3690	tags=21%, list=18%, signal=25%
GO_RESPONSE_TO_VITAMIN_E	15	0.33496144	0.87074417	0.6694915	0.86057556	1	2391	tags=20%, list=12%, signal=23%
GO_RESPONSE_TO_VITAMIN	98	0.26334465	0.8710396	0.6993988	0.86102116	1	2809	tags=21%, list=14%, signal=25%
GO_REGULATION_OF_ORGANELLE_ASSEMBLY	143	0.1647338	0.8691017	0.64143425	0.86104953	1	1803	tags=8%, list=9%, signal=8%
GO_OVULATION_CYCLE_PROCESS	88	0.2635341	0.8710681	0.724846	0.8620349	1	2029	tags=17%, list=10%, signal=19%
GO_GLUCOSAMINE_CONTAINING_COMPOUND_METABOLIC_PROCESS	26	0.30466715	0.8713042	0.63531667	0.86259097	1	5105	tags=38%, list=25%, signal=51%
GO_MRNA_TRANSCRIPTION	21	0.28240103	0.8717075	0.6080808	0.86282533	1	3948	tags=33%, list=19%, signal=41%
GO_ORGANIC_CYCLIC_COMPOUND_CATABOLIC_PROCESS	422	0.17953955	0.8672035	0.672447	0.86413217	1	3363	tags=17%, list=16%, signal=20%
GO_RESPONSE_TO_ETHANOL	135	0.2596909	0.8662563	0.676	0.86505497	1	2817	tags=19%, list=14%, signal=22%
GO_RESPONSE_TO_VIRUS	244	0.2782818	0.86535573	0.6007984	0.8658796	1	3415	tags=24%, list=17%, signal=28%
GO_RESPONSE_TO_TYPE_I_INTERFERON	68	0.3340565	0.8633048	0.60348165	0.8672901	1	5041	tags=35%, list=25%, signal=47%
GO_MONOSACCHARIDE_BIOSYNTHETIC_PROCESS	54	0.23940016	0.86368763	0.654661	0.8675347	1	4623	tags=39%, list=23%, signal=50%
GO_POSITIVE_REGULATION_OF_RELEASE_OF_CYTOCHROME_C_FROM_MITOCHONDRIA	27	0.256462	0.8637796	0.6171875	0.8684006	1	4985	tags=41%, list=24%, signal=54%
GO_MUSCLE_CELL_PROLIFERATION	19	0.36521336	0.8595885	0.64541835	0.87349856	1	1285	tags=26%, list=6%, signal=28%
GO_CYTOPLASMIC_SEQUESTERING_OF_TRANSCRIPTION_FACTOR	18	0.25419268	0.8597312	0.60294116	0.8742114	1	15317	tags=100%, list=75%, signal=393%
GO_PROTEIN_LOCALIZATION_TO_NUCLEUS	155	0.16701765	0.8579317	0.6699605	0.87606096	1	5787	tags=30%, list=28%, signal=41%
GO_AGING	261	0.22958769	0.85485333	0.7011719	0.87973285	1	2903	tags=18%, list=14%, signal=21%
GO_OLIGODENDROCYTE_DEVELOPMENT	34	0.2966366	0.8531802	0.70658684	0.8801235	1	933	tags=12%, list=5%, signal=12%
GO_CEREBELLAR_CORTEX_DEVELOPMENT	45	0.29359183	0.85363597	0.68442625	0.8802497	1	2442	tags=22%, list=12%, signal=25%
GO_RHYTHMIC_BEHAVIOR	19	0.3169658	0.8549137	0.6455939	0.88067406	1	2184	tags=21%, list=11%, signal=24%
GO_REGULATION_OF_RESPONSE_TO_BIOTIC_STIMULUS	230	0.23890086	0.85198414	0.62376237	0.8806747	1	2439	tags=15%, list=12%, signal=17%
GO_POSITIVE_REGULATION_OF_LEUKOCYTE_MEDIATED_IMMUNITY	84	0.34184262	0.8539248	0.6208252	0.8806818	1	3818	tags=35%, list=19%, signal=42%
GO_POSITIVE_REGULATION_OF_LYMPHOCYTE_MEDIATED_IMMUNITY	68	0.34994859	0.8522508	0.61752987	0.88113505	1	3818	tags=37%, list=19%, signal=45%
GO_PHOTOTRANSDUCTION_VISIBLE_LIGHT	20	0.34970734	0.8502329	0.7096115	0.881293	1	4428	tags=40%, list=22%, signal=51%
GO_POST_TRANSLATIONAL_PROTEIN_MODIFICATION	35	0.2623243	0.8506941	0.65564203	0.8813435	1	2442	tags=14%, list=12%, signal=16%
GO_PRODUCTION_OF_MOLECULAR_MEDIATOR_OF_IMMUNE_RESPONSE	59	0.30914953	0.85495615	0.6060606	0.88165355	1	3773	tags=27%, list=18%, signal=33%
GO_MULTI_ORGANISM_METABOLIC_PROCESS	138	0.23285249	0.85095775	0.57349896	0.881824	1	14435	tags=97%, list=70%, signal=325%
GO_HISTONE_H3_K4_METHYLATION	32	0.2477511	0.8490236	0.614433	0.88285804	1	4035	tags=19%, list=20%, signal=23%
GO_REGULATION_OF_INTERLEUKIN_10_PRODUCTION	44	0.3880881	0.84784067	0.65995973	0.88434	1	4267	tags=43%, list=21%, signal=54%
GO_SERTOLI_CELL_DEVELOPMENT	15	0.31502777	0.8457074	0.7168317	0.8868257	1	1714	tags=20%, list=8%, signal=22%
GO_NEURONAL_STEM_CELL_POPULATION_MAINTENANCE	19	0.31269702	0.84581983	0.65595466	0.88767993	1	1673	tags=16%, list=8%, signal=17%
GO_AMMONIUM_TRANSMEMBRANE_TRANSPORT	24	0.30427498	0.84385395	0.71456695	0.8887692	1	1667	tags=21%, list=8%, signal=23%
GO_MODULATION_BY_VIRUS_OF_HOST_MORPHOLOGY_OR_PHYSIOLOGY	37	0.22165732	0.8442332	0.6330645	0.8889654	1	448	tags=5%, list=2%, signal=6%
GO_EXTRINSIC_APOPTOTIC_SIGNALING_PATHWAY_IN_ABSENCE_OF_LIGAND	33	0.2504792	0.8420874	0.6627907	0.8905025	1	2801	tags=21%, list=14%, signal=25%
GO_DEFENSE_RESPONSE_TO_BACTERIUM	202	0.29289216	0.8400355	0.70281124	0.8906782	1	2545	tags=21%, list=12%, signal=24%
GO_REGULATION_OF_INNATE_IMMUNE_RESPONSE	351	0.24942973	0.8408214	0.61676645	0.8910499	1	4347	tags=25%, list=21%, signal=32%
GO_CARDIAC_MYOFIBRIL_ASSEMBLY	16	0.37609994	0.84014493	0.68849206	0.89148164	1	1533	tags=19%, list=7%, signal=20%
GO_SIGNAL_TRANSDUCTION_IN_ABSENCE_OF_LIGAND	33	0.2504793	0.84208775	0.6627907	0.8915699	1	2801	tags=21%, list=14%, signal=25%
GO_LIPOPOLYSACCHARIDE_MEDIATED_SIGNALING_PATHWAY	31	0.37173828	0.8409295	0.6700201	0.89187574	1	4365	tags=35%, list=21%, signal=45%
GO_REGULATION_OF_PRI_MIRNA_TRANSCRIPTION_FROM_RNA_POLYMERASE_II_PROMOTER	17	0.29338703	0.83840096	0.6666667	0.893191	1	5939	tags=53%, list=29%, signal=74%
GO_NEGATIVE_REGULATION_OF_TRANSCRIPTION_REGULATORY_REGION_DNA_BINDING	17	0.33646685	0.83653814	0.6803279	0.896182	1	2880	tags=29%, list=14%, signal=34%
GO_CELLULAR_BIOGENIC_AMINE_CATABOLIC_PROCESS	21	0.32749173	0.83360356	0.7	0.89721	1	2549	tags=29%, list=12%, signal=33%
GO_DEFENSE_RESPONSE_TO_FUNGUS	36	0.32695356	0.83418095	0.7240704	0.89807034	1	1944	tags=28%, list=9%, signal=31%
GO_AMINE_CATABOLIC_PROCESS	21	0.32749176	0.8336036	0.7	0.8982738	1	2549	tags=29%, list=12%, signal=33%
GO_NEGATIVE_REGULATION_OF_ORGANELLE_ASSEMBLY	21	0.2498856	0.8257382	0.6619433	0.8982995	1	1437	tags=14%, list=7%, signal=15%
GO_DORSAL_VENTRAL_AXIS_SPECIFICATION	20	0.31488606	0.8261052	0.69959676	0.8985541	1	922	tags=10%, list=4%, signal=10%
GO_STABILIZATION_OF_MEMBRANE_POTENTIAL	16	0.37055886	0.8349374	0.75247526	0.89855665	1	2423	tags=38%, list=12%, signal=42%
GO_INDOLE_CONTAINING_COMPOUND_METABOLIC_PROCESS	26	0.3286824	0.8266023	0.7534517	0.89858353	1	3139	tags=38%, list=15%, signal=45%
GO_POSITIVE_REGULATION_OF_NEUROBLAST_PROLIFERATION	21	0.33600125	0.8344228	0.69590646	0.89861095	1	667	tags=14%, list=3%, signal=15%
GO_NUCLEOSIDE_TRANSPORT	16	0.29170045	0.8317314	0.72564614	0.8991715	1	2356	tags=19%, list=11%, signal=21%
GO_TRANSITION_METAL_ION_TRANSPORT	106	0.22478354	0.83218914	0.74899596	0.8992503	1	2377	tags=16%, list=12%, signal=18%
GO_REGULATION_OF_EXOSOMAL_SECRETION	16	0.26251817	0.82676	0.648	0.899293	1	5129	tags=31%, list=25%, signal=42%
GO_REGULATION_OF_ANION_TRANSMEMBRANE_TRANSPORT	30	0.26933646	0.82716256	0.6773547	0.8994481	1	3585	tags=23%, list=17%, signal=28%
GO_RESPIRATORY_BURST	15	0.4108273	0.82910085	0.652	0.89957255	1	5785	tags=53%, list=28%, signal=74%
GO_RESPONSE_TO_COPPER_ION	28	0.2940755	0.8304369	0.68686867	0.89988136	1	3694	tags=32%, list=18%, signal=39%
GO_CEREBRAL_CORTEX_NEURON_DIFFERENTIATION	22	0.34469116	0.83081025	0.7228145	0.9001002	1	2090	tags=23%, list=10%, signal=25%
GO_POSITIVE_REGULATION_OF_MONOOXYGENASE_ACTIVITY	28	0.28493237	0.8298231	0.72255486	0.90011716	1	2447	tags=21%, list=12%, signal=24%
GO_ZINC_ION_HOMEOSTASIS	21	0.3068878	0.82932013	0.73846155	0.90013486	1	1260	tags=24%, list=6%, signal=25%
GO_ACTIVATION_OF_INNATE_IMMUNE_RESPONSE	202	0.24511866	0.8273115	0.6242424	0.90019864	1	6205	tags=39%, list=30%, signal=55%
GO_CEREBELLAR_CORTEX_MORPHOGENESIS	29	0.32653224	0.8273504	0.70422536	0.9011816	1	2442	tags=24%, list=12%, signal=27%
GO_REGULATION_OF_INTERFERON_GAMMA_BIOSYNTHETIC_PROCESS	16	0.4129551	0.82776123	0.6606786	0.90137863	1	3109	tags=50%, list=15%, signal=59%
GO_MALE_SEX_DIFFERENTIATION	148	0.2291011	0.8226425	0.86427146	0.9017813	1	3450	tags=23%, list=17%, signal=27%
GO_PROTEIN_TARGETING_TO_MITOCHONDRION	49	0.20296063	0.82295215	0.625	0.9021819	1	4580	tags=33%, list=22%, signal=42%
GO_REGULATION_OF_KERATINOCYTE_PROLIFERATION	27	0.3158571	0.8231233	0.7035573	0.90283304	1	877	tags=15%, list=4%, signal=15%
GO_LYMPHOCYTE_MIGRATION	49	0.39206615	0.8216015	0.66463417	0.90291154	1	4054	tags=45%, list=20%, signal=56%
GO_CHEMOKINE_MEDIATED_SIGNALING_PATHWAY	72	0.38031363	0.81996036	0.6640159	0.90530246	1	3435	tags=39%, list=17%, signal=47%
GO_FEEDING_BEHAVIOR	91	0.27882087	0.81615496	0.8804781	0.90799695	1	1856	tags=20%, list=9%, signal=22%
GO_REGULATION_OF_CELL_KILLING	62	0.3557065	0.8162698	0.67670685	0.9088076	1	3818	tags=32%, list=19%, signal=40%
GO_GLYCOPROTEIN_CATABOLIC_PROCESS	15	0.30521068	0.81648123	0.72064775	0.9094242	1	350	tags=7%, list=2%, signal=7%
GO_B_CELL_ACTIVATION_INVOLVED_IN_IMMUNE_RESPONSE	35	0.28965187	0.8166046	0.6848485	0.9102191	1	3213	tags=29%, list=16%, signal=34%
GO_RESPONSE_TO_FUNGUS	49	0.3134652	0.8167645	0.7425743	0.91094387	1	1399	tags=22%, list=7%, signal=24%
GO_CELLULAR_RESPONSE_TO_ABIOTIC_STIMULUS	259	0.20477313	0.8132149	0.7846791	0.9129924	1	3494	tags=19%, list=17%, signal=22%
GO_REGULATION_OF_B_CELL_PROLIFERATION	54	0.32453865	0.81047326	0.6666667	0.9166178	1	2817	tags=22%, list=14%, signal=26%
GO_ORGANELLE_DISASSEMBLY	176	0.18750942	0.8106749	0.7490196	0.9172342	1	2145	tags=13%, list=10%, signal=14%
GO_REGULATION_OF_T_HELPER_CELL_DIFFERENTIATION	26	0.36842933	0.8076372	0.6869919	0.920439	1	3818	tags=35%, list=19%, signal=42%
GO_ELECTRON_TRANSPORT_CHAIN	93	0.21776822	0.8080437	0.62839246	0.9206236	1	6728	tags=52%, list=33%, signal=76%
GO_REGULATION_OF_MEGAKARYOCYTE_DIFFERENTIATION	25	0.34907243	0.8038251	0.7058824	0.92415816	1	1995	tags=28%, list=10%, signal=31%
GO_REGULATION_OF_MULTI_ORGANISM_PROCESS	462	0.20908271	0.80472493	0.7005988	0.9243797	1	3227	tags=19%, list=16%, signal=22%
GO_PHAGOSOME_MATURATION	38	0.24224445	0.8040482	0.7241379	0.92472696	1	2700	tags=13%, list=13%, signal=15%
GO_DEMETHYLATION	54	0.21588838	0.8049831	0.77756655	0.92492247	1	2170	tags=11%, list=11%, signal=12%
GO_MODULATION_OF_GROWTH_OF_SYMBIONT_INVOLVED_IN_INTERACTION_WITH_HOST	16	0.39002633	0.8018723	0.7245509	0.9272236	1	1803	tags=31%, list=9%, signal=34%
GO_TRICARBOXYLIC_ACID_METABOLIC_PROCESS	37	0.20826405	0.80012876	0.7005988	0.9276743	1	7158	tags=54%, list=35%, signal=83%
GO_REGULATION_OF_CYTOKINE_BIOSYNTHETIC_PROCESS	94	0.3042881	0.8001613	0.6923077	0.9286741	1	2912	tags=26%, list=14%, signal=30%
GO_NEGATIVE_REGULATION_OF_RETINOIC_ACID_RECEPTOR_SIGNALING_PATHWAY	23	0.34242824	0.8006213	0.6968504	0.928773	1	283	tags=9%, list=1%, signal=9%
GO_NEUROPEPTIDE_SIGNALING_PATHWAY	98	0.2752524	0.7904624	0.959144	0.9319484	1	2628	tags=30%, list=13%, signal=34%
GO_POSITIVE_REGULATION_OF_ALPHA_BETA_T_CELL_PROLIFERATION	19	0.4227228	0.7975675	0.67676765	0.9319777	1	4233	tags=37%, list=21%, signal=46%
GO_CELLULAR_RESPONSE_TO_NUTRIENT	39	0.27427968	0.7908278	0.7560484	0.93228656	1	2534	tags=18%, list=12%, signal=20%
GO_NUCLEOTIDE_SUGAR_BIOSYNTHETIC_PROCESS	19	0.2466485	0.7942326	0.6313646	0.93259823	1	6894	tags=58%, list=34%, signal=87%
GO_TRANSLATIONAL_INITIATION	144	0.22865804	0.7946282	0.62083334	0.9328048	1	6811	tags=26%, list=33%, signal=39%
GO_NATURAL_KILLER_CELL_ACTIVATION_INVOLVED_IN_IMMUNE_RESPONSE	24	0.35024804	0.7909403	0.77176017	0.933078	1	4680	tags=33%, list=23%, signal=43%
GO_TUMOR_NECROSIS_FACTOR_MEDIATED_SIGNALING_PATHWAY	118	0.24442123	0.79192233	0.6732283	0.93315977	1	5695	tags=44%, list=28%, signal=61%
GO_RESPONSE_TO_MURAMYL_DIPEPTIDE	15	0.33445066	0.78884333	0.6798419	0.9331624	1	4966	tags=40%, list=24%, signal=53%
GO_ANTIGEN_RECEPTOR_MEDIATED_SIGNALING_PATHWAY	170	0.27966794	0.7933507	0.6394422	0.93335384	1	6269	tags=44%, list=31%, signal=62%
GO_IRON_SULFUR_CLUSTER_ASSEMBLY	17	0.27065763	0.7953897	0.6583851	0.93337643	1	14979	tags=100%, list=73%, signal=370%
GO_REGULATION_OF_MYELINATION	33	0.26882958	0.7948213	0.7528958	0.9334644	1	838	tags=9%, list=4%, signal=9%
GO_NEGATIVE_REGULATION_OF_PROTEIN_ACETYLATION	20	0.2598212	0.7891738	0.6864754	0.9335122	1	2649	tags=20%, list=13%, signal=23%
GO_POSITIVE_REGULATION_OF_INTERLEUKIN_2_PRODUCTION	31	0.35608193	0.7922484	0.6978131	0.9335541	1	2903	tags=23%, list=14%, signal=26%
GO_REGULATION_OF_ALTERNATIVE_MRNA_SPLICING_VIA_SPLICEOSOME	28	0.26026124	0.7911105	0.7167969	0.93379265	1	6489	tags=39%, list=32%, signal=57%
GO_POSITIVE_REGULATION_OF_PROTEIN_DEPOLYMERIZATION	19	0.29127058	0.79240364	0.76039606	0.9342351	1	3935	tags=32%, list=19%, signal=39%
GO_NUCLEOTIDE_BINDING_DOMAIN_LEUCINE_RICH_REPEAT_CONTAINING_RECEPTOR_SIGNALING_PATHWAY	28	0.2166208	0.79595417	0.6594488	0.93424815	1	8583	tags=57%, list=42%, signal=98%
GO_METALLO_SULFUR_CLUSTER_ASSEMBLY	17	0.27065763	0.7953897	0.6583851	0.934431	1	14979	tags=100%, list=73%, signal=370%
GO_NEURAL_NUCLEUS_DEVELOPMENT	65	0.24083191	0.78745544	0.8278689	0.9348683	1	3505	tags=25%, list=17%, signal=30%
GO_PHOTOTRANSDUCTION	42	0.2786866	0.78476936	0.8793456	0.93724805	1	3771	tags=31%, list=18%, signal=38%
GO_REGULATION_OF_T_CELL_PROLIFERATION	144	0.31564605	0.7852099	0.6848485	0.9374089	1	4289	tags=33%, list=21%, signal=42%
GO_PROTEIN_K63_LINKED_DEUBIQUITINATION	23	0.21213034	0.78571516	0.7253385	0.937457	1	3268	tags=17%, list=16%, signal=21%
GO_REGULATION_OF_LEUKOCYTE_MEDIATED_CYTOTOXICITY	52	0.3466116	0.78395474	0.6873748	0.9378256	1	3818	tags=33%, list=19%, signal=40%
GO_NEUROMUSCULAR_SYNAPTIC_TRANSMISSION	26	0.3162892	0.7827353	0.84023666	0.938157	1	2637	tags=27%, list=13%, signal=31%
GO_CELLULAR_RESPONSE_TO_INTERFERON_GAMMA	119	0.31670704	0.78107727	0.6755102	0.93831676	1	4358	tags=31%, list=21%, signal=39%
GO_POSITIVE_REGULATION_OF_LEUKOCYTE_APOPTOTIC_PROCESS	26	0.3240894	0.781399	0.73015875	0.9387106	1	2487	tags=27%, list=12%, signal=31%
GO_APOPTOTIC_DNA_FRAGMENTATION	15	0.28150663	0.78276163	0.7237113	0.9391319	1	4110	tags=33%, list=20%, signal=42%
GO_NEGATIVE_REGULATION_OF_HOMOTYPIC_CELL_CELL_ADHESION	99	0.2820446	0.78001195	0.70980394	0.9394189	1	2511	tags=22%, list=12%, signal=25%
GO_REGULATION_OF_CD4_POSITIVE_ALPHA_BETA_T_CELL_ACTIVATION	38	0.3453519	0.78150094	0.68537074	0.9395636	1	3313	tags=32%, list=16%, signal=38%
GO_HISTONE_H2A_UBIQUITINATION	16	0.23322251	0.77518576	0.77099234	0.9425589	1	3563	tags=25%, list=17%, signal=30%
GO_APOPTOTIC_SIGNALING_PATHWAY	286	0.18387571	0.7753235	0.7724551	0.9433109	1	3336	tags=17%, list=16%, signal=20%
GO_INTERACTION_WITH_HOST	134	0.21775368	0.77400756	0.74509805	0.9438559	1	5362	tags=32%, list=26%, signal=43%
GO_POSITIVE_REGULATION_OF_CREB_TRANSCRIPTION_FACTOR_ACTIVITY	15	0.32350254	0.7754622	0.742268	0.9440876	1	57	tags=7%, list=0%, signal=7%
GO_GLYOXYLATE_METABOLIC_PROCESS	27	0.2536458	0.77335286	0.78356713	0.94409484	1	1591	tags=15%, list=8%, signal=16%
GO_THIOESTER_BIOSYNTHETIC_PROCESS	54	0.21216118	0.77597946	0.8204593	0.9441595	1	4634	tags=30%, list=23%, signal=38%
GO_CEREBRAL_CORTEX_RADIALLY_ORIENTED_CELL_MIGRATION	28	0.27501	0.7713864	0.781893	0.94478613	1	2786	tags=25%, list=14%, signal=29%
GO_REGULATION_OF_RETINOIC_ACID_RECEPTOR_SIGNALING_PATHWAY	29	0.30083925	0.7665949	0.76817286	0.9448008	1	283	tags=7%, list=1%, signal=7%
GO_NEGATIVE_REGULATION_OF_T_CELL_MEDIATED_IMMUNITY	16	0.3922473	0.77074295	0.7227723	0.9450478	1	3001	tags=31%, list=15%, signal=37%
GO_MIDBRAIN_DEVELOPMENT	89	0.22711755	0.7723391	0.83575886	0.94508034	1	3563	tags=22%, list=17%, signal=27%
GO_CELLULAR_ALDEHYDE_METABOLIC_PROCESS	83	0.19934319	0.77173585	0.8364008	0.9451337	1	3625	tags=22%, list=18%, signal=26%
GO_PEPTIDE_CROSS_LINKING	54	0.34820983	0.7691023	0.7455969	0.9451781	1	4874	tags=46%, list=24%, signal=61%
GO_ACYL_COA_BIOSYNTHETIC_PROCESS	54	0.21216118	0.77597946	0.8204593	0.9451947	1	4634	tags=30%, list=23%, signal=38%
GO_NEURON_FATE_COMMITMENT	67	0.27836248	0.766813	0.8822355	0.9454003	1	2828	tags=22%, list=14%, signal=26%
GO_PROTEIN_AUTOPHOSPHORYLATION	191	0.20079735	0.7670856	0.7980198	0.94592416	1	1224	tags=8%, list=6%, signal=8%
GO_EXCRETION	44	0.2801074	0.76918447	0.8964844	0.9460349	1	3443	tags=39%, list=17%, signal=46%
GO_RESPONSE_TO_DSRNA	70	0.2369851	0.7760307	0.78210115	0.9461488	1	3597	tags=19%, list=18%, signal=22%
GO_REGULATION_OF_T_CELL_MEDIATED_IMMUNITY	52	0.3061828	0.769471	0.68992245	0.9464595	1	3824	tags=33%, list=19%, signal=40%
GO_POSITIVE_REGULATION_OF_OSTEOCLAST_DIFFERENTIATION	23	0.3322134	0.7671183	0.74455446	0.94687593	1	4522	tags=43%, list=22%, signal=56%
GO_HINDBRAIN_MORPHOGENESIS	39	0.28119946	0.7674709	0.8198758	0.94723296	1	2442	tags=18%, list=12%, signal=20%
GO_REGULATION_OF_INTERFERON_GAMMA_PRODUCTION	93	0.32286102	0.76465696	0.723658	0.9475279	1	3818	tags=38%, list=19%, signal=46%
GO_POSITIVE_REGULATION_OF_INTERLEUKIN_12_PRODUCTION	33	0.33834952	0.7641041	0.7281746	0.9475446	1	4592	tags=36%, list=22%, signal=47%
GO_CELL_FATE_SPECIFICATION	71	0.27753055	0.7620228	0.8808594	0.95048755	1	3214	tags=27%, list=16%, signal=32%
GO_POSITIVE_REGULATION_OF_RNA_SPLICING	25	0.25853592	0.7583248	0.7659138	0.9531466	1	1101	tags=12%, list=5%, signal=13%
GO_POSITIVE_REGULATION_OF_INTERFERON_BETA_PRODUCTION	30	0.2607839	0.7576519	0.7063492	0.9533685	1	3109	tags=20%, list=15%, signal=24%
GO_FRUCTOSE_METABOLIC_PROCESS	15	0.2992278	0.75843436	0.79545456	0.9539563	1	700	tags=13%, list=3%, signal=14%
GO_ORGAN_OR_TISSUE_SPECIFIC_IMMUNE_RESPONSE	29	0.30637166	0.75890654	0.82061857	0.9541238	1	2387	tags=24%, list=12%, signal=27%
GO_EPIBOLY	23	0.2645173	0.75927967	0.8044807	0.9544683	1	1079	tags=13%, list=5%, signal=14%
GO_REGULATION_OF_VIRAL_RELEASE_FROM_HOST_CELL	30	0.18526828	0.75551766	0.78252035	0.9553975	1	16733	tags=100%, list=82%, signal=540%
GO_GRANULOCYTE_MIGRATION	75	0.31806114	0.75564426	0.74899596	0.9561472	1	3435	tags=29%, list=17%, signal=35%
GO_RESPONSE_TO_ZINC_ION	55	0.25138438	0.75084305	0.9190871	0.95976967	1	4289	tags=36%, list=21%, signal=46%
GO_TELENCEPHALON_GLIAL_CELL_MIGRATION	19	0.2781914	0.75116867	0.812	0.96023804	1	2786	tags=26%, list=14%, signal=30%
GO_CEREBRAL_CORTEX_RADIAL_GLIA_GUIDED_MIGRATION	19	0.2781914	0.75116867	0.812	0.96125734	1	2786	tags=26%, list=14%, signal=30%
GO_REGULATION_OF_CELLULAR_RESPIRATION	21	0.27111226	0.7516491	0.79417473	0.961461	1	5077	tags=43%, list=25%, signal=57%
GO_REGULATION_OF_PROTEIN_COMPLEX_ASSEMBLY	366	0.15630138	0.746308	0.876	0.9629118	1	1173	tags=6%, list=6%, signal=6%
GO_DETECTION_OF_VISIBLE_LIGHT	43	0.2760655	0.7468763	0.93292683	0.9629482	1	4428	tags=40%, list=22%, signal=50%
GO_POSITIVE_REGULATION_OF_LYMPHOCYTE_APOPTOTIC_PROCESS	19	0.3283574	0.7449051	0.7723577	0.9633308	1	2487	tags=32%, list=12%, signal=36%
GO_DEFENSE_RESPONSE_TO_GRAM_POSITIVE_BACTERIUM	67	0.26899624	0.7475029	0.85971946	0.9638344	1	1939	tags=21%, list=9%, signal=23%
GO_REGULATION_OF_ADAPTIVE_IMMUNE_RESPONSE	123	0.28563684	0.74694324	0.7137177	0.9638492	1	3824	tags=31%, list=19%, signal=38%
GO_POSITIVE_REGULATION_OF_RESPONSE_TO_BIOTIC_STIMULUS	38	0.28957027	0.74512154	0.7744511	0.96395403	1	5884	tags=37%, list=29%, signal=52%
GO_RIBONUCLEOSIDE_CATABOLIC_PROCESS	25	0.2994408	0.7475942	0.76095617	0.9646918	1	2755	tags=24%, list=13%, signal=28%
GO_REGULATION_OF_INTERFERON_ALPHA_PRODUCTION	19	0.32778195	0.74225897	0.71943885	0.96608585	1	3109	tags=32%, list=15%, signal=37%
GO_NEURON_FATE_SPECIFICATION	31	0.3092481	0.7428186	0.90140843	0.9661098	1	1385	tags=19%, list=7%, signal=21%
GO_ISOPRENOID_METABOLIC_PROCESS	125	0.2358839	0.7411451	0.9259259	0.9669863	1	2812	tags=20%, list=14%, signal=23%
GO_CELLULAR_ANION_HOMEOSTASIS	15	0.30978116	0.73663414	0.89122134	0.9685842	1	2956	tags=40%, list=14%, signal=47%
GO_REGULATION_OF_B_CELL_ACTIVATION	100	0.27968398	0.73762697	0.70428014	0.96899295	1	4095	tags=26%, list=20%, signal=32%
GO_GAMMA_AMINOBUTYRIC_ACID_SIGNALING_PATHWAY	23	0.30797386	0.7387404	0.88268155	0.96909446	1	2664	tags=30%, list=13%, signal=35%
GO_ERAD_PATHWAY	72	0.14606306	0.73910517	0.7528517	0.96948165	1	6135	tags=35%, list=30%, signal=49%
GO_CELLULAR_MONOVALENT_INORGANIC_ANION_HOMEOSTASIS	15	0.30978116	0.73663414	0.89122134	0.9695942	1	2956	tags=40%, list=14%, signal=47%
GO_REGULATION_OF_LYMPHOCYTE_MEDIATED_IMMUNITY	113	0.28885245	0.7376571	0.72386587	0.96994895	1	3824	tags=32%, list=19%, signal=39%
GO_ER_ASSOCIATED_UBIQUITIN_DEPENDENT_PROTEIN_CATABOLIC_PROCESS	61	0.15000288	0.73449284	0.75482625	0.97120535	1	6135	tags=33%, list=30%, signal=47%
GO_POSITIVE_REGULATION_OF_CD4_POSITIVE_ALPHA_BETA_T_CELL_ACTIVATION	27	0.34604022	0.7332306	0.7090909	0.97143286	1	3021	tags=30%, list=15%, signal=35%
GO_ECTODERM_DEVELOPMENT	21	0.26883912	0.73359853	0.85626286	0.9718147	1	3489	tags=24%, list=17%, signal=29%
GO_POSITIVE_REGULATION_OF_ANTIGEN_RECEPTOR_MEDIATED_SIGNALING_PATHWAY	15	0.3904116	0.73002225	0.75951904	0.97183317	1	5281	tags=47%, list=26%, signal=63%
GO_DOPAMINERGIC_NEURON_DIFFERENTIATION	28	0.27383214	0.7292221	0.9158317	0.9721853	1	3237	tags=32%, list=16%, signal=38%
GO_NUCLEAR_TRANSCRIBED_MRNA_POLY_A_TAIL_SHORTENING	25	0.18562368	0.7321498	0.88777554	0.97233295	1	6722	tags=44%, list=33%, signal=65%
GO_CELLULAR_RESPONSE_TO_INTERLEUKIN_1	87	0.2811172	0.7309403	0.7838384	0.97233963	1	3498	tags=28%, list=17%, signal=33%
GO_ENDOPLASMIC_RETICULUM_TO_CYTOSOL_TRANSPORT	23	0.24620147	0.7313593	0.8185567	0.97266495	1	6135	tags=52%, list=30%, signal=74%
GO_HISTONE_DEUBIQUITINATION	21	0.22720751	0.73004544	0.7451362	0.97279364	1	2099	tags=10%, list=10%, signal=11%
GO_FC_EPSILON_RECEPTOR_SIGNALING_PATHWAY	124	0.16492607	0.7282522	0.704501	0.9728075	1	6269	tags=40%, list=31%, signal=57%
GO_INTERMEDIATE_FILAMENT_BASED_PROCESS	43	0.27619904	0.72708756	0.81010103	0.97373724	1	1820	tags=21%, list=9%, signal=23%
GO_SARCOMERE_ORGANIZATION	27	0.29224038	0.72620004	0.8590998	0.9741889	1	2185	tags=22%, list=11%, signal=25%
GO_REGULATION_OF_INTERLEUKIN_12_PRODUCTION	51	0.3106624	0.7238613	0.7407407	0.9759499	1	4631	tags=35%, list=23%, signal=45%
GO_NEGATIVE_REGULATION_OF_MULTI_ORGANISM_PROCESS	148	0.23130512	0.7231326	0.7570281	0.97608674	1	3488	tags=24%, list=17%, signal=29%
GO_FATTY_ACYL_COA_METABOLIC_PROCESS	51	0.20996507	0.7216689	0.90143734	0.9764008	1	4515	tags=31%, list=22%, signal=40%
GO_REGULATION_OF_OLIGODENDROCYTE_DIFFERENTIATION	29	0.25638497	0.7222406	0.858871	0.9765018	1	2828	tags=24%, list=14%, signal=28%
GO_SPINAL_CORD_MOTOR_NEURON_DIFFERENTIATION	34	0.28557104	0.72406554	0.89591837	0.9766453	1	1385	tags=18%, list=7%, signal=19%
GO_KILLING_OF_CELLS_OF_OTHER_ORGANISM	24	0.29117867	0.7188677	0.8982036	0.97882867	1	1944	tags=21%, list=9%, signal=23%
GO_DISRUPTION_OF_CELLS_OF_OTHER_ORGANISM	24	0.29117867	0.7188677	0.8982036	0.97982955	1	1944	tags=21%, list=9%, signal=23%
GO_REGULATION_OF_INTERFERON_BETA_PRODUCTION	44	0.22788458	0.7158596	0.7351779	0.98155874	1	1200	tags=9%, list=6%, signal=10%
GO_CELL_DIFFERENTIATION_IN_SPINAL_CORD	54	0.26480475	0.71594095	0.94035786	0.9824342	1	2032	tags=20%, list=10%, signal=23%
GO_TOLL_LIKE_RECEPTOR_4_SIGNALING_PATHWAY	18	0.30336535	0.71397495	0.79	0.9824743	1	2379	tags=22%, list=12%, signal=25%
GO_LYMPHOCYTE_MEDIATED_IMMUNITY	112	0.25904134	0.7144861	0.7710843	0.982695	1	4054	tags=30%, list=20%, signal=38%
GO_MRNA_TRANSCRIPTION_FROM_RNA_POLYMERASE_II_PROMOTER	15	0.2556618	0.7126294	0.8387755	0.9835673	1	3948	tags=33%, list=19%, signal=41%
GO_SOMATIC_STEM_CELL_DIVISION	22	0.28006747	0.7112796	0.86796117	0.98366594	1	1722	tags=14%, list=8%, signal=15%
GO_VITAMIN_TRANSPORT	34	0.24536915	0.71183586	0.9316406	0.9837901	1	2954	tags=26%, list=14%, signal=31%
GO_NEGATIVE_REGULATION_OF_CELL_ACTIVATION	154	0.24973924	0.69230497	0.82539684	0.98496175	1	2511	tags=18%, list=12%, signal=21%
GO_JAK_STAT_CASCADE	50	0.24666952	0.6928502	0.86730766	0.98520374	1	3532	tags=26%, list=17%, signal=31%
GO_PIGMENT_METABOLIC_PROCESS	60	0.19820355	0.7092825	0.8869396	0.9856953	1	5059	tags=32%, list=25%, signal=42%
GO_STAT_CASCADE	50	0.24666958	0.69285035	0.86730766	0.9861792	1	3532	tags=26%, list=17%, signal=31%
GO_OLIGOSACCHARIDE_LIPID_INTERMEDIATE_BIOSYNTHETIC_PROCESS	20	0.21438323	0.69345826	0.76969695	0.9863388	1	16134	tags=100%, list=79%, signal=467%
GO_DENDRITIC_SPINE_DEVELOPMENT	19	0.2672727	0.6945295	0.8427184	0.9868801	1	5303	tags=53%, list=26%, signal=71%
GO_POSITIVE_REGULATION_OF_PEPTIDYL_SERINE_PHOSPHORYLATION_OF_STAT_PROTEIN	21	0.3195624	0.7042602	0.92424244	0.9869532	1	3401	tags=24%, list=17%, signal=29%
GO_EPHRIN_RECEPTOR_SIGNALING_PATHWAY	85	0.18360959	0.695124	0.8794466	0.98704475	1	4091	tags=22%, list=20%, signal=28%
GO_POSITIVE_REGULATION_OF_T_CELL_PROLIFERATION	95	0.3104806	0.7034766	0.75757575	0.98711723	1	4289	tags=36%, list=21%, signal=45%
GO_DOLICHOL_LINKED_OLIGOSACCHARIDE_BIOSYNTHETIC_PROCESS	20	0.21438323	0.69345826	0.76969695	0.9873173	1	16134	tags=100%, list=79%, signal=467%
GO_REGULATION_OF_ACTIVATED_T_CELL_PROLIFERATION	40	0.30458903	0.7066556	0.7891566	0.9874866	1	4084	tags=48%, list=20%, signal=59%
GO_POSITIVE_REGULATION_OF_CYTOKINE_BIOSYNTHETIC_PROCESS	58	0.29705182	0.6954013	0.764	0.98761976	1	3109	tags=26%, list=15%, signal=30%
GO_RESPONSE_TO_INTERFERON_GAMMA	141	0.27621576	0.7071321	0.74898785	0.98777354	1	4358	tags=29%, list=21%, signal=37%
GO_REGULATION_OF_PEPTIDYL_SERINE_PHOSPHORYLATION_OF_STAT_PROTEIN	21	0.31956244	0.70426023	0.92424244	0.98794806	1	3401	tags=24%, list=17%, signal=29%
GO_ENTRY_INTO_HOST	87	0.21654227	0.67548335	0.85404336	0.988221	1	5362	tags=32%, list=26%, signal=43%
GO_KERATINOCYTE_DIFFERENTIATION	98	0.27383727	0.69550353	0.84	0.9884755	1	4966	tags=37%, list=24%, signal=48%
GO_PARAXIAL_MESODERM_DEVELOPMENT	16	0.28587726	0.70179105	0.8611111	0.9885459	1	1722	tags=19%, list=8%, signal=20%
GO_CARBOHYDRATE_DERIVATIVE_TRANSPORT	48	0.18642175	0.69603777	0.9186992	0.9887327	1	2356	tags=13%, list=11%, signal=14%
GO_CELLULAR_RESPONSE_TO_STEROL	15	0.2899116	0.7043936	0.88293654	0.9887479	1	57	tags=7%, list=0%, signal=7%
GO_NEGATIVE_REGULATION_OF_CELL_CELL_ADHESION	135	0.23826125	0.70491624	0.83625734	0.98901796	1	2511	tags=20%, list=12%, signal=23%
GO_ENTRY_INTO_CELL_OF_OTHER_ORGANISM_INVOLVED_IN_SYMBIOTIC_INTERACTION	87	0.21654227	0.67548335	0.85404336	0.9891804	1	5362	tags=32%, list=26%, signal=43%
GO_FUCOSE_METABOLIC_PROCESS	16	0.26790383	0.6971128	0.882	0.9892199	1	1294	tags=13%, list=6%, signal=13%
GO_POSITIVE_REGULATION_OF_INTERLEUKIN_4_PRODUCTION	22	0.30860338	0.6630269	0.82186234	0.9893599	1	2903	tags=27%, list=14%, signal=32%
GO_SULFATION	16	0.284035	0.6982258	0.9278752	0.98963	1	1723	tags=25%, list=8%, signal=27%
GO_REGULATION_OF_LEUKOCYTE_PROLIFERATION	202	0.27283397	0.70035046	0.7710843	0.9896603	1	4106	tags=29%, list=20%, signal=36%
GO_REGULATION_OF_GLIAL_CELL_PROLIFERATION	19	0.27622694	0.6960431	0.82341653	0.9897105	1	4966	tags=37%, list=24%, signal=49%
GO_NEGATIVE_REGULATION_OF_INTERLEUKIN_12_PRODUCTION	15	0.3527234	0.69736975	0.7681992	0.9898753	1	3313	tags=33%, list=16%, signal=40%
GO_TETRAPYRROLE_BIOSYNTHETIC_PROCESS	26	0.18427259	0.69863284	0.8539554	0.9900872	1	4824	tags=23%, list=23%, signal=30%
GO_ENTRY_INTO_HOST_CELL	87	0.21654232	0.6754835	0.85404336	0.9901417	1	5362	tags=32%, list=26%, signal=43%
GO_LEUKOCYTE_CHEMOTAXIS	117	0.27731073	0.6714169	0.8185484	0.99016285	1	3279	tags=26%, list=16%, signal=30%
GO_FLAVONOID_METABOLIC_PROCESS	27	0.299575	0.6631222	0.9136276	0.9902081	1	5059	tags=48%, list=25%, signal=64%
GO_MODIFICATION_BY_SYMBIONT_OF_HOST_MORPHOLOGY_OR_PHYSIOLOGY	45	0.18573672	0.67213076	0.8730159	0.99029624	1	448	tags=4%, list=2%, signal=5%
GO_CELLULAR_GLUCURONIDATION	21	0.337325	0.6875013	0.87140113	0.9903356	1	5059	tags=52%, list=25%, signal=69%
GO_RESPONSE_TO_INTERLEUKIN_1	114	0.24117124	0.6636117	0.8646465	0.99057716	1	3498	tags=25%, list=17%, signal=30%
GO_OLIGODENDROCYTE_DIFFERENTIATION	60	0.23270766	0.68568724	0.93869734	0.9907516	1	1752	tags=15%, list=9%, signal=16%
GO_DNA_CATABOLIC_PROCESS_ENDONUCLEOLYTIC	19	0.23594226	0.69874907	0.8608871	0.99091387	1	2029	tags=16%, list=10%, signal=18%
GO_CARDIAC_MUSCLE_TISSUE_MORPHOGENESIS	54	0.24944359	0.6722647	0.9357278	0.9910958	1	2528	tags=20%, list=12%, signal=23%
GO_PHOSPHOLIPID_TRANSPORT	58	0.20291016	0.66064715	0.97791165	0.9910987	1	4452	tags=31%, list=22%, signal=40%
GO_PROTEIN_O_LINKED_MANNOSYLATION	16	0.21936238	0.6597406	0.8574338	0.9911003	1	16031	tags=100%, list=78%, signal=456%
GO_VIRAL_ENTRY_INTO_HOST_CELL	87	0.21654235	0.6754836	0.85404336	0.9911049	1	5362	tags=32%, list=26%, signal=43%
GO_MICROTUBULE_NUCLEATION	18	0.19560872	0.6639668	0.87578946	0.9911418	1	4912	tags=22%, list=24%, signal=29%
GO_NEGATIVE_REGULATION_OF_NEUROLOGICAL_SYSTEM_PROCESS	15	0.2873812	0.6823349	0.92607003	0.9912345	1	3150	tags=33%, list=15%, signal=39%
GO_BILE_ACID_AND_BILE_SALT_TRANSPORT	31	0.245468	0.657865	0.9839357	0.991275	1	2379	tags=19%, list=12%, signal=22%
GO_CELLULAR_RESPONSE_TO_BIOTIC_STIMULUS	160	0.23324993	0.6815096	0.7928287	0.9913249	1	3986	tags=24%, list=19%, signal=30%
GO_LYMPHOCYTE_COSTIMULATION	72	0.30111262	0.6829974	0.75149107	0.9913437	1	5538	tags=33%, list=27%, signal=45%
GO_POSITIVE_REGULATION_OF_DEFENSE_RESPONSE	361	0.22794877	0.68593794	0.7886179	0.9913878	1	4347	tags=27%, list=21%, signal=34%
GO_REGULATION_OF_B_CELL_MEDIATED_IMMUNITY	41	0.2688589	0.65854967	0.8289738	0.9914801	1	2557	tags=27%, list=12%, signal=31%
GO_FC_RECEPTOR_SIGNALING_PATHWAY	183	0.16612884	0.6790941	0.7717172	0.991503	1	6269	tags=37%, list=31%, signal=52%
GO_REGULATION_OF_EARLY_ENDOSOME_TO_LATE_ENDOSOME_TRANSPORT	16	0.20205712	0.6841453	0.92168677	0.9918351	1	16386	tags=100%, list=80%, signal=495%
GO_NEGATIVE_REGULATION_OF_STEROID_METABOLIC_PROCESS	23	0.25113824	0.6640602	0.8972332	0.99196887	1	2568	tags=22%, list=13%, signal=25%
GO_REGULATION_OF_IMMUNOGLOBULIN_PRODUCTION	46	0.25744	0.6832231	0.79920477	0.9920239	1	2817	tags=24%, list=14%, signal=28%
GO_MOVEMENT_IN_ENVIRONMENT_OF_OTHER_ORGANISM_INVOLVED_IN_SYMBIOTIC_INTERACTION	87	0.21654235	0.6754836	0.85404336	0.9920699	1	5362	tags=32%, list=26%, signal=43%
GO_GLUCURONATE_METABOLIC_PROCESS	26	0.30901638	0.67915714	0.8778626	0.9923965	1	5059	tags=46%, list=25%, signal=61%
GO_REGULATION_OF_RESPONSE_TO_INTERFERON_GAMMA	22	0.24360387	0.6679444	0.7969052	0.99242604	1	4191	tags=32%, list=20%, signal=40%
GO_MICROTUBULE_POLYMERIZATION	27	0.20076749	0.6686969	0.888412	0.9925289	1	2475	tags=11%, list=12%, signal=13%
GO_REGULATION_OF_TRANSCRIPTION_FROM_RNA_POLYMERASE_II_PROMOTER_IN_RESPONSE_TO_HYPOXIA	32	0.17912956	0.66430074	0.8375242	0.9926617	1	6192	tags=31%, list=30%, signal=45%
GO_MOVEMENT_IN_HOST_ENVIRONMENT	87	0.2165424	0.67548376	0.85404336	0.9930364	1	5362	tags=32%, list=26%, signal=43%
GO_VIRION_ASSEMBLY	36	0.15317957	0.6656768	0.875803	0.9930825	1	15255	tags=97%, list=74%, signal=378%
GO_URONIC_ACID_METABOLIC_PROCESS	26	0.3090164	0.6791572	0.8778626	0.99336845	1	5059	tags=46%, list=25%, signal=61%
GO_PROTEIN_MANNOSYLATION	22	0.20906591	0.6643313	0.8734694	0.9935836	1	4393	tags=23%, list=21%, signal=29%
GO_REGULATION_OF_ALPHA_BETA_T_CELL_PROLIFERATION	23	0.33797127	0.66597444	0.7667343	0.9937037	1	4233	tags=30%, list=21%, signal=38%
GO_ENTRY_INTO_OTHER_ORGANISM_INVOLVED_IN_SYMBIOTIC_INTERACTION	87	0.21654242	0.6754838	0.85404336	0.99400526	1	5362	tags=32%, list=26%, signal=43%
GO_B_CELL_ACTIVATION	131	0.23057555	0.676153	0.8493976	0.99417275	1	5420	tags=37%, list=26%, signal=49%
GO_NEGATIVE_REGULATION_OF_DEFENSE_RESPONSE_TO_VIRUS	18	0.21699716	0.64708257	0.8577154	0.99479043	1	2034	tags=11%, list=10%, signal=12%
GO_CYTOLYSIS	23	0.28799108	0.64010257	0.8962076	0.99499786	1	3963	tags=39%, list=19%, signal=48%
GO_NUCLEAR_TRANSCRIBED_MRNA_CATABOLIC_PROCESS_NONSENSE_MEDIATED_DECAY	115	0.19270138	0.6449224	0.72651356	0.9950072	1	15655	tags=99%, list=76%, signal=415%
GO_POSITIVE_REGULATION_OF_INTERFERON_ALPHA_PRODUCTION	16	0.27632987	0.64567894	0.81620556	0.9952331	1	3109	tags=31%, list=15%, signal=37%
GO_ESTABLISHMENT_OR_MAINTENANCE_OF_MONOPOLAR_CELL_POLARITY	16	0.24158382	0.64832044	0.9124514	0.9954394	1	4518	tags=38%, list=22%, signal=48%
GO_MYOBLAST_DIFFERENTIATION	37	0.22266628	0.6472752	0.94139886	0.9955229	1	1783	tags=16%, list=9%, signal=18%
GO_IMMUNE_RESPONSE_REGULATING_CELL_SURFACE_RECEPTOR_SIGNALING_PATHWAY	286	0.21089226	0.65288424	0.75396824	0.9955708	1	6214	tags=38%, list=30%, signal=53%
GO_NEGATIVE_REGULATION_OF_EXTRINSIC_APOPTOTIC_SIGNALING_PATHWAY_VIA_DEATH_DOMAIN_RECEPTORS	34	0.21994467	0.64027685	0.87598425	0.9957859	1	2956	tags=18%, list=14%, signal=21%
GO_PROTEIN_INSERTION_INTO_MEMBRANE	22	0.22295575	0.63603127	0.9457364	0.99586064	1	4985	tags=41%, list=24%, signal=54%
GO_POSITIVE_REGULATION_OF_LEUKOCYTE_CHEMOTAXIS	81	0.26510847	0.648824	0.8613861	0.99590534	1	2701	tags=23%, list=13%, signal=27%
GO_PHARYNGEAL_SYSTEM_DEVELOPMENT	18	0.2577697	0.65138096	0.95384616	0.99615973	1	3163	tags=28%, list=15%, signal=33%
GO_REGULATION_OF_GRANULOCYTE_MACROPHAGE_COLONY_STIMULATING_FACTOR_PRODUCTION	15	0.3168109	0.6367267	0.913215	0.99620074	1	3818	tags=33%, list=19%, signal=41%
GO_CELLULAR_RESPONSE_TO_INTERLEUKIN_4	26	0.2324871	0.6377264	0.8888889	0.99623954	1	4191	tags=35%, list=20%, signal=43%
GO_VENTRAL_SPINAL_CORD_DEVELOPMENT	46	0.24267174	0.64066076	0.9821782	0.99632704	1	1528	tags=15%, list=7%, signal=16%
GO_POSITIVE_REGULATION_OF_INTERLEUKIN_10_PRODUCTION	29	0.2948448	0.6425612	0.8316222	0.996404	1	4267	tags=38%, list=21%, signal=48%
GO_INFLAMMATORY_RESPONSE_TO_ANTIGENIC_STIMULUS	25	0.2679272	0.64927936	0.9148515	0.99641776	1	1803	tags=16%, list=9%, signal=18%
GO_NEGATIVE_REGULATION_OF_HISTONE_ACETYLATION	15	0.23194808	0.6415543	0.86538464	0.99642754	1	1730	tags=13%, list=8%, signal=15%
GO_POSITIVE_REGULATION_OF_LYMPHOCYTE_MIGRATION	26	0.29628682	0.6492932	0.8618677	0.9973564	1	2801	tags=35%, list=14%, signal=40%
GO_POSITIVE_REGULATION_OF_IMMUNOGLOBULIN_MEDIATED_IMMUNE_RESPONSE	26	0.2683575	0.61794466	0.8742633	0.9988227	1	2557	tags=31%, list=12%, signal=35%
GO_MULTI_ORGANISM_MEMBRANE_BUDDING	23	0.13439313	0.48192084	0.98715204	0.99921757	1	17775	tags=100%, list=87%, signal=744%
GO_COBALAMIN_METABOLIC_PROCESS	21	0.2356892	0.6276775	0.9147287	0.99929035	1	2024	tags=14%, list=10%, signal=16%
GO_POSITIVE_REGULATION_OF_MYELOID_LEUKOCYTE_DIFFERENTIATION	49	0.22935762	0.6285895	0.9305556	0.99948364	1	4171	tags=31%, list=20%, signal=38%
GO_POSITIVE_REGULATION_OF_CYTOKINE_PRODUCTION	365	0.21775566	0.62965673	0.85222673	0.99953747	1	3948	tags=25%, list=19%, signal=31%
GO_REGULATION_OF_B_CELL_DIFFERENTIATION	22	0.14765102	0.34799534	0.994012	0.9996452	1	6429	tags=41%, list=31%, signal=59%
GO_POSITIVE_REGULATION_OF_B_CELL_MEDIATED_IMMUNITY	26	0.2683575	0.61794466	0.8742633	0.99974847	1	2557	tags=31%, list=12%, signal=35%
GO_B_CELL_DIFFERENTIATION	89	0.21246275	0.6304358	0.95723015	0.9998011	1	5420	tags=36%, list=26%, signal=49%
GO_REGULATION_OF_TUMOR_NECROSIS_FACTOR_BIOSYNTHETIC_PROCESS	18	0.17470078	0.3821813	1	0.999875	1	4766	tags=22%, list=23%, signal=29%
GO_NEGATIVE_REGULATION_OF_LYMPHOCYTE_MEDIATED_IMMUNITY	36	0.2534399	0.6242707	0.8657588	1	1	3543	tags=25%, list=17%, signal=30%
GO_NUCLEOTIDE_EXCISION_REPAIR_DNA_DAMAGE_RECOGNITION	23	0.17413566	0.6237277	0.97727275	1	1	16960	tags=100%, list=83%, signal=574%
GO_REGULATION_OF_ALPHA_BETA_T_CELL_DIFFERENTIATION	46	0.25000873	0.62312865	0.861167	1	1	3313	tags=26%, list=16%, signal=31%
GO_POSITIVE_REGULATION_OF_LEUKOCYTE_MIGRATION	109	0.24210961	0.62136215	0.91434264	1	1	2801	tags=23%, list=14%, signal=26%
GO_LEUKOCYTE_MEDIATED_IMMUNITY	153	0.21826567	0.6203311	0.92785573	1	1	4054	tags=27%, list=20%, signal=33%
GO_REGULATION_OF_VIRAL_ENTRY_INTO_HOST_CELL	28	0.2140025	0.61869395	0.92263055	1	1	5465	tags=32%, list=27%, signal=44%
GO_GPI_ANCHOR_METABOLIC_PROCESS	33	0.15918802	0.61849964	0.94768614	1	1	5449	tags=24%, list=27%, signal=33%
GO_POSITIVE_REGULATION_OF_LAMELLIPODIUM_ORGANIZATION	23	0.19870605	0.6137915	0.88958335	1	1	4690	tags=26%, list=23%, signal=34%
GO_MULTIVESICULAR_BODY_ORGANIZATION	29	0.15251906	0.6123576	0.9232365	1	1	5634	tags=28%, list=27%, signal=38%
GO_REGULATION_OF_TYROSINE_PHOSPHORYLATION_OF_STAT_PROTEIN	68	0.22666526	0.61139953	0.9761431	1	1	2817	tags=22%, list=14%, signal=25%
GO_LENS_FIBER_CELL_DIFFERENTIATION	25	0.22202864	0.60811234	0.96	1	1	1993	tags=12%, list=10%, signal=13%
GO_DNA_METHYLATION_INVOLVED_IN_GAMETE_GENERATION	18	0.24606149	0.60751987	0.97830373	1	1	4835	tags=28%, list=24%, signal=36%
GO_MYELOID_DENDRITIC_CELL_DIFFERENTIATION	20	0.27457157	0.60746783	0.8910891	1	1	5220	tags=40%, list=25%, signal=54%
GO_CHAPERONE_MEDIATED_PROTEIN_FOLDING	47	0.13655332	0.6056579	0.9482072	1	1	6683	tags=36%, list=33%, signal=54%
GO_NEGATIVE_REGULATION_OF_FATTY_ACID_METABOLIC_PROCESS	28	0.23996107	0.6002692	0.952	1	1	5405	tags=43%, list=26%, signal=58%
GO_GABAERGIC_NEURON_DIFFERENTIATION	15	0.2723907	0.5977229	0.96344084	1	1	2090	tags=20%, list=10%, signal=22%
GO_REGULATION_OF_CYSTEINE_TYPE_ENDOPEPTIDASE_ACTIVITY_INVOLVED_IN_APOPTOTIC_SIGNALING_PATHWAY	22	0.20057927	0.5955552	0.8769531	1	1	5695	tags=32%, list=28%, signal=44%
GO_EPIDERMAL_CELL_DIFFERENTIATION	138	0.20750278	0.59451365	0.9942639	1	1	4525	tags=31%, list=22%, signal=40%
GO_NEGATIVE_REGULATION_OF_VIRAL_RELEASE_FROM_HOST_CELL	15	0.18513283	0.5917774	0.9375	1	1	16733	tags=100%, list=82%, signal=540%
GO_REGULATION_OF_VIRAL_INDUCED_CYTOPLASMIC_PATTERN_RECOGNITION_RECEPTOR_SIGNALING_PATHWAY	15	0.21067837	0.59164995	0.914	1	1	1075	tags=7%, list=5%, signal=7%
GO_MYELOID_LEUKOCYTE_MIGRATION	99	0.24004109	0.59093004	0.95112014	1	1	3435	tags=25%, list=17%, signal=30%
GO_REGULATION_OF_T_CELL_DIFFERENTIATION	106	0.22601552	0.5906722	0.90373284	1	1	3313	tags=23%, list=16%, signal=27%
GO_NEGATIVE_REGULATION_OF_VIRAL_TRANSCRIPTION	24	0.19659033	0.58866626	0.8946281	1	1	3937	tags=25%, list=19%, signal=31%
GO_ESTABLISHMENT_OF_PROTEIN_LOCALIZATION_TO_ENDOPLASMIC_RETICULUM	104	0.19260822	0.5884262	0.7660456	1	1	15655	tags=99%, list=76%, signal=415%
GO_NEGATIVE_REGULATION_OF_VIRAL_ENTRY_INTO_HOST_CELL	19	0.22556758	0.5882762	0.9353612	1	1	5465	tags=37%, list=27%, signal=50%
GO_REGULATION_OF_LEUKOCYTE_MEDIATED_IMMUNITY	155	0.22692855	0.58735394	0.88376755	1	1	3824	tags=27%, list=19%, signal=33%
GO_CELLULAR_DEFENSE_RESPONSE	59	0.25938612	0.5855674	0.91015625	1	1	3841	tags=31%, list=19%, signal=37%
GO_REGULATION_OF_CAMP_MEDIATED_SIGNALING	23	0.24930419	0.5852324	0.96245056	1	1	2655	tags=22%, list=13%, signal=25%
GO_POSITIVE_REGULATION_OF_B_CELL_PROLIFERATION	37	0.23831275	0.5844772	0.925	1	1	2817	tags=19%, list=14%, signal=22%
GO_LYMPHOCYTE_ACTIVATION_INVOLVED_IN_IMMUNE_RESPONSE	97	0.21019498	0.57776487	0.9528689	1	1	3818	tags=23%, list=19%, signal=28%
GO_IMMUNE_EFFECTOR_PROCESS	446	0.189456	0.57551926	0.9136546	1	1	4358	tags=24%, list=21%, signal=30%
GO_REGULATION_OF_INTERLEUKIN_6_BIOSYNTHETIC_PROCESS	16	0.27077776	0.573116	0.9649123	1	1	1935	tags=19%, list=9%, signal=21%
GO_GRANULOCYTE_ACTIVATION	21	0.22211815	0.5690378	0.9327902	1	1	3252	tags=24%, list=16%, signal=28%
GO_LYMPHOCYTE_ACTIVATION	338	0.20821348	0.56748706	0.88095236	1	1	4381	tags=26%, list=21%, signal=33%
GO_REGULATION_OF_TYROSINE_PHOSPHORYLATION_OF_STAT3_PROTEIN	44	0.21257183	0.56658375	0.996008	1	1	2649	tags=18%, list=13%, signal=21%
GO_REGULATION_OF_MONOCYTE_CHEMOTAXIS	20	0.26298136	0.5656197	0.9278752	1	1	2243	tags=20%, list=11%, signal=22%
GO_POSITIVE_REGULATION_OF_ALPHA_BETA_T_CELL_ACTIVATION	51	0.24396916	0.56181145	0.8770161	1	1	4389	tags=33%, list=21%, signal=42%
GO_BETA_CATENIN_DESTRUCTION_COMPLEX_DISASSEMBLY	22	0.17499822	0.55996966	0.9668737	1	1	3677	tags=18%, list=18%, signal=22%
GO_POSITIVE_REGULATION_OF_B_CELL_ACTIVATION	66	0.21510632	0.55921865	0.91501975	1	1	3146	tags=20%, list=15%, signal=23%
GO_POSITIVE_REGULATION_OF_NIK_NF_KAPPAB_SIGNALING	29	0.19614738	0.55870855	0.9284294	1	1	6157	tags=38%, list=30%, signal=54%
GO_REGULATION_OF_ALPHA_BETA_T_CELL_ACTIVATION	68	0.23180509	0.55809176	0.8782435	1	1	4389	tags=31%, list=21%, signal=39%
GO_REGULATION_OF_CELL_CELL_ADHESION	371	0.19791187	0.5559541	0.92871284	1	1	4389	tags=28%, list=21%, signal=35%
GO_FC_GAMMA_RECEPTOR_SIGNALING_PATHWAY	73	0.16290785	0.5556723	0.8577236	1	1	7784	tags=47%, list=38%, signal=75%
GO_REGULATION_OF_TRANSFORMING_GROWTH_FACTOR_BETA_PRODUCTION	25	0.22385088	0.5527614	0.9411765	1	1	3237	tags=24%, list=16%, signal=28%
GO_RESPIRATORY_CHAIN_COMPLEX_IV_ASSEMBLY	17	0.18916291	0.5477413	0.94855964	1	1	7590	tags=53%, list=37%, signal=84%
GO_REGULATION_OF_HOMOTYPIC_CELL_CELL_ADHESION	299	0.20525531	0.54645336	0.90457255	1	1	4389	tags=28%, list=21%, signal=35%
GO_B_CELL_RECEPTOR_SIGNALING_PATHWAY	34	0.26082766	0.5402879	0.8913044	1	1	3261	tags=21%, list=16%, signal=24%
GO_GLYCOSYL_COMPOUND_CATABOLIC_PROCESS	42	0.18350564	0.53916126	0.996008	1	1	5167	tags=29%, list=25%, signal=38%
GO_NEGATIVE_REGULATION_OF_INNATE_IMMUNE_RESPONSE	37	0.18845382	0.5386973	0.93292683	1	1	3543	tags=19%, list=17%, signal=23%
GO_POSITIVE_REGULATION_OF_T_HELPER_CELL_DIFFERENTIATION	18	0.24721695	0.5363364	0.9506173	1	1	1428	tags=17%, list=7%, signal=18%
GO_ADAPTIVE_IMMUNE_RESPONSE	252	0.21565974	0.5325627	0.9314516	1	1	4352	tags=29%, list=21%, signal=36%
GO_PYRIMIDINE_NUCLEOSIDE_CATABOLIC_PROCESS	21	0.22592668	0.5325506	0.9898167	1	1	1689	tags=10%, list=8%, signal=10%
GO_T_CELL_PROLIFERATION	36	0.21219829	0.5223749	0.93542075	1	1	1853	tags=11%, list=9%, signal=12%
GO_ACTIN_MYOSIN_FILAMENT_SLIDING	38	0.24153319	0.52231354	0.9885714	1	1	3531	tags=26%, list=17%, signal=32%
GO_MUSCLE_FILAMENT_SLIDING	38	0.24153307	0.52231324	0.9885714	1	1	3531	tags=26%, list=17%, signal=32%
GO_AZOLE_TRANSPORT	15	0.22840713	0.5219249	0.9874214	1	1	5202	tags=33%, list=25%, signal=45%
GO_POSITIVE_REGULATION_OF_LEUKOCYTE_PROLIFERATION	136	0.2119157	0.5194504	0.936	1	1	4289	tags=30%, list=21%, signal=38%
GO_PATTERN_RECOGNITION_RECEPTOR_SIGNALING_PATHWAY	109	0.16790561	0.518872	0.9188641	1	1	3109	tags=14%, list=15%, signal=16%
GO_GLYCOSIDE_METABOLIC_PROCESS	16	0.22480522	0.5163698	0.9776423	1	1	2704	tags=19%, list=13%, signal=22%
GO_NEGATIVE_REGULATION_OF_ALCOHOL_BIOSYNTHETIC_PROCESS	17	0.2020663	0.51388407	0.9796748	1	1	4182	tags=29%, list=20%, signal=37%
GO_LEUKOCYTE_ACTIVATION	409	0.1837819	0.50957483	0.9421158	1	1	3350	tags=20%, list=16%, signal=23%
GO_POSITIVE_REGULATION_OF_IMMUNE_EFFECTOR_PROCESS	153	0.18729253	0.5047106	0.9697581	1	1	3818	tags=24%, list=19%, signal=29%
GO_NEGATIVE_REGULATION_OF_ANTIGEN_RECEPTOR_MEDIATED_SIGNALING_PATHWAY	20	0.19952875	0.49754208	0.93810445	1	1	4106	tags=20%, list=20%, signal=25%
GO_RESPONSE_TO_HYDROPEROXIDE	15	0.2023331	0.4952337	0.9764706	1	1	2243	tags=13%, list=11%, signal=15%
GO_NEGATIVE_REGULATION_OF_LEUKOCYTE_MEDIATED_IMMUNITY	47	0.19898105	0.49208713	0.9701789	1	1	3543	tags=21%, list=17%, signal=26%
GO_RNA_DESTABILIZATION	16	0.16009396	0.49102184	0.9795082	1	1	4864	tags=19%, list=24%, signal=25%
GO_B_CELL_PROLIFERATION	38	0.20647487	0.48947877	1	1	1	3401	tags=21%, list=17%, signal=25%
GO_INTERFERON_GAMMA_MEDIATED_SIGNALING_PATHWAY	68	0.19208361	0.48221713	0.9034205	1	1	4358	tags=21%, list=21%, signal=26%
GO_VIRAL_BUDDING	23	0.13439313	0.48192084	0.98715204	1	1	17775	tags=100%, list=87%, signal=744%
GO_MULTI_ORGANISM_ORGANELLE_ORGANIZATION	23	0.13439313	0.48192084	0.98715204	1	1	17775	tags=100%, list=87%, signal=744%
GO_NEGATIVE_REGULATION_OF_CD4_POSITIVE_ALPHA_BETA_T_CELL_ACTIVATION	15	0.21515964	0.46313384	0.98797596	1	1	16117	tags=100%, list=79%, signal=465%
GO_REGULATION_OF_T_CELL_RECEPTOR_SIGNALING_PATHWAY	28	0.18128036	0.46050522	0.9613153	1	1	4592	tags=25%, list=22%, signal=32%
GO_POSITIVE_REGULATION_OF_LAMELLIPODIUM_ASSEMBLY	15	0.17091385	0.45298234	0.9897959	1	1	4325	tags=20%, list=21%, signal=25%
GO_ACTIVATION_OF_IMMUNE_RESPONSE	388	0.14493857	0.43908536	0.9795501	1	1	6068	tags=34%, list=30%, signal=47%
GO_POSITIVE_REGULATION_OF_CYSTEINE_TYPE_ENDOPEPTIDASE_ACTIVITY_INVOLVED_IN_APOPTOTIC_SIGNALING_PATHWAY	17	0.1554624	0.42892158	1	1	1	17342	tags=100%, list=84%, signal=643%
GO_SENSORY_PERCEPTION_OF_CHEMICAL_STIMULUS	463	0.13355298	0.42773756	1	1	1	5625	tags=27%, list=27%, signal=36%
GO_REGULATION_OF_NITRIC_OXIDE_SYNTHASE_BIOSYNTHETIC_PROCESS	19	0.1734036	0.39267766	0.9959432	1	1	4095	tags=21%, list=20%, signal=26%
GO_MUSCLE_CELL_CELLULAR_HOMEOSTASIS	19	0.14831066	0.38999626	0.9979592	1	1	17489	tags=100%, list=85%, signal=674%
