# Supplementary material for: Prognostic value of CA20, a score based on centrosome amplification-associated genes, in breast tumors
Source: Sci Rep. 2017 Mar 21;7:262. doi: 10.1038/s41598-017-00363-w (PMC5428291; doi:10.1038/s41598-017-00363-w)
Supplement: Supplementary file 4 — Supplementary Table 3 [file 41598_2017_363_MOESM4_ESM.csv]

NAME	SIZE	ES	NES	NOM p-val	FDR q-val	FWER p-val	RANK AT MAX	LEADING EDGE
GO_REGULATION_OF_AXONOGENESIS	166	0.39300165	1.3322247	0.102970295	0.47830173	1	5037	tags=35%, list=25%, signal=46%
GO_ORGANIC_HYDROXY_COMPOUND_TRANSPORT	155	0.4079315	1.3322409	0.06464647	0.47907573	1	4046	tags=34%, list=20%, signal=41%
GO_PHENOL_CONTAINING_COMPOUND_METABOLIC_PROCESS	78	0.45895764	1.33287	0.07157464	0.47926363	1	3889	tags=42%, list=19%, signal=52%
GO_L_ALPHA_AMINO_ACID_TRANSMEMBRANE_TRANSPORT	31	0.45609972	1.3324134	0.0977131	0.47949284	1	2500	tags=35%, list=12%, signal=40%
GO_ENTRAINMENT_OF_CIRCADIAN_CLOCK_BY_PHOTOPERIOD	19	0.40756756	1.330641	0.13111547	0.47957632	1	4568	tags=32%, list=22%, signal=41%
GO_REGULATION_OF_DENDRITIC_SPINE_DEVELOPMENT	54	0.40578976	1.3330336	0.115234375	0.47968602	1	4038	tags=35%, list=20%, signal=44%
GO_POSITIVE_REGULATION_OF_CELLULAR_COMPONENT_BIOGENESIS	396	0.32827005	1.3312918	0.0998004	0.47969967	1	3879	tags=23%, list=19%, signal=28%
GO_REGULATION_OF_CATION_TRANSMEMBRANE_TRANSPORT	207	0.41713357	1.3364346	0.08367347	0.4798896	1	3332	tags=29%, list=16%, signal=35%
GO_NEGATIVE_REGULATION_OF_MUSCLE_TISSUE_DEVELOPMENT	36	0.502761	1.3308436	0.103658535	0.4798952	1	4492	tags=42%, list=22%, signal=53%
GO_NEGATIVE_REGULATION_OF_RESPONSE_TO_WOUNDING	152	0.43189463	1.3336227	0.118609406	0.4799426	1	4043	tags=31%, list=20%, signal=38%
GO_REGULATION_OF_COAGULATION	88	0.46328205	1.3370407	0.12090164	0.48001346	1	5026	tags=42%, list=24%, signal=55%
GO_REGULATION_OF_AMINE_TRANSPORT	71	0.4897788	1.3434241	0.06570842	0.4800649	1	3357	tags=38%, list=16%, signal=45%
GO_IMPORT_INTO_CELL	36	0.4867053	1.3331559	0.08595388	0.4802291	1	2891	tags=33%, list=14%, signal=39%
GO_NEURONAL_ACTION_POTENTIAL	28	0.57091177	1.3337952	0.09311741	0.48036915	1	4258	tags=50%, list=21%, signal=63%
GO_NEGATIVE_REGULATION_OF_CELL_PROJECTION_ORGANIZATION	141	0.3759569	1.3354814	0.1	0.4804731	1	5060	tags=36%, list=25%, signal=48%
GO_REGULATION_OF_NEURON_PROJECTION_DEVELOPMENT	400	0.3741843	1.3351026	0.100823045	0.4805721	1	4215	tags=31%, list=21%, signal=38%
GO_NEGATIVE_REGULATION_OF_TRANSPORT	451	0.36169225	1.3364456	0.08249497	0.48068872	1	5274	tags=32%, list=26%, signal=42%
GO_NEGATIVE_REGULATION_OF_PHOSPHORYLATION	418	0.31845564	1.3340056	0.10838446	0.48069483	1	5426	tags=33%, list=26%, signal=44%
GO_GLUTAMATE_SECRETION	28	0.50732094	1.3374628	0.105788425	0.48073378	1	3255	tags=39%, list=16%, signal=47%
GO_POSITIVE_REGULATION_OF_VASOCONSTRICTION	35	0.53312534	1.3435072	0.09815951	0.48073918	1	5236	tags=60%, list=26%, signal=80%
GO_REGULATION_OF_VOLTAGE_GATED_CALCIUM_CHANNEL_ACTIVITY	25	0.5113932	1.3370978	0.10691824	0.4807442	1	2249	tags=28%, list=11%, signal=31%
GO_VESICLE_LOCALIZATION	220	0.31480598	1.3376678	0.09730849	0.4810261	1	2877	tags=15%, list=14%, signal=17%
GO_EPITHELIAL_CELL_DIFFERENTIATION_INVOLVED_IN_KIDNEY_DEVELOPMENT	24	0.48350456	1.334174	0.10953347	0.48108682	1	5885	tags=54%, list=29%, signal=76%
GO_CELL_CELL_JUNCTION_ASSEMBLY	73	0.34865597	1.3355128	0.12190083	0.4811926	1	4083	tags=25%, list=20%, signal=31%
GO_RESPONSE_TO_MONOAMINE	35	0.5009007	1.3382659	0.16767676	0.4812639	1	2956	tags=34%, list=14%, signal=40%
GO_NEURON_PROJECTION_EXTENSION	52	0.42616314	1.3378572	0.15384616	0.4813846	1	2365	tags=23%, list=12%, signal=26%
GO_REGULATION_OF_CALCIUM_ION_TRANSMEMBRANE_TRANSPORT	116	0.44981843	1.3400317	0.10103093	0.4814443	1	3332	tags=32%, list=16%, signal=38%
GO_REGULATION_OF_BLOOD_CIRCULATION	295	0.43787718	1.341414	0.073469386	0.48144743	1	5022	tags=42%, list=24%, signal=54%
GO_POSITIVE_REGULATION_OF_VASODILATION	32	0.49451888	1.3403306	0.06680585	0.4815165	1	3632	tags=41%, list=18%, signal=49%
GO_NEGATIVE_REGULATION_OF_EPITHELIAL_TO_MESENCHYMAL_TRANSITION	23	0.48560756	1.3343564	0.14285715	0.4815346	1	3534	tags=39%, list=17%, signal=47%
GO_REGULATION_OF_PROTEIN_HOMODIMERIZATION_ACTIVITY	22	0.40175238	1.3435124	0.13250518	0.4815758	1	5635	tags=41%, list=27%, signal=56%
GO_REGULATION_OF_EXOCYTOSIS	182	0.38534144	1.338487	0.09504132	0.48158315	1	5650	tags=35%, list=28%, signal=48%
GO_REGULATION_OF_SYSTEMIC_ARTERIAL_BLOOD_PRESSURE	84	0.45478275	1.3392307	0.08514851	0.48162803	1	5020	tags=46%, list=24%, signal=61%
GO_POSITIVE_REGULATION_OF_CELL_MATRIX_ADHESION	40	0.44687003	1.3405026	0.15492958	0.48193863	1	5031	tags=43%, list=25%, signal=56%
GO_POSITIVE_REGULATION_OF_REACTIVE_OXYGEN_SPECIES_METABOLIC_PROCESS	84	0.42111406	1.3422222	0.11066398	0.4820314	1	5341	tags=38%, list=26%, signal=51%
GO_REGULATION_OF_CALCIUM_ION_TRANSPORT	208	0.42751575	1.3289269	0.10224949	0.48205733	1	3228	tags=30%, list=16%, signal=35%
GO_MULTICELLULAR_ORGANISMAL_WATER_HOMEOSTASIS	57	0.44492668	1.3292413	0.09034908	0.48206577	1	3651	tags=32%, list=18%, signal=38%
GO_SULFUR_AMINO_ACID_METABOLIC_PROCESS	40	0.3860964	1.3393683	0.1325536	0.48211366	1	2485	tags=23%, list=12%, signal=26%
GO_DRUG_TRANSPORT	25	0.5292085	1.3414888	0.10136452	0.48212227	1	3470	tags=44%, list=17%, signal=53%
GO_NEGATIVE_REGULATION_OF_SECRETION	196	0.4209236	1.3386238	0.06827309	0.48213157	1	4706	tags=37%, list=23%, signal=47%
GO_RESPONSE_TO_MAGNESIUM_ION	23	0.5273115	1.3436235	0.099378884	0.482169	1	2269	tags=30%, list=11%, signal=34%
GO_TRANSITION_METAL_ION_HOMEOSTASIS	104	0.35017103	1.3278552	0.104166664	0.4822548	1	3522	tags=23%, list=17%, signal=28%
GO_POSITIVE_REGULATION_OF_BLOOD_VESSEL_ENDOTHELIAL_CELL_MIGRATION	25	0.53698677	1.3284541	0.19957983	0.482432	1	5176	tags=44%, list=25%, signal=59%
GO_RIBONUCLEOTIDE_CATABOLIC_PROCESS	28	0.52501726	1.3416483	0.11924686	0.482586	1	4583	tags=46%, list=22%, signal=60%
GO_NEGATIVE_REGULATION_OF_CELLULAR_RESPONSE_TO_INSULIN_STIMULUS	30	0.44701073	1.3444977	0.13636364	0.48260236	1	3148	tags=30%, list=15%, signal=35%
GO_POSITIVE_REGULATION_OF_BINDING	127	0.33894023	1.3405663	0.12577319	0.48263478	1	5877	tags=35%, list=29%, signal=48%
GO_POSITIVE_REGULATION_OF_AXONOGENESIS	68	0.4077261	1.3280029	0.12830958	0.48267668	1	5020	tags=32%, list=24%, signal=43%
GO_POSITIVE_REGULATION_OF_PROTEIN_AUTOPHOSPHORYLATION	22	0.43616593	1.3436726	0.13061224	0.48290265	1	3009	tags=18%, list=15%, signal=21%
GO_HORMONE_MEDIATED_SIGNALING_PATHWAY	155	0.34404054	1.3439134	0.06126482	0.4831618	1	3720	tags=25%, list=18%, signal=30%
GO_REGULATION_OF_SYNAPSE_STRUCTURE_OR_ACTIVITY	230	0.42191607	1.3523884	0.06818182	0.48319018	1	4272	tags=36%, list=21%, signal=45%
GO_RESPIRATORY_SYSTEM_DEVELOPMENT	194	0.39157277	1.3445235	0.11405295	0.4834345	1	5265	tags=41%, list=26%, signal=54%
GO_EMBRYONIC_SKELETAL_SYSTEM_MORPHOGENESIS	93	0.48106694	1.3525391	0.09919028	0.48372582	1	4899	tags=51%, list=24%, signal=66%
GO_REGULATION_OF_PROTEIN_KINASE_B_SIGNALING	121	0.41492727	1.35271	0.12701613	0.48423195	1	5066	tags=36%, list=25%, signal=48%
GO_GLOMERULAR_EPITHELIUM_DEVELOPMENT	19	0.51521397	1.3471613	0.103869654	0.48424986	1	5885	tags=58%, list=29%, signal=81%
GO_ASPARTATE_FAMILY_AMINO_ACID_CATABOLIC_PROCESS	19	0.52003425	1.3445497	0.123732254	0.48425785	1	1155	tags=21%, list=6%, signal=22%
GO_BONE_GROWTH	20	0.5668348	1.3530594	0.11201629	0.48431206	1	4170	tags=50%, list=20%, signal=63%
GO_REGULATION_OF_VASCULATURE_DEVELOPMENT	233	0.44825038	1.3448532	0.14314929	0.48445517	1	5368	tags=44%, list=26%, signal=59%
GO_DOPAMINE_RECEPTOR_SIGNALING_PATHWAY	30	0.49628776	1.3473762	0.10700389	0.48463717	1	3048	tags=27%, list=15%, signal=31%
GO_POSITIVE_REGULATION_OF_AUTOPHAGY	74	0.29742193	1.3466206	0.16163793	0.48468715	1	7736	tags=50%, list=38%, signal=80%
GO_PROTEIN_TARGETING_TO_LYSOSOME	15	0.39441085	1.3536384	0.11065574	0.48474574	1	5444	tags=33%, list=27%, signal=45%
GO_BODY_FLUID_SECRETION	71	0.40820697	1.3531984	0.04338843	0.48492062	1	2649	tags=25%, list=13%, signal=29%
GO_POSITIVE_REGULATION_OF_LYASE_ACTIVITY	61	0.4636649	1.3256627	0.08553971	0.48502538	1	3550	tags=34%, list=17%, signal=42%
GO_REGULATION_OF_POTASSIUM_ION_TRANSPORT	83	0.4613507	1.3449613	0.086444005	0.48507854	1	5065	tags=49%, list=25%, signal=65%
GO_REGULATION_OF_CATECHOLAMINE_SECRETION	43	0.5245523	1.3538262	0.0761523	0.48520517	1	3357	tags=42%, list=16%, signal=50%
GO_PROTEIN_KINASE_C_ACTIVATING_G_PROTEIN_COUPLED_RECEPTOR_SIGNALING_PATHWAY	32	0.4982366	1.3541673	0.088709675	0.48530588	1	4315	tags=50%, list=21%, signal=63%
GO_REGULATION_OF_PHOSPHATIDYLINOSITOL_3_KINASE_ACTIVITY	39	0.4799285	1.3459178	0.15139443	0.48544696	1	4240	tags=38%, list=21%, signal=48%
GO_REGULATION_OF_CARDIAC_MUSCLE_CELL_ACTION_POTENTIAL	19	0.5191311	1.3257965	0.114989735	0.4855037	1	3455	tags=37%, list=17%, signal=44%
GO_NEGATIVE_REGULATION_OF_ESTABLISHMENT_OF_PROTEIN_LOCALIZATION	205	0.37338305	1.3473824	0.1045082	0.4855106	1	5274	tags=31%, list=26%, signal=41%
GO_NEURAL_CREST_CELL_MIGRATION	51	0.47662818	1.351053	0.07926829	0.48553056	1	4898	tags=47%, list=24%, signal=62%
GO_POSITIVE_REGULATION_OF_SMOOTH_MUSCLE_CELL_MIGRATION	30	0.5262909	1.3449847	0.13293651	0.4859091	1	3490	tags=40%, list=17%, signal=48%
GO_SKELETAL_SYSTEM_MORPHOGENESIS	200	0.43038106	1.3497443	0.0989899	0.4859899	1	5089	tags=43%, list=25%, signal=56%
GO_NEGATIVE_REGULATION_OF_DEVELOPMENTAL_GROWTH	84	0.42949757	1.3542343	0.08	0.4860551	1	3928	tags=35%, list=19%, signal=43%
GO_HEART_DEVELOPMENT	462	0.36888936	1.3475282	0.11618257	0.48607475	1	5037	tags=38%, list=25%, signal=49%
GO_POSITIVE_REGULATION_OF_BLOOD_CIRCULATION	93	0.46497706	1.3258339	0.1002045	0.4861963	1	4989	tags=48%, list=24%, signal=64%
GO_NEGATIVE_REGULATION_OF_AMINE_TRANSPORT	25	0.57312834	1.350403	0.08582834	0.48624834	1	2995	tags=44%, list=15%, signal=51%
GO_POSITIVE_REGULATION_OF_BEHAVIOR	26	0.5392604	1.3544525	0.078947365	0.48643506	1	3548	tags=42%, list=17%, signal=51%
GO_REGULATION_OF_RAS_PROTEIN_SIGNAL_TRANSDUCTION	179	0.3513687	1.3665248	0.09146342	0.48653093	1	5370	tags=37%, list=26%, signal=49%
GO_POSITIVE_REGULATION_OF_FILOPODIUM_ASSEMBLY	26	0.5052416	1.3450775	0.11111111	0.48655358	1	6870	tags=62%, list=33%, signal=92%
GO_RESPONSE_TO_CAMP	104	0.4124477	1.3190583	0.1042471	0.48669088	1	4994	tags=46%, list=24%, signal=61%
GO_ESTABLISHMENT_OF_PROTEIN_LOCALIZATION_TO_PLASMA_MEMBRANE	90	0.3236777	1.3498317	0.0877551	0.48671424	1	4292	tags=23%, list=21%, signal=29%
GO_REGULATION_OF_SMOOTH_MUSCLE_CELL_MIGRATION	49	0.4864725	1.3546624	0.16535433	0.4868336	1	4976	tags=47%, list=24%, signal=62%
GO_CRANIAL_NERVE_MORPHOGENESIS	23	0.5559669	1.3475722	0.10663984	0.48686007	1	4857	tags=61%, list=24%, signal=80%
GO_IONOTROPIC_GLUTAMATE_RECEPTOR_SIGNALING_PATHWAY	24	0.53918195	1.3183001	0.11554622	0.48691034	1	4052	tags=54%, list=20%, signal=67%
GO_RETINA_MORPHOGENESIS_IN_CAMERA_TYPE_EYE	45	0.45932087	1.318624	0.0996016	0.4869229	1	4134	tags=31%, list=20%, signal=39%
GO_REGULATION_OF_FATTY_ACID_BETA_OXIDATION	15	0.5480414	1.3244427	0.15895373	0.48695534	1	6671	tags=53%, list=32%, signal=79%
GO_ENDOCYTIC_RECYCLING	24	0.38026613	1.3478558	0.16161616	0.48701265	1	6007	tags=33%, list=29%, signal=47%
GO_DIGESTIVE_TRACT_MORPHOGENESIS	48	0.4964196	1.3481594	0.108	0.48716617	1	2665	tags=31%, list=13%, signal=36%
GO_REGULATION_OF_LIPID_METABOLIC_PROCESS	274	0.3730376	1.3666595	0.099609375	0.487182	1	4519	tags=32%, list=22%, signal=40%
GO_NEGATIVE_REGULATION_OF_INTRINSIC_APOPTOTIC_SIGNALING_PATHWAY_BY_P53_CLASS_MEDIATOR	18	0.4295073	1.3488041	0.15587045	0.48729587	1	2332	tags=17%, list=11%, signal=19%
GO_DOPAMINE_METABOLIC_PROCESS	25	0.5650057	1.3802813	0.058091287	0.4873241	1	2649	tags=52%, list=13%, signal=60%
GO_MESENCHYMAL_CELL_DIFFERENTIATION	134	0.44754294	1.3190956	0.12298387	0.48737118	1	4898	tags=44%, list=24%, signal=57%
GO_NEGATIVE_REGULATION_OF_EMBRYONIC_DEVELOPMENT	26	0.49274278	1.3484191	0.13779527	0.4873738	1	3747	tags=42%, list=18%, signal=52%
GO_NEGATIVE_REGULATION_OF_ION_TRANSPORT	126	0.42362237	1.3657176	0.07	0.48760757	1	3486	tags=29%, list=17%, signal=34%
GO_MEMBRANE_FUSION	157	0.31015062	1.3546792	0.06818182	0.48771504	1	6316	tags=33%, list=31%, signal=47%
GO_ESTABLISHMENT_OF_ENDOTHELIAL_BARRIER	30	0.4189171	1.3648202	0.14486921	0.48777124	1	6238	tags=33%, list=30%, signal=48%
GO_REGULATION_OF_ADHERENS_JUNCTION_ORGANIZATION	49	0.4028553	1.3191773	0.15662651	0.48794797	1	5037	tags=35%, list=25%, signal=46%
GO_RESPONSE_TO_AMINO_ACID	108	0.3813585	1.3667387	0.08299595	0.48796096	1	3831	tags=31%, list=19%, signal=39%
GO_POSITIVE_CHEMOTAXIS	36	0.5060447	1.3194536	0.13412228	0.48811433	1	3167	tags=36%, list=15%, signal=43%
GO_GLYCOGEN_BIOSYNTHETIC_PROCESS	25	0.44928014	1.3803638	0.10526316	0.48818126	1	3229	tags=16%, list=16%, signal=19%
GO_BONE_MORPHOGENESIS	79	0.4462316	1.3548117	0.107074566	0.48834452	1	5089	tags=42%, list=25%, signal=55%
GO_NEGATIVE_REGULATION_OF_CELLULAR_PROTEIN_LOCALIZATION	134	0.35441953	1.3862768	0.116	0.48856705	1	5265	tags=28%, list=26%, signal=38%
GO_NEURON_CELL_CELL_ADHESION	16	0.6429141	1.3648779	0.09019608	0.48860314	1	2931	tags=63%, list=14%, signal=73%
GO_POSITIVE_REGULATION_OF_CYCLASE_ACTIVITY	61	0.48096475	1.3740628	0.057259712	0.48863095	1	3550	tags=34%, list=17%, signal=42%
GO_POTASSIUM_ION_HOMEOSTASIS	18	0.5481761	1.320913	0.1167002	0.48869404	1	1417	tags=33%, list=7%, signal=36%
GO_ACTIN_FILAMENT_POLYMERIZATION	23	0.43277404	1.3205603	0.13480885	0.48872983	1	6335	tags=39%, list=31%, signal=57%
GO_LIPID_OXIDATION	68	0.3641346	1.3667985	0.09418838	0.48877558	1	6641	tags=47%, list=32%, signal=69%
GO_REGULATION_OF_SPROUTING_ANGIOGENESIS	28	0.5071676	1.361233	0.16460906	0.48877844	1	5675	tags=57%, list=28%, signal=79%
GO_CELL_MIGRATION_INVOLVED_IN_SPROUTING_ANGIOGENESIS	15	0.5838583	1.3195161	0.16302186	0.48878407	1	1744	tags=27%, list=8%, signal=29%
GO_NEURAL_TUBE_PATTERNING	34	0.4334039	1.3198739	0.11111111	0.4888292	1	2880	tags=26%, list=14%, signal=31%
GO_COCHLEA_MORPHOGENESIS	21	0.5550029	1.3788608	0.10429448	0.48888442	1	1876	tags=29%, list=9%, signal=31%
GO_NEGATIVE_REGULATION_OF_INTRACELLULAR_TRANSPORT	140	0.36240903	1.3874199	0.094	0.48894575	1	2814	tags=18%, list=14%, signal=21%
GO_REGULATION_OF_NEUROTRANSMITTER_TRANSPORT	62	0.48387983	1.3792328	0.06365503	0.48901966	1	3724	tags=34%, list=18%, signal=41%
GO_RECEPTOR_INTERNALIZATION	50	0.4412798	1.3167317	0.14197531	0.4890214	1	5602	tags=42%, list=27%, signal=58%
GO_REGULATION_OF_CYCLIC_NUCLEOTIDE_METABOLIC_PROCESS	155	0.449604	1.3549314	0.054545455	0.48903483	1	2669	tags=28%, list=13%, signal=32%
GO_REGULATION_OF_PLATELET_AGGREGATION	17	0.5859268	1.3230798	0.13496932	0.4892079	1	1728	tags=29%, list=8%, signal=32%
GO_ORGAN_MATURATION	18	0.5989975	1.3746511	0.10556622	0.48922876	1	3119	tags=44%, list=15%, signal=52%
GO_ANATOMICAL_STRUCTURE_MATURATION	39	0.48487878	1.3210273	0.14173229	0.48924002	1	3119	tags=36%, list=15%, signal=42%
GO_GLUCAN_BIOSYNTHETIC_PROCESS	25	0.4492802	1.3803641	0.10526316	0.48924717	1	3229	tags=16%, list=16%, signal=19%
GO_MULTI_MULTICELLULAR_ORGANISM_PROCESS	210	0.4119149	1.3638769	0.06652807	0.48927915	1	5020	tags=38%, list=24%, signal=49%
GO_REGULATION_OF_POSTSYNAPTIC_MEMBRANE_POTENTIAL	55	0.54307145	1.3742088	0.10261569	0.48928013	1	3646	tags=44%, list=18%, signal=53%
GO_FOCAL_ADHESION_ASSEMBLY	24	0.44333944	1.3762512	0.1574642	0.48937127	1	7143	tags=63%, list=35%, signal=96%
GO_REGULATION_OF_SYSTEMIC_ARTERIAL_BLOOD_PRESSURE_BY_RENIN_ANGIOTENSIN	22	0.5553411	1.3168864	0.11066398	0.48938957	1	2146	tags=36%, list=10%, signal=41%
GO_UTERUS_DEVELOPMENT	18	0.5868093	1.3199629	0.14498934	0.48942128	1	799	tags=28%, list=4%, signal=29%
GO_REGULATION_OF_ACTIN_FILAMENT_BASED_PROCESS	308	0.36723047	1.3863734	0.08266129	0.48942906	1	3551	tags=24%, list=17%, signal=29%
GO_LEUKOTRIENE_METABOLIC_PROCESS	30	0.4874839	1.2830577	0.14285715	0.48946375	1	5293	tags=50%, list=26%, signal=67%
GO_REGULATION_OF_NEURON_PROJECTION_REGENERATION	19	0.5338818	1.3770502	0.11067194	0.48946473	1	3934	tags=42%, list=19%, signal=52%
GO_POSITIVE_REGULATION_OF_CARDIAC_MUSCLE_HYPERTROPHY	20	0.5551685	1.3668748	0.11958763	0.48954108	1	5386	tags=35%, list=26%, signal=47%
GO_NEPHRIC_DUCT_DEVELOPMENT	15	0.600337	1.3867599	0.08946322	0.4895673	1	3705	tags=53%, list=18%, signal=65%
GO_REGULATION_OF_PEPTIDE_TRANSPORT	253	0.39711916	1.378228	0.037549406	0.48957548	1	3975	tags=28%, list=19%, signal=35%
GO_EMBRYONIC_SKELETAL_SYSTEM_DEVELOPMENT	122	0.4564422	1.3161254	0.13414635	0.4895942	1	4899	tags=48%, list=24%, signal=63%
GO_MUSCLE_CONTRACTION	232	0.43672386	1.282443	0.16352202	0.4896255	1	4173	tags=34%, list=20%, signal=43%
GO_REGULATION_OF_REGULATED_SECRETORY_PATHWAY	128	0.4172932	1.3749194	0.06326531	0.489626	1	5584	tags=38%, list=27%, signal=51%
GO_POSITIVE_REGULATION_OF_ION_TRANSPORT	234	0.4273846	1.361294	0.041666668	0.48964226	1	3357	tags=31%, list=16%, signal=37%
GO_REGULATION_OF_MUSCLE_HYPERTROPHY	34	0.467911	1.3814619	0.11198428	0.48970115	1	4626	tags=29%, list=23%, signal=38%
GO_NEGATIVE_REGULATION_OF_TRANSMEMBRANE_TRANSPORT	86	0.4139278	1.3752939	0.052419353	0.4897119	1	3486	tags=24%, list=17%, signal=29%
GO_VESICLE_ORGANIZATION	276	0.2827394	1.3823322	0.062992126	0.48971555	1	5554	tags=25%, list=27%, signal=34%
GO_ADRENAL_GLAND_DEVELOPMENT	23	0.49635908	1.3157507	0.11960784	0.48972675	1	5682	tags=57%, list=28%, signal=78%
GO_REGULATION_OF_FIBROBLAST_MIGRATION	27	0.43630177	1.2826616	0.208	0.4897414	1	5308	tags=41%, list=26%, signal=55%
GO_AXONEMAL_DYNEIN_COMPLEX_ASSEMBLY	19	0.7429317	1.3773863	0.11328125	0.48974267	1	1836	tags=58%, list=9%, signal=64%
GO_MODULATION_OF_EXCITATORY_POSTSYNAPTIC_POTENTIAL	30	0.4918793	1.3211498	0.11515152	0.4897912	1	5285	tags=53%, list=26%, signal=72%
GO_REGULATION_OF_CELL_MATRIX_ADHESION	89	0.39696977	1.3805728	0.09330629	0.4898095	1	5037	tags=40%, list=25%, signal=53%
GO_REGULATION_OF_RHO_PROTEIN_SIGNAL_TRANSDUCTION	105	0.36459112	1.3603911	0.116935484	0.4898499	1	5469	tags=37%, list=27%, signal=50%
GO_GUANOSINE_CONTAINING_COMPOUND_METABOLIC_PROCESS	44	0.3791087	1.3875039	0.08835341	0.48985463	1	4851	tags=32%, list=24%, signal=42%
GO_RESPONSE_TO_STEROID_HORMONE	492	0.34837076	1.2834538	0.1045082	0.48992562	1	3547	tags=27%, list=17%, signal=32%
GO_REGULATION_OF_PHOSPHOLIPASE_C_ACTIVITY	39	0.57004726	1.3549364	0.14880952	0.48995936	1	3141	tags=38%, list=15%, signal=45%
GO_DIGESTIVE_SYSTEM_DEVELOPMENT	145	0.41511053	1.283715	0.12909836	0.49008003	1	3832	tags=37%, list=19%, signal=45%
GO_FIBROBLAST_GROWTH_FACTOR_RECEPTOR_SIGNALING_PATHWAY	83	0.35364544	1.2830672	0.13414635	0.490114	1	1446	tags=14%, list=7%, signal=15%
GO_NEGATIVE_REGULATION_OF_TRANSPORTER_ACTIVITY	64	0.43197426	1.3614324	0.0805501	0.49031398	1	3324	tags=25%, list=16%, signal=30%
GO_EXTRACELLULAR_STRUCTURE_ORGANIZATION	299	0.4517096	1.3590198	0.14734773	0.49031848	1	4161	tags=41%, list=20%, signal=50%
GO_CELLULAR_RESPONSE_TO_CALCIUM_ION	49	0.42757627	1.3212247	0.10236221	0.4904163	1	4864	tags=37%, list=24%, signal=48%
GO_CELL_SUBSTRATE_ADHERENS_JUNCTION_ASSEMBLY	24	0.44333953	1.3762516	0.1574642	0.49041912	1	7143	tags=63%, list=35%, signal=96%
GO_NEGATIVE_REGULATION_OF_EPITHELIAL_CELL_DIFFERENTIATION	36	0.45645583	1.3221887	0.11934157	0.4905257	1	2366	tags=31%, list=12%, signal=34%
GO_POSITIVE_REGULATION_OF_MUSCLE_HYPERTROPHY	20	0.5551685	1.3668748	0.11958763	0.49054015	1	5386	tags=35%, list=26%, signal=47%
GO_NEURON_PROJECTION_REGENERATION	32	0.48804852	1.375371	0.107569724	0.49056002	1	5022	tags=44%, list=24%, signal=58%
GO_REGULATION_OF_LYASE_ACTIVITY	86	0.46553227	1.3617051	0.06882591	0.4906138	1	3550	tags=35%, list=17%, signal=42%
GO_MITOCHONDRION_LOCALIZATION	35	0.39329335	1.3774503	0.097457625	0.49062285	1	2151	tags=17%, list=10%, signal=19%
GO_POSITIVE_REGULATION_OF_CELL_PROJECTION_ORGANIZATION	293	0.3822817	1.3823897	0.08617234	0.49066207	1	4864	tags=33%, list=24%, signal=42%
GO_REGULATION_OF_HEART_CONTRACTION	221	0.45219725	1.3814944	0.05357143	0.4906739	1	3040	tags=30%, list=15%, signal=35%
GO_REGULATION_OF_KIDNEY_DEVELOPMENT	55	0.45874202	1.3102798	0.11728395	0.4907327	1	2069	tags=29%, list=10%, signal=32%
GO_ETHANOLAMINE_CONTAINING_COMPOUND_METABOLIC_PROCESS	84	0.37770867	1.2837179	0.09815951	0.49074864	1	4400	tags=32%, list=21%, signal=41%
GO_REGULATION_OF_CELL_SUBSTRATE_ADHESION	171	0.3960767	1.3806127	0.09330629	0.4908105	1	5060	tags=38%, list=25%, signal=50%
GO_NEGATIVE_REGULATION_OF_NF_KAPPAB_IMPORT_INTO_NUCLEUS	18	0.4792828	1.3213893	0.17355372	0.49085096	1	1674	tags=17%, list=8%, signal=18%
GO_AORTA_DEVELOPMENT	41	0.46264154	1.354956	0.13541667	0.49086106	1	5214	tags=39%, list=25%, signal=52%
GO_HEART_VALVE_DEVELOPMENT	34	0.49506956	1.3081832	0.1919192	0.49091345	1	5203	tags=50%, list=25%, signal=67%
GO_REGULATION_OF_MESENCHYMAL_CELL_PROLIFERATION	34	0.50832516	1.362005	0.11934157	0.49093723	1	5032	tags=50%, list=25%, signal=66%
GO_FATTY_ACID_DERIVATIVE_METABOLIC_PROCESS	92	0.45578507	1.387515	0.04684318	0.4909527	1	4334	tags=41%, list=21%, signal=52%
GO_POSITIVE_REGULATION_OF_GLUCOSE_TRANSPORT	42	0.4385658	1.3849025	0.07884616	0.4909583	1	3820	tags=33%, list=19%, signal=41%
GO_REGULATION_OF_GLYCOGEN_METABOLIC_PROCESS	35	0.4292698	1.3595312	0.09690721	0.49097514	1	5336	tags=40%, list=26%, signal=54%
GO_REGULATION_OF_BLOOD_PRESSURE	169	0.45633134	1.382671	0.052953158	0.4910377	1	4353	tags=40%, list=21%, signal=51%
GO_POSITIVE_REGULATION_OF_CYCLIC_NUCLEOTIDE_METABOLIC_PROCESS	109	0.46021435	1.3579046	0.064	0.4911181	1	3256	tags=32%, list=16%, signal=38%
GO_TISSUE_REMODELING	87	0.43087864	1.3590341	0.14344262	0.49125606	1	5020	tags=39%, list=24%, signal=52%
GO_NEGATIVE_REGULATION_OF_TRANSFORMING_GROWTH_FACTOR_BETA_RECEPTOR_SIGNALING_PATHWAY	64	0.3886018	1.289199	0.18595041	0.49126387	1	4299	tags=31%, list=21%, signal=39%
GO_POSITIVE_REGULATION_OF_NUCLEOTIDE_METABOLIC_PROCESS	133	0.4556496	1.3693825	0.052738335	0.4913201	1	3256	tags=32%, list=16%, signal=37%
GO_ARP2_3_COMPLEX_MEDIATED_ACTIN_NUCLEATION	16	0.4200439	1.3103504	0.1812749	0.49132404	1	769	tags=13%, list=4%, signal=13%
GO_SKELETAL_SYSTEM_DEVELOPMENT	453	0.391672	1.2813057	0.15587045	0.49139097	1	5020	tags=38%, list=24%, signal=49%
GO_REGULATION_OF_EXTRINSIC_APOPTOTIC_SIGNALING_PATHWAY	151	0.33693588	1.2837343	0.14663951	0.4913966	1	5037	tags=28%, list=25%, signal=37%
GO_GTP_METABOLIC_PROCESS	21	0.41549972	1.2797706	0.18069816	0.49141592	1	2162	tags=19%, list=11%, signal=21%
GO_RESPONSE_TO_EPINEPHRINE	16	0.55427396	1.2794864	0.18775511	0.49142516	1	2849	tags=38%, list=14%, signal=44%
GO_CYCLIC_NUCLEOTIDE_CATABOLIC_PROCESS	17	0.6331506	1.3834035	0.1064257	0.49142802	1	2848	tags=47%, list=14%, signal=55%
GO_RESPIRATORY_GASEOUS_EXCHANGE	48	0.4455276	1.3677621	0.08704883	0.49143964	1	3688	tags=29%, list=18%, signal=35%
GO_NEGATIVE_REGULATION_OF_MUSCLE_ORGAN_DEVELOPMENT	36	0.5033061	1.3214706	0.108829565	0.49145237	1	3627	tags=36%, list=18%, signal=44%
GO_REGULATION_OF_ICOSANOID_SECRETION	20	0.5520244	1.3669217	0.08421053	0.49145728	1	4033	tags=45%, list=20%, signal=56%
GO_ACTIN_POLYMERIZATION_OR_DEPOLYMERIZATION	37	0.3631118	1.2785414	0.17382812	0.4914587	1	8025	tags=51%, list=39%, signal=84%
GO_REGULATION_OF_MITOCHONDRIAL_FISSION	17	0.46133232	1.3621951	0.14255765	0.49147442	1	4287	tags=35%, list=21%, signal=45%
GO_ADIPOSE_TISSUE_DEVELOPMENT	32	0.42564926	1.3554997	0.1301653	0.49149054	1	4138	tags=34%, list=20%, signal=43%
GO_PROTEIN_LOCALIZATION_TO_CELL_PERIPHERY	150	0.31303385	1.293807	0.10735586	0.49153396	1	2735	tags=17%, list=13%, signal=20%
GO_POSITIVE_REGULATION_OF_EXCITATORY_POSTSYNAPTIC_POTENTIAL	21	0.5596808	1.3625739	0.103375524	0.49154973	1	5285	tags=57%, list=26%, signal=77%
GO_TUBE_MORPHOGENESIS	321	0.35234046	1.2851579	0.14257029	0.49155483	1	5060	tags=35%, list=25%, signal=46%
GO_REGULATION_OF_TRIGLYCERIDE_METABOLIC_PROCESS	32	0.45922342	1.2947071	0.12681913	0.49156252	1	4519	tags=38%, list=22%, signal=48%
GO_SEGMENT_SPECIFICATION	17	0.5610187	1.2869015	0.18290259	0.4915956	1	4597	tags=59%, list=22%, signal=76%
GO_CIRCULATORY_SYSTEM_PROCESS	364	0.40893164	1.2862866	0.11691023	0.491604	1	4272	tags=35%, list=21%, signal=44%
GO_NEGATIVE_REGULATION_OF_KIDNEY_DEVELOPMENT	17	0.5605155	1.3082057	0.13104838	0.49161077	1	1876	tags=29%, list=9%, signal=32%
GO_MUSCLE_SYSTEM_PROCESS	281	0.42729405	1.2860055	0.15176715	0.49161506	1	4213	tags=34%, list=21%, signal=42%
GO_NEGATIVE_REGULATION_OF_CHONDROCYTE_DIFFERENTIATION	19	0.58298045	1.2887113	0.19919518	0.49163443	1	4823	tags=47%, list=23%, signal=62%
GO_REGULATION_OF_EPITHELIAL_CELL_APOPTOTIC_PROCESS	58	0.44927362	1.3135616	0.13508065	0.49164644	1	4988	tags=40%, list=24%, signal=52%
GO_POSITIVE_REGULATION_OF_CATION_CHANNEL_ACTIVITY	37	0.4532377	1.2838924	0.11563169	0.4916827	1	2248	tags=24%, list=11%, signal=27%
GO_CORONARY_VASCULATURE_DEVELOPMENT	37	0.4440508	1.277519	0.20523138	0.49171075	1	2290	tags=22%, list=11%, signal=24%
GO_SYNCYTIUM_FORMATION	25	0.5116867	1.3688718	0.08213552	0.49172696	1	5701	tags=44%, list=28%, signal=61%
GO_REGULATION_OF_NUCLEOTIDE_METABOLIC_PROCESS	211	0.41873866	1.3549907	0.05679513	0.49173382	1	2669	tags=26%, list=13%, signal=29%
GO_REGULATION_OF_PROTEIN_STABILITY	220	0.22221321	1.2802117	0.124	0.49174726	1	3426	tags=15%, list=17%, signal=17%
GO_POSITIVE_REGULATION_OF_ADHERENS_JUNCTION_ORGANIZATION	21	0.4748359	1.3580148	0.13765182	0.4917526	1	4298	tags=33%, list=21%, signal=42%
GO_POSITIVE_REGULATION_OF_NUCLEOTIDE_CATABOLIC_PROCESS	17	0.5513603	1.2844181	0.15352698	0.4917702	1	3112	tags=41%, list=15%, signal=48%
GO_POSITIVE_REGULATION_OF_EPITHELIAL_CELL_APOPTOTIC_PROCESS	24	0.53776366	1.3950293	0.12348178	0.49177098	1	4988	tags=46%, list=24%, signal=60%
GO_REGULATION_OF_LIPID_KINASE_ACTIVITY	47	0.4301083	1.3125255	0.16085272	0.491776	1	3245	tags=32%, list=16%, signal=38%
GO_REGULATION_OF_MORPHOGENESIS_OF_A_BRANCHING_STRUCTURE	53	0.49197102	1.3672044	0.08227848	0.4917904	1	5317	tags=47%, list=26%, signal=63%
GO_REGULATION_OF_ORGAN_MORPHOGENESIS	241	0.35510236	1.2799013	0.17311609	0.49179217	1	2559	tags=20%, list=12%, signal=22%
GO_SMOOTHENED_SIGNALING_PATHWAY	70	0.37376878	1.2841276	0.123732254	0.49183464	1	5028	tags=40%, list=24%, signal=53%
GO_ARACHIDONIC_ACID_METABOLIC_PROCESS	49	0.46421722	1.2864895	0.099378884	0.49185187	1	4334	tags=47%, list=21%, signal=59%
GO_POSITIVE_REGULATION_OF_CALCIUM_ION_DEPENDENT_EXOCYTOSIS	26	0.54564625	1.3880181	0.061349694	0.49189168	1	2805	tags=35%, list=14%, signal=40%
GO_GLUCOSE_HOMEOSTASIS	168	0.36054623	1.3104461	0.07302231	0.4919068	1	4520	tags=32%, list=22%, signal=41%
GO_POSITIVE_REGULATION_OF_KIDNEY_DEVELOPMENT	41	0.46361116	1.2870557	0.13855422	0.4919218	1	2069	tags=32%, list=10%, signal=35%
GO_NEGATIVE_REGULATION_OF_ANION_TRANSPORT	33	0.4849882	1.278017	0.125	0.4919249	1	3225	tags=33%, list=16%, signal=39%
GO_NEGATIVE_REGULATION_OF_MYOTUBE_DIFFERENTIATION	18	0.48921525	1.2852837	0.1375	0.4919291	1	2587	tags=39%, list=13%, signal=44%
GO_REGULATION_OF_METAL_ION_TRANSPORT	322	0.4217885	1.3827732	0.055009823	0.49193045	1	3332	tags=30%, list=16%, signal=35%
GO_REGULATION_OF_ENDOTHELIAL_CELL_CHEMOTAXIS	17	0.5402652	1.2807531	0.18371607	0.49194273	1	2422	tags=35%, list=12%, signal=40%
GO_NEGATIVE_REGULATION_OF_CELLULAR_RESPONSE_TO_TRANSFORMING_GROWTH_FACTOR_BETA_STIMULUS	64	0.38860205	1.2891998	0.18595041	0.4919505	1	4299	tags=31%, list=21%, signal=39%
GO_REGULATION_OF_ENDOTHELIAL_CELL_APOPTOTIC_PROCESS	41	0.5054917	1.3723489	0.111561865	0.49196061	1	4988	tags=49%, list=24%, signal=64%
GO_MONOAMINE_TRANSPORT	22	0.5510317	1.2846533	0.17269076	0.49197927	1	2877	tags=41%, list=14%, signal=48%
GO_POSITIVE_REGULATION_OF_NEURON_PROJECTION_DEVELOPMENT	227	0.39470306	1.3892251	0.08582834	0.49199358	1	4173	tags=30%, list=20%, signal=37%
GO_NEGATIVE_REGULATION_OF_OSTEOBLAST_DIFFERENTIATION	40	0.45678598	1.3090303	0.16666667	0.492005	1	5176	tags=43%, list=25%, signal=57%
GO_CELLULAR_RESPONSE_TO_STEROID_HORMONE_STIMULUS	213	0.33111483	1.2804056	0.11	0.49201122	1	4343	tags=28%, list=21%, signal=35%
GO_BLASTODERM_SEGMENTATION	15	0.5296993	1.2873178	0.14139344	0.49202874	1	1744	tags=33%, list=8%, signal=36%
GO_REGULATION_OF_ION_HOMEOSTASIS	201	0.42055517	1.2876132	0.14314929	0.49204051	1	3486	tags=31%, list=17%, signal=37%
GO_RESPONSE_TO_AMPHETAMINE	30	0.48314217	1.2879034	0.13752456	0.4920638	1	2610	tags=30%, list=13%, signal=34%
GO_ICOSANOID_METABOLIC_PROCESS	92	0.45578507	1.387515	0.04684318	0.49207106	1	4334	tags=41%, list=21%, signal=52%
GO_NEGATIVE_REGULATION_OF_CELL_SUBSTRATE_ADHESION	53	0.4207893	1.2785507	0.17190775	0.4920951	1	5650	tags=49%, list=28%, signal=68%
GO_POSITIVE_REGULATION_OF_VASCULAR_ENDOTHELIAL_GROWTH_FACTOR_RECEPTOR_SIGNALING_PATHWAY	16	0.5320055	1.3136718	0.14949495	0.49214295	1	1264	tags=19%, list=6%, signal=20%
GO_UROGENITAL_SYSTEM_DEVELOPMENT	297	0.41926926	1.3710362	0.08436214	0.49214855	1	5076	tags=39%, list=25%, signal=52%
GO_POSITIVE_REGULATION_OF_SYNAPTIC_TRANSMISSION	110	0.4785889	1.3883212	0.05338809	0.492152	1	4287	tags=39%, list=21%, signal=49%
GO_REGULATION_OF_WOUND_HEALING	125	0.42990655	1.3143238	0.13253012	0.4921632	1	5469	tags=41%, list=27%, signal=55%
GO_ADHERENS_JUNCTION_ORGANIZATION	71	0.38550746	1.3559573	0.10472279	0.4921763	1	4766	tags=34%, list=23%, signal=44%
GO_REGULATION_OF_CARBOHYDRATE_METABOLIC_PROCESS	170	0.3561767	1.2941234	0.11064718	0.49217695	1	5480	tags=34%, list=27%, signal=46%
GO_NEGATIVE_REGULATION_OF_ADHERENS_JUNCTION_ORGANIZATION	16	0.48598507	1.2938278	0.21626984	0.4921912	1	5650	tags=56%, list=28%, signal=78%
GO_PIGMENT_GRANULE_LOCALIZATION	25	0.41215375	1.2947382	0.18811882	0.49222904	1	3316	tags=20%, list=16%, signal=24%
GO_LIPID_HOMEOSTASIS	107	0.41887093	1.3835276	0.064386316	0.49226204	1	4647	tags=34%, list=23%, signal=43%
GO_ENDOPLASMIC_RETICULUM_ORGANIZATION	36	0.3061965	1.277574	0.19114688	0.49226433	1	4004	tags=17%, list=20%, signal=21%
GO_REGULATION_OF_PROTEIN_LOCALIZATION_TO_CELL_SURFACE	27	0.44177058	1.3705902	0.102	0.49226478	1	4520	tags=37%, list=22%, signal=47%
GO_REACTIVE_OXYGEN_SPECIES_METABOLIC_PROCESS	96	0.38813445	1.3082472	0.10309278	0.49229327	1	3976	tags=26%, list=19%, signal=32%
GO_REGULATION_OF_FIBROBLAST_GROWTH_FACTOR_RECEPTOR_SIGNALING_PATHWAY	25	0.52682155	1.3957342	0.078	0.4923077	1	5315	tags=64%, list=26%, signal=86%
GO_HEART_PROCESS	84	0.4644914	1.2979251	0.15913978	0.4923121	1	2708	tags=29%, list=13%, signal=33%
GO_REGULATION_OF_HORMONE_SECRETION	258	0.3949594	1.3555458	0.037924152	0.49232987	1	3975	tags=31%, list=19%, signal=38%
GO_POSITIVE_REGULATION_OF_PURINE_NUCLEOTIDE_METABOLIC_PROCESS	133	0.45564976	1.369383	0.052738335	0.49233708	1	3256	tags=32%, list=16%, signal=37%
GO_AXON_EXTENSION	36	0.50324315	1.390855	0.12678936	0.49233925	1	2365	tags=28%, list=12%, signal=31%
GO_REGULATION_OF_NOREPINEPHRINE_SECRETION	17	0.5763906	1.3139309	0.11632653	0.49235415	1	2995	tags=47%, list=15%, signal=55%
GO_CELL_JUNCTION_ORGANIZATION	182	0.3643447	1.3566049	0.114989735	0.49238756	1	3687	tags=26%, list=18%, signal=31%
GO_POSITIVE_REGULATION_OF_PEPTIDE_SECRETION	90	0.39747968	1.3024186	0.08366534	0.49240705	1	5343	tags=42%, list=26%, signal=57%
GO_NEGATIVE_REGULATION_OF_CELL_MORPHOGENESIS_INVOLVED_IN_DIFFERENTIATION	117	0.37918252	1.2899374	0.12871288	0.49240756	1	5060	tags=38%, list=25%, signal=51%
GO_ENDOCRINE_PROCESS	44	0.49680424	1.3072202	0.1284585	0.49242893	1	3551	tags=41%, list=17%, signal=49%
GO_REGULATION_OF_ENDOPLASMIC_RETICULUM_UNFOLDED_PROTEIN_RESPONSE	28	0.3487772	1.309197	0.18181819	0.4924316	1	4893	tags=29%, list=24%, signal=37%
GO_REGULATION_OF_CELL_MORPHOGENESIS_INVOLVED_IN_DIFFERENTIATION	335	0.373658	1.367763	0.090361446	0.49244606	1	5060	tags=36%, list=25%, signal=47%
GO_RESPONSE_TO_GROWTH_FACTOR	473	0.3435535	1.2895743	0.14634146	0.49245322	1	3635	tags=25%, list=18%, signal=29%
GO_NEGATIVE_REGULATION_OF_CELL_GROWTH	170	0.3725543	1.368185	0.08669355	0.4924715	1	2810	tags=24%, list=14%, signal=28%
GO_ENDOCHONDRAL_BONE_MORPHOGENESIS	45	0.45955005	1.2892619	0.16477273	0.4924833	1	5089	tags=47%, list=25%, signal=62%
GO_NEGATIVE_REGULATION_OF_PROTEIN_SECRETION	105	0.42050135	1.2880116	0.13967611	0.49248844	1	3891	tags=30%, list=19%, signal=36%
GO_PROTEIN_MATURATION	262	0.3200048	1.2981573	0.104627766	0.4924943	1	3590	tags=22%, list=17%, signal=26%
GO_ORGANELLE_TRANSPORT_ALONG_MICROTUBULE	59	0.2848626	1.3125473	0.16498993	0.49250597	1	626	tags=5%, list=3%, signal=5%
GO_S_ADENOSYLMETHIONINE_METABOLIC_PROCESS	18	0.4412302	1.2853234	0.17794971	0.49250898	1	2485	tags=28%, list=12%, signal=32%
GO_POSITIVE_REGULATION_OF_TRANSPORTER_ACTIVITY	75	0.4484591	1.3713036	0.07438017	0.49251515	1	3347	tags=29%, list=16%, signal=35%
GO_SUBSTRATE_DEPENDENT_CELL_MIGRATION	27	0.5001466	1.389428	0.10953347	0.49253893	1	4734	tags=37%, list=23%, signal=48%
GO_CELL_MORPHOGENESIS_INVOLVED_IN_NEURON_DIFFERENTIATION	363	0.38179824	1.2786156	0.1237525	0.49262193	1	3391	tags=28%, list=17%, signal=33%
GO_REGULATION_OF_EPITHELIAL_TO_MESENCHYMAL_TRANSITION	67	0.3927892	1.3026165	0.14989734	0.49262494	1	4522	tags=37%, list=22%, signal=48%
GO_NEGATIVE_REGULATION_OF_CYTOPLASMIC_TRANSPORT	114	0.34178746	1.3084595	0.14675052	0.49264368	1	2503	tags=16%, list=12%, signal=18%
GO_CARBOHYDRATE_HOMEOSTASIS	168	0.36054638	1.3104469	0.07302231	0.4926694	1	4520	tags=32%, list=22%, signal=41%
GO_POSITIVE_REGULATION_OF_ENDOTHELIAL_CELL_DIFFERENTIATION	15	0.6196349	1.3960387	0.08467742	0.4926741	1	4353	tags=53%, list=21%, signal=68%
GO_SMAD_PROTEIN_SIGNAL_TRANSDUCTION	56	0.4692141	1.306753	0.09368636	0.49271452	1	3377	tags=36%, list=16%, signal=43%
GO_FATTY_ACID_BETA_OXIDATION_USING_ACYL_COA_DEHYDROGENASE	18	0.48637095	1.3981967	0.12909836	0.49272773	1	5970	tags=50%, list=29%, signal=70%
GO_REGULATION_OF_VESICLE_MEDIATED_TRANSPORT	456	0.33368993	1.3560727	0.07302231	0.4928005	1	5357	tags=29%, list=26%, signal=39%
GO_CYCLIC_NUCLEOTIDE_MEDIATED_SIGNALING	46	0.5001831	1.3985624	0.06626506	0.49283764	1	2669	tags=35%, list=13%, signal=40%
GO_REGULATION_OF_ACTIVIN_RECEPTOR_SIGNALING_PATHWAY	25	0.45070297	1.2900468	0.17193677	0.49285007	1	2037	tags=20%, list=10%, signal=22%
GO_ACTIVATION_OF_MAPKK_ACTIVITY	51	0.3927748	1.3110529	0.124236256	0.4928578	1	7018	tags=47%, list=34%, signal=71%
GO_PHOSPHATIDYLINOSITOL_BIOSYNTHETIC_PROCESS	120	0.3095117	1.3116803	0.11293635	0.49290758	1	5037	tags=22%, list=25%, signal=29%
GO_REGULATION_OF_TRANSMEMBRANE_RECEPTOR_PROTEIN_SERINE_THREONINE_KINASE_SIGNALING_PATHWAY	205	0.41581443	1.3950329	0.08571429	0.49293315	1	3393	tags=30%, list=17%, signal=35%
GO_STEM_CELL_DIFFERENTIATION	190	0.42427894	1.2947422	0.12090164	0.49293905	1	4898	tags=42%, list=24%, signal=55%
GO_BRANCHING_INVOLVED_IN_URETERIC_BUD_MORPHOGENESIS	44	0.5055019	1.3567677	0.08793456	0.49294543	1	3119	tags=36%, list=15%, signal=43%
GO_NEGATIVE_REGULATION_OF_APOPTOTIC_SIGNALING_PATHWAY	200	0.29539925	1.3695195	0.07429719	0.49297974	1	4989	tags=25%, list=24%, signal=33%
GO_POST_EMBRYONIC_DEVELOPMENT	88	0.37697718	1.3884203	0.06163022	0.49298397	1	3739	tags=31%, list=18%, signal=37%
GO_REGULATION_OF_CAMP_METABOLIC_PROCESS	129	0.47275296	1.3989172	0.031746034	0.49302557	1	2669	tags=30%, list=13%, signal=35%
GO_STEROL_HOMEOSTASIS	57	0.43551156	1.2902411	0.11776447	0.49304825	1	3409	tags=28%, list=17%, signal=34%
GO_GOLGI_TO_VACUOLE_TRANSPORT	27	0.37944207	1.3976269	0.1656051	0.49306166	1	9708	tags=70%, list=47%, signal=133%
GO_CYTOSOLIC_TRANSPORT	210	0.2935683	1.3126451	0.107368425	0.4930642	1	7407	tags=38%, list=36%, signal=58%
GO_CELLULAR_SODIUM_ION_HOMEOSTASIS	18	0.5740888	1.394038	0.09719223	0.49311623	1	2069	tags=39%, list=10%, signal=43%
GO_BRANCHING_INVOLVED_IN_SALIVARY_GLAND_MORPHOGENESIS	16	0.55926496	1.3896352	0.10236221	0.49312645	1	4734	tags=38%, list=23%, signal=49%
GO_ACTIVATION_OF_PHOSPHOLIPASE_C_ACTIVITY	27	0.58922374	1.2981772	0.1707819	0.49315292	1	3141	tags=44%, list=15%, signal=52%
GO_REGULATION_OF_MITOCHONDRION_ORGANIZATION	214	0.26422754	1.3963153	0.052525252	0.4931557	1	4041	tags=21%, list=20%, signal=25%
GO_REGULATION_OF_CALCINEURIN_NFAT_SIGNALING_CASCADE	17	0.5048356	1.3030211	0.17659138	0.49320462	1	5031	tags=41%, list=25%, signal=54%
GO_REGULATION_OF_ORGANIC_ACID_TRANSPORT	48	0.47517386	1.3913713	0.036734693	0.4932366	1	3564	tags=38%, list=17%, signal=45%
GO_ESTROGEN_METABOLIC_PROCESS	23	0.47376457	1.2764833	0.1563786	0.49324995	1	5248	tags=43%, list=26%, signal=58%
GO_REGULATION_OF_PROTEIN_TARGETING_TO_MITOCHONDRION	96	0.32931608	1.3714161	0.062626265	0.49328637	1	4041	tags=26%, list=20%, signal=32%
GO_REGULATION_OF_CARDIAC_MUSCLE_CONTRACTION	66	0.44443488	1.3052014	0.12857144	0.49328783	1	4626	tags=38%, list=23%, signal=49%
GO_REGULATION_OF_BLOOD_VESSEL_ENDOTHELIAL_CELL_MIGRATION	51	0.45051968	1.3835505	0.17864476	0.49329314	1	5255	tags=43%, list=26%, signal=58%
GO_NEGATIVE_REGULATION_OF_OSSIFICATION	68	0.4225229	1.2949016	0.13480885	0.49330878	1	5176	tags=41%, list=25%, signal=55%
GO_NEGATIVE_REGULATION_OF_HYDROLASE_ACTIVITY	382	0.34403625	1.3035816	0.077586204	0.49334025	1	3579	tags=27%, list=17%, signal=32%
GO_NEGATIVE_REGULATION_OF_CHEMOKINE_PRODUCTION	16	0.54220104	1.3026251	0.15020576	0.49334687	1	6364	tags=69%, list=31%, signal=100%
GO_DEVELOPMENTAL_MATURATION	191	0.3747805	1.3104903	0.07878788	0.4933523	1	2813	tags=26%, list=14%, signal=30%
GO_NEGATIVE_REGULATION_OF_SMOOTH_MUSCLE_CELL_PROLIFERATION	36	0.53680646	1.3966584	0.099585064	0.49335545	1	2623	tags=33%, list=13%, signal=38%
GO_NEGATIVE_REGULATION_OF_CYCLIC_NUCLEOTIDE_METABOLIC_PROCESS	42	0.5268939	1.3908877	0.063025214	0.49340773	1	2249	tags=33%, list=11%, signal=37%
GO_REGULATION_OF_HORMONE_LEVELS	472	0.3729746	1.3111105	0.056640625	0.49349013	1	3893	tags=29%, list=19%, signal=35%
GO_POLYSACCHARIDE_METABOLIC_PROCESS	80	0.35712242	1.2990109	0.14649682	0.49351937	1	3749	tags=21%, list=18%, signal=26%
GO_SYNAPTIC_VESICLE_LOCALIZATION	104	0.40179121	1.2983288	0.11940298	0.49356347	1	5584	tags=34%, list=27%, signal=46%
GO_BLOOD_COAGULATION_FIBRIN_CLOT_FORMATION	24	0.55679756	1.4031421	0.08179959	0.493574	1	5268	tags=50%, list=26%, signal=67%
GO_REGULATION_OF_CARDIAC_MUSCLE_CELL_CONTRACTION	27	0.5385945	1.3991458	0.08829569	0.49359313	1	3455	tags=33%, list=17%, signal=40%
GO_CELLULAR_RESPONSE_TO_ANTIBIOTIC	16	0.49667904	1.3053993	0.16421053	0.4936308	1	4626	tags=38%, list=23%, signal=48%
GO_REGULATION_OF_MAP_KINASE_ACTIVITY	318	0.35794854	1.3057008	0.14141414	0.4936522	1	5409	tags=33%, list=26%, signal=44%
GO_AMMONIUM_ION_METABOLIC_PROCESS	168	0.3735004	1.3037826	0.07739308	0.49368575	1	3409	tags=29%, list=17%, signal=35%
GO_CALCIUM_ION_REGULATED_EXOCYTOSIS	80	0.41985995	1.2950447	0.11704312	0.49371862	1	5584	tags=41%, list=27%, signal=56%
GO_CHOLESTEROL_HOMEOSTASIS	57	0.4355117	1.2902417	0.11776447	0.49374864	1	3409	tags=28%, list=17%, signal=34%
GO_CALCIUM_MEDIATED_SIGNALING_USING_INTRACELLULAR_CALCIUM_SOURCE	16	0.5984141	1.3969595	0.107942976	0.49377522	1	6484	tags=75%, list=32%, signal=110%
GO_MULTICELLULAR_ORGANISMAL_HOMEOSTASIS	264	0.37620908	1.2953162	0.10460251	0.49378157	1	3651	tags=27%, list=18%, signal=33%
GO_REGULATION_OF_INSULIN_LIKE_GROWTH_FACTOR_RECEPTOR_SIGNALING_PATHWAY	22	0.50684714	1.2714778	0.14166667	0.49380147	1	1343	tags=27%, list=7%, signal=29%
GO_CGMP_METABOLIC_PROCESS	23	0.56188667	1.3001314	0.13609467	0.4938333	1	4213	tags=57%, list=21%, signal=71%
GO_VENTRICULAR_CARDIAC_MUSCLE_CELL_ACTION_POTENTIAL	15	0.5744637	1.2921486	0.13963039	0.49384078	1	4173	tags=53%, list=20%, signal=67%
GO_NEURON_PROJECTION_MORPHOGENESIS	398	0.37359312	1.2711822	0.13492064	0.4938411	1	3144	tags=27%, list=15%, signal=31%
GO_HINDLIMB_MORPHOGENESIS	37	0.48415563	1.3030621	0.096525095	0.49385467	1	2639	tags=30%, list=13%, signal=34%
GO_HEART_TRABECULA_MORPHOGENESIS	26	0.4736612	1.3011192	0.1724846	0.4938742	1	3131	tags=35%, list=15%, signal=41%
GO_NEGATIVE_REGULATION_OF_CATION_TRANSMEMBRANE_TRANSPORT	61	0.45996562	1.3897833	0.042857144	0.49389517	1	3486	tags=30%, list=17%, signal=35%
GO_POSITIVE_REGULATION_OF_CELL_JUNCTION_ASSEMBLY	24	0.4492917	1.3040323	0.16142558	0.49389628	1	4298	tags=38%, list=21%, signal=47%
GO_NEGATIVE_REGULATION_OF_CANONICAL_WNT_SIGNALING_PATHWAY	162	0.3442205	1.2991465	0.17540322	0.49394375	1	2502	tags=20%, list=12%, signal=22%
GO_COPPER_ION_TRANSPORT	19	0.47755042	1.2984751	0.17872341	0.4939739	1	2364	tags=21%, list=12%, signal=24%
GO_PROTEIN_LOCALIZATION_TO_MEMBRANE	374	0.24473952	1.292408	0.104950495	0.4939766	1	7378	tags=35%, list=36%, signal=54%
GO_UNSATURATED_FATTY_ACID_METABOLIC_PROCESS	104	0.4065291	1.2965406	0.09016393	0.4939797	1	4334	tags=38%, list=21%, signal=49%
GO_REGULATION_OF_CALCIUM_ION_DEPENDENT_EXOCYTOSIS	84	0.4611305	1.3695238	0.051282052	0.49399912	1	4447	tags=35%, list=22%, signal=44%
GO_REGULATION_OF_EXTRINSIC_APOPTOTIC_SIGNALING_PATHWAY_IN_ABSENCE_OF_LIGAND	46	0.40956226	1.2752477	0.16041666	0.4940163	1	3862	tags=26%, list=19%, signal=32%
GO_CELLULAR_IRON_ION_HOMEOSTASIS	44	0.40250012	1.3058535	0.09876543	0.49408215	1	2316	tags=20%, list=11%, signal=23%
GO_ORGANIC_ACID_CATABOLIC_PROCESS	202	0.35319182	1.3928435	0.026530612	0.4940878	1	5109	tags=36%, list=25%, signal=48%
GO_REGULATION_OF_PROTEIN_ACETYLATION	63	0.334665	1.2904016	0.14639175	0.49409693	1	4129	tags=25%, list=20%, signal=32%
GO_GLUTAMATE_RECEPTOR_SIGNALING_PATHWAY	41	0.49650526	1.3013598	0.10559006	0.49409837	1	4822	tags=51%, list=23%, signal=67%
GO_REGULATION_OF_NEUROTRANSMITTER_SECRETION	49	0.4475206	1.2958411	0.1097561	0.4941167	1	3724	tags=33%, list=18%, signal=40%
GO_ESTABLISHMENT_OF_PROTEIN_LOCALIZATION_TO_VACUOLE	30	0.3289818	1.3042519	0.17805383	0.4941173	1	8407	tags=47%, list=41%, signal=79%
GO_NEGATIVE_REGULATION_OF_ORGANIC_ACID_TRANSPORT	18	0.5328784	1.3006537	0.14227642	0.49412408	1	3225	tags=44%, list=16%, signal=53%
GO_CYCLIC_NUCLEOTIDE_METABOLIC_PROCESS	56	0.5191429	1.3993671	0.071428575	0.4942105	1	2848	tags=38%, list=14%, signal=43%
GO_REGULATION_OF_SYSTEMIC_ARTERIAL_BLOOD_PRESSURE_BY_HORMONE	35	0.5240028	1.3044966	0.13085938	0.494249	1	2860	tags=37%, list=14%, signal=43%
GO_GOLGI_TO_ENDOSOME_TRANSPORT	19	0.42546272	1.3997569	0.15466101	0.49432808	1	7924	tags=53%, list=39%, signal=86%
GO_REGULATION_OF_MEMBRANE_POTENTIAL	343	0.43086922	1.4010708	0.026476579	0.49434453	1	3663	tags=34%, list=18%, signal=41%
GO_NEGATIVE_REGULATION_OF_INTRACELLULAR_PROTEIN_TRANSPORT	94	0.36893678	1.3913815	0.11133201	0.494361	1	5265	tags=28%, list=26%, signal=37%
GO_MONOVALENT_INORGANIC_CATION_HOMEOSTASIS	122	0.37731713	1.3002151	0.08898305	0.49437568	1	2452	tags=23%, list=12%, signal=26%
GO_LEARNING	131	0.4306818	1.2953674	0.10515464	0.49440613	1	3651	tags=32%, list=18%, signal=39%
GO_REGULATION_OF_HISTONE_DEACETYLATION	24	0.40589428	1.4032809	0.09756097	0.49440745	1	5642	tags=38%, list=27%, signal=52%
GO_ATRIOVENTRICULAR_VALVE_MORPHOGENESIS	16	0.54416406	1.271483	0.21862349	0.4944319	1	4418	tags=44%, list=22%, signal=56%
GO_REGULATION_OF_P38MAPK_CASCADE	26	0.4573033	1.2992284	0.15655577	0.49447235	1	2193	tags=23%, list=11%, signal=26%
GO_REGULATION_OF_POTASSIUM_ION_TRANSMEMBRANE_TRANSPORTER_ACTIVITY	41	0.44658872	1.2756501	0.16039604	0.49447638	1	4458	tags=44%, list=22%, signal=56%
GO_ACTIN_CYTOSKELETON_REORGANIZATION	55	0.37162623	1.2747335	0.20119523	0.49448466	1	4270	tags=24%, list=21%, signal=30%
GO_NEGATIVE_REGULATION_OF_CALCIUM_ION_TRANSPORT	50	0.45049018	1.2960018	0.111801244	0.49451482	1	2249	tags=20%, list=11%, signal=22%
GO_REGULATION_OF_TUMOR_NECROSIS_FACTOR_MEDIATED_SIGNALING_PATHWAY	49	0.31601363	1.2717074	0.2027027	0.49456805	1	1729	tags=10%, list=8%, signal=11%
GO_REGULATION_OF_AUTOPHAGY	244	0.22287133	1.2752851	0.15400411	0.4946008	1	4287	tags=17%, list=21%, signal=21%
GO_CARDIAC_SEPTUM_DEVELOPMENT	85	0.38852516	1.2740731	0.18875502	0.4946194	1	5203	tags=40%, list=25%, signal=53%
GO_NEGATIVE_REGULATION_OF_NUCLEOCYTOPLASMIC_TRANSPORT	70	0.34676152	1.2719502	0.2195122	0.49466485	1	2814	tags=16%, list=14%, signal=18%
GO_MATING	37	0.46964	1.2904627	0.1167002	0.49467292	1	2860	tags=30%, list=14%, signal=34%
GO_PRESYNAPTIC_PROCESS_INVOLVED_IN_SYNAPTIC_TRANSMISSION	115	0.42542708	1.2965553	0.1030303	0.4946733	1	3351	tags=30%, list=16%, signal=36%
GO_REGULATION_OF_URINE_VOLUME	20	0.6178792	1.4036974	0.0805501	0.49468318	1	2300	tags=35%, list=11%, signal=39%
GO_NEGATIVE_REGULATION_OF_CELL_JUNCTION_ASSEMBLY	20	0.4449813	1.2907609	0.1812749	0.4947354	1	6380	tags=60%, list=31%, signal=87%
GO_EPITHELIAL_TO_MESENCHYMAL_TRANSITION	56	0.46110433	1.274304	0.19076306	0.49476248	1	4569	tags=39%, list=22%, signal=50%
GO_POSITIVE_REGULATION_OF_ENDOTHELIAL_CELL_APOPTOTIC_PROCESS	15	0.5992032	1.3916893	0.11740891	0.49476495	1	4988	tags=67%, list=24%, signal=88%
GO_CELLULAR_RESPONSE_TO_VASCULAR_ENDOTHELIAL_GROWTH_FACTOR_STIMULUS	30	0.45609814	1.2913951	0.20656371	0.49483034	1	6223	tags=60%, list=30%, signal=86%
GO_REGULATION_OF_LIPID_TRANSPORT	93	0.41135195	1.2993311	0.096114516	0.49498776	1	3667	tags=28%, list=18%, signal=34%
GO_POSITIVE_REGULATION_OF_DENDRITIC_SPINE_DEVELOPMENT	34	0.42809218	1.2908944	0.14285715	0.49515736	1	4864	tags=41%, list=24%, signal=54%
GO_MICROTUBULE_BUNDLE_FORMATION	64	0.49554816	1.2720025	0.18145162	0.49520716	1	5028	tags=55%, list=24%, signal=72%
GO_CARBOXYLIC_ACID_CATABOLIC_PROCESS	202	0.35319182	1.3928435	0.026530612	0.49525306	1	5109	tags=36%, list=25%, signal=48%
GO_NEGATIVE_REGULATION_OF_RESPONSE_TO_CYTOKINE_STIMULUS	42	0.46324742	1.4016523	0.08477842	0.49530372	1	2366	tags=26%, list=12%, signal=30%
GO_CHONDROCYTE_DIFFERENTIATION	60	0.45151895	1.272207	0.16929133	0.4953975	1	3619	tags=33%, list=18%, signal=40%
GO_REGULATION_OF_GRANULOCYTE_DIFFERENTIATION	16	0.5612981	1.4002289	0.09638554	0.49542418	1	4958	tags=44%, list=24%, signal=58%
GO_STEROID_HORMONE_MEDIATED_SIGNALING_PATHWAY	122	0.34499106	1.4020505	0.053045187	0.49546513	1	4170	tags=28%, list=20%, signal=35%
GO_ADAPTATION_OF_SIGNALING_PATHWAY	21	0.53492284	1.4011078	0.07480315	0.4954679	1	529	tags=19%, list=3%, signal=20%
GO_SECRETION_BY_CELL	474	0.38504967	1.3997705	0.05	0.49551296	1	4538	tags=32%, list=22%, signal=40%
GO_REGULATION_OF_SYNAPTIC_TRANSMISSION_GABAERGIC	29	0.5529989	1.3918078	0.092	0.49559543	1	6729	tags=72%, list=33%, signal=108%
GO_RENAL_SYSTEM_PROCESS_INVOLVED_IN_REGULATION_OF_BLOOD_VOLUME	17	0.5708453	1.4037477	0.06508876	0.49580243	1	4490	tags=53%, list=22%, signal=68%
GO_GLANDULAR_EPITHELIAL_CELL_DIFFERENTIATION	39	0.45798677	1.2732241	0.10997964	0.49581304	1	4402	tags=38%, list=21%, signal=49%
GO_NEURAL_CREST_CELL_DIFFERENTIATION	75	0.44728935	1.272227	0.15714286	0.4960053	1	4898	tags=45%, list=24%, signal=59%
GO_CONNECTIVE_TISSUE_DEVELOPMENT	194	0.40746206	1.2728257	0.15789473	0.4960062	1	5089	tags=42%, list=25%, signal=56%
GO_REGULATION_OF_NUCLEOTIDE_CATABOLIC_PROCESS	36	0.4640826	1.4041442	0.08906882	0.4960111	1	3112	tags=25%, list=15%, signal=29%
GO_POSITIVE_REGULATION_OF_LIPID_BIOSYNTHETIC_PROCESS	65	0.39674953	1.268806	0.12291667	0.49620587	1	3736	tags=29%, list=18%, signal=36%
GO_TRABECULA_MORPHOGENESIS	39	0.42861748	1.2723887	0.17943548	0.49629638	1	3337	tags=33%, list=16%, signal=40%
GO_POSITIVE_REGULATION_OF_HEART_RATE	22	0.5425977	1.2689748	0.16494845	0.4964779	1	4272	tags=55%, list=21%, signal=69%
GO_NOTCH_RECEPTOR_PROCESSING	16	0.4221419	1.2691901	0.2244898	0.4966836	1	2824	tags=25%, list=14%, signal=29%
GO_RESPONSE_TO_AXON_INJURY	47	0.47972608	1.4043281	0.103658535	0.4968119	1	5022	tags=47%, list=24%, signal=62%
GO_REGULATION_OF_CELL_JUNCTION_ASSEMBLY	67	0.36782923	1.2692935	0.197556	0.4970967	1	5037	tags=34%, list=25%, signal=45%
GO_SALIVARY_GLAND_DEVELOPMENT	32	0.4601388	1.2655646	0.15983607	0.49748054	1	4812	tags=41%, list=23%, signal=53%
GO_CAMP_BIOSYNTHETIC_PROCESS	17	0.5108032	1.264135	0.13184585	0.4975469	1	2669	tags=35%, list=13%, signal=41%
GO_COMPLEMENT_ACTIVATION	45	0.4930983	1.264414	0.17408907	0.49756387	1	5268	tags=51%, list=26%, signal=69%
GO_REGULATION_OF_ANOIKIS	24	0.39106494	1.2649779	0.2185567	0.4976025	1	3537	tags=25%, list=17%, signal=30%
GO_POSITIVE_REGULATION_OF_ENDOCYTOSIS	113	0.38702103	1.2669829	0.16699801	0.49768922	1	5144	tags=34%, list=25%, signal=45%
GO_MAMMARY_GLAND_EPITHELIAL_CELL_DIFFERENTIATION	16	0.48215097	1.2646028	0.15766738	0.49772805	1	2558	tags=31%, list=12%, signal=36%
GO_REGULATION_OF_ACTIN_FILAMENT_BASED_MOVEMENT	32	0.4673142	1.2663491	0.1663286	0.497794	1	3455	tags=34%, list=17%, signal=41%
GO_SECOND_MESSENGER_MEDIATED_SIGNALING	157	0.46403617	1.4044126	0.07554672	0.4978481	1	2860	tags=29%, list=14%, signal=34%
GO_GLUCOCORTICOID_METABOLIC_PROCESS	16	0.63014674	1.4048561	0.059670784	0.49787438	1	3565	tags=44%, list=17%, signal=53%
GO_REGULATION_OF_CHOLESTEROL_METABOLIC_PROCESS	22	0.43646654	1.2656289	0.18163672	0.497939	1	4005	tags=36%, list=20%, signal=45%
GO_CELLULAR_LIPID_CATABOLIC_PROCESS	148	0.33305874	1.2650186	0.11904762	0.49814376	1	5344	tags=35%, list=26%, signal=47%
GO_PIGMENT_GRANULE_ORGANIZATION	23	0.3998895	1.2664278	0.20710059	0.49826676	1	7565	tags=43%, list=37%, signal=69%
GO_CELLULAR_MONOVALENT_INORGANIC_CATION_HOMEOSTASIS	95	0.35602567	1.267003	0.115303986	0.49829876	1	2452	tags=21%, list=12%, signal=24%
GO_POSITIVE_REGULATION_OF_VASCULATURE_DEVELOPMENT	133	0.44375524	1.265762	0.19008264	0.4983249	1	5577	tags=47%, list=27%, signal=64%
GO_PHOSPHATIDIC_ACID_METABOLIC_PROCESS	32	0.43214998	1.2672541	0.1746988	0.498392	1	5318	tags=38%, list=26%, signal=51%
GO_REGULATION_OF_TRANSMEMBRANE_TRANSPORT	422	0.3853691	1.2633202	0.08571429	0.498733	1	3708	tags=30%, list=18%, signal=36%
GO_MUSCLE_HYPERTROPHY	28	0.5529606	1.4049629	0.09034908	0.49887073	1	2585	tags=36%, list=13%, signal=41%
GO_REGULATION_OF_ATPASE_ACTIVITY	58	0.37043393	1.2673266	0.15568863	0.49890593	1	3093	tags=22%, list=15%, signal=26%
GO_NEGATIVE_REGULATION_OF_CARBOHYDRATE_METABOLIC_PROCESS	52	0.41110462	1.2623266	0.13541667	0.49902445	1	1609	tags=17%, list=8%, signal=19%
GO_INOSITOL_PHOSPHATE_MEDIATED_SIGNALING	18	0.5079499	1.2626157	0.17745303	0.49910882	1	6805	tags=61%, list=33%, signal=91%
GO_NEGATIVE_REGULATION_OF_JNK_CASCADE	33	0.42111138	1.4056888	0.08436214	0.49952257	1	4287	tags=27%, list=21%, signal=34%
GO_NEGATIVE_REGULATION_OF_CATION_CHANNEL_ACTIVITY	34	0.45267192	1.2617644	0.15778689	0.49956268	1	2366	tags=24%, list=12%, signal=27%
GO_REGULATION_OF_SYNAPTIC_VESICLE_EXOCYTOSIS	19	0.46882063	1.2594031	0.18363273	0.4996482	1	3016	tags=26%, list=15%, signal=31%
GO_CELLULAR_RESPONSE_TO_RETINOIC_ACID	65	0.4205306	1.2626199	0.148	0.49973765	1	3619	tags=34%, list=18%, signal=41%
GO_MECHANORECEPTOR_DIFFERENTIATION	50	0.42009756	1.2613374	0.15187377	0.499793	1	5213	tags=44%, list=25%, signal=59%
GO_NEGATIVE_REGULATION_OF_RESPONSE_TO_ENDOPLASMIC_RETICULUM_STRESS	39	0.292922	1.2596152	0.17922607	0.49982643	1	2217	tags=13%, list=11%, signal=14%
GO_REGULATION_OF_SMALL_GTPASE_MEDIATED_SIGNAL_TRANSDUCTION	271	0.32312694	1.2603787	0.18292683	0.5000702	1	5469	tags=36%, list=27%, signal=49%
GO_EPITHELIAL_TUBE_BRANCHING_INVOLVED_IN_LUNG_MORPHOGENESIS	25	0.53225046	1.4049863	0.08368201	0.50009626	1	2558	tags=36%, list=12%, signal=41%
GO_HEART_MORPHOGENESIS	211	0.37285903	1.2597829	0.14164905	0.50011104	1	5032	tags=40%, list=25%, signal=53%
GO_NEGATIVE_REGULATION_OF_RECEPTOR_MEDIATED_ENDOCYTOSIS	17	0.44264287	1.2606277	0.2	0.5001506	1	2001	tags=12%, list=10%, signal=13%
GO_REGULATION_OF_ATP_METABOLIC_PROCESS	49	0.36779934	1.245097	0.16734694	0.5002822	1	4287	tags=27%, list=21%, signal=33%
GO_HORMONE_BIOSYNTHETIC_PROCESS	49	0.43923324	1.2607828	0.11377245	0.5004179	1	6360	tags=51%, list=31%, signal=74%
GO_NEGATIVE_REGULATION_OF_CALCIUM_ION_IMPORT	24	0.47557655	1.2599084	0.1875	0.50050676	1	1045	tags=17%, list=5%, signal=18%
GO_REGULATION_OF_DEVELOPMENTAL_GROWTH	287	0.3504232	1.2483885	0.13877551	0.50052446	1	5082	tags=33%, list=25%, signal=43%
GO_POSITIVE_REGULATION_OF_NOTCH_SIGNALING_PATHWAY	33	0.47359678	1.4057716	0.06759443	0.5005664	1	4597	tags=36%, list=22%, signal=47%
GO_REGULATION_OF_NUCLEOSIDE_METABOLIC_PROCESS	49	0.36779934	1.245097	0.16734694	0.50087357	1	4287	tags=27%, list=21%, signal=33%
GO_PATTERN_SPECIFICATION_PROCESS	415	0.36140588	1.2445483	0.1194332	0.5008766	1	5028	tags=41%, list=24%, signal=53%
GO_RESPONSE_TO_RETINOIC_ACID	106	0.37814537	1.2499105	0.15264188	0.50090545	1	3736	tags=32%, list=18%, signal=39%
GO_POSITIVE_REGULATION_OF_CELL_MORPHOGENESIS_INVOLVED_IN_DIFFERENTIATION	161	0.34902534	1.2501498	0.17083333	0.5009636	1	5031	tags=34%, list=25%, signal=44%
GO_TRANSMEMBRANE_RECEPTOR_PROTEIN_TYROSINE_KINASE_SIGNALING_PATHWAY	495	0.32021746	1.2483995	0.18012422	0.50110275	1	5037	tags=29%, list=25%, signal=37%
GO_POSITIVE_REGULATION_OF_NEUROLOGICAL_SYSTEM_PROCESS	23	0.5105546	1.2584045	0.15062761	0.5011828	1	3490	tags=39%, list=17%, signal=47%
GO_MONOCARBOXYLIC_ACID_METABOLIC_PROCESS	491	0.3140733	1.245233	0.0945674	0.5012097	1	4392	tags=29%, list=21%, signal=36%
GO_ORGANONITROGEN_COMPOUND_CATABOLIC_PROCESS	341	0.3216621	1.24385	0.118473895	0.5012173	1	5123	tags=35%, list=25%, signal=45%
GO_SODIUM_ION_TRANSPORT	142	0.39509568	1.2494574	0.10953347	0.5012311	1	2723	tags=25%, list=13%, signal=29%
GO_NOTOCHORD_DEVELOPMENT	18	0.51725245	1.2491876	0.19348268	0.50124145	1	2421	tags=39%, list=12%, signal=44%
GO_NEGATIVE_REGULATION_OF_CELLULAR_RESPONSE_TO_OXIDATIVE_STRESS	35	0.4045556	1.2486242	0.16149068	0.5012572	1	741	tags=11%, list=4%, signal=12%
GO_NEGATIVE_REGULATION_OF_MUSCLE_CELL_DIFFERENTIATION	55	0.43007052	1.2477607	0.16386555	0.5012713	1	3211	tags=29%, list=16%, signal=34%
GO_NEGATIVE_REGULATION_OF_AXONOGENESIS	65	0.39716434	1.2440009	0.1321499	0.501517	1	5037	tags=38%, list=25%, signal=51%
GO_EMBRYONIC_FORELIMB_MORPHOGENESIS	32	0.50369304	1.257931	0.194	0.5015627	1	3619	tags=38%, list=18%, signal=45%
GO_CELLULAR_AMINO_ACID_CATABOLIC_PROCESS	111	0.34639364	1.2501515	0.08260869	0.5015653	1	4310	tags=32%, list=21%, signal=41%
GO_EPITHELIAL_CELL_PROLIFERATION	88	0.426684	1.405865	0.052083332	0.5015838	1	4569	tags=38%, list=22%, signal=48%
GO_NEGATIVE_REGULATION_OF_DEPHOSPHORYLATION	70	0.32145184	1.2542922	0.15430862	0.50173765	1	5541	tags=37%, list=27%, signal=51%
GO_CRANIAL_SKELETAL_SYSTEM_DEVELOPMENT	55	0.4061682	1.2452502	0.21862349	0.50177115	1	3914	tags=35%, list=19%, signal=43%
GO_NEGATIVE_REGULATION_OF_PROTEIN_POLYMERIZATION	55	0.37020835	1.2572193	0.15927419	0.5017743	1	1122	tags=15%, list=5%, signal=15%
GO_INTRINSIC_APOPTOTIC_SIGNALING_PATHWAY_BY_P53_CLASS_MEDIATOR	51	0.31194174	1.2454933	0.18902439	0.50178987	1	3060	tags=22%, list=15%, signal=25%
GO_REGULATION_OF_EPITHELIAL_CELL_DIFFERENTIATION	121	0.38075367	1.2575192	0.13441955	0.50182927	1	2960	tags=25%, list=14%, signal=29%
GO_POSITIVE_REGULATION_OF_CARBOHYDRATE_METABOLIC_PROCESS	75	0.4170469	1.2539748	0.16666667	0.50184834	1	5480	tags=40%, list=27%, signal=54%
GO_NEGATIVE_REGULATION_OF_RESPONSE_TO_OXIDATIVE_STRESS	35	0.4045556	1.2486242	0.16149068	0.50185966	1	741	tags=11%, list=4%, signal=12%
GO_REGULATION_OF_PEPTIDYL_SERINE_PHOSPHORYLATION	117	0.35472876	1.2502728	0.13995942	0.50188166	1	4038	tags=26%, list=20%, signal=33%
GO_POSITIVE_REGULATION_OF_EXOCYTOSIS	82	0.36138368	1.2429583	0.16945606	0.50191814	1	2345	tags=16%, list=11%, signal=18%
GO_REGULATION_OF_MUSCLE_SYSTEM_PROCESS	192	0.40046415	1.2504508	0.15918367	0.50211823	1	4626	tags=35%, list=23%, signal=45%
GO_PROTEIN_LOCALIZATION_TO_GOLGI_APPARATUS	32	0.36034837	1.2464948	0.27272728	0.502127	1	7614	tags=53%, list=37%, signal=84%
GO_SENSORY_PERCEPTION_OF_MECHANICAL_STIMULUS	150	0.3731498	1.2431211	0.08139535	0.5021332	1	3635	tags=31%, list=18%, signal=38%
GO_REGULATION_OF_PLATELET_ACTIVATION	31	0.51231396	1.2425371	0.21893491	0.50218606	1	1728	tags=23%, list=8%, signal=25%
GO_OVULATION	18	0.52514845	1.2470298	0.20930232	0.50219965	1	5320	tags=56%, list=26%, signal=75%
GO_POSITIVE_REGULATION_OF_HORMONE_SECRETION	115	0.3802558	1.2506509	0.11895161	0.5022346	1	5349	tags=42%, list=26%, signal=56%
GO_POSITIVE_REGULATION_OF_MESENCHYMAL_CELL_PROLIFERATION	27	0.47236606	1.2413747	0.2	0.5022467	1	5032	tags=48%, list=25%, signal=64%
GO_SYNAPSE_ASSEMBLY	69	0.46366107	1.2422155	0.1724138	0.50231695	1	3707	tags=41%, list=18%, signal=49%
GO_REGULATION_OF_CELLULAR_CARBOHYDRATE_CATABOLIC_PROCESS	42	0.38513765	1.2458007	0.17012449	0.5023357	1	4862	tags=31%, list=24%, signal=40%
GO_NEGATIVE_REGULATION_OF_LIPID_TRANSPORT	26	0.4372146	1.2543055	0.16463415	0.502336	1	5946	tags=42%, list=29%, signal=59%
GO_NEGATIVE_REGULATION_OF_GROWTH	236	0.3500058	1.2563685	0.13737373	0.502339	1	3042	tags=25%, list=15%, signal=29%
GO_RESPONSE_TO_METAL_ION	333	0.32684103	1.2454947	0.10119048	0.50238454	1	4910	tags=31%, list=24%, signal=40%
GO_REGULATION_OF_CATION_CHANNEL_ACTIVITY	88	0.4151568	1.2565572	0.13855422	0.50253797	1	2366	tags=25%, list=12%, signal=28%
GO_NEGATIVE_REGULATION_OF_BLOOD_CIRCULATION	36	0.46009052	1.2533246	0.17886178	0.50259066	1	5231	tags=47%, list=25%, signal=63%
GO_RESPONSE_TO_STARVATION	152	0.30415142	1.2544731	0.11585366	0.50260156	1	4046	tags=27%, list=20%, signal=33%
GO_CYCLIC_NUCLEOTIDE_BIOSYNTHETIC_PROCESS	33	0.4687752	1.2414721	0.14197531	0.50264263	1	2669	tags=33%, list=13%, signal=38%
GO_FORELIMB_MORPHOGENESIS	40	0.5399335	1.4059225	0.077689245	0.50265723	1	3806	tags=40%, list=19%, signal=49%
GO_CELL_SUBSTRATE_ADHESION	161	0.38129008	1.2465038	0.19591837	0.5027103	1	4983	tags=40%, list=24%, signal=52%
GO_GLOMERULUS_DEVELOPMENT	49	0.44449806	1.2417133	0.2192623	0.50273097	1	5902	tags=55%, list=29%, signal=77%
GO_PATTERNING_OF_BLOOD_VESSELS	32	0.41697156	1.2547009	0.21330725	0.50273556	1	5577	tags=41%, list=27%, signal=56%
GO_EMBRYONIC_PATTERN_SPECIFICATION	58	0.40771195	1.2558855	0.11627907	0.50274837	1	1744	tags=21%, list=8%, signal=23%
GO_REGULATION_OF_ENDOCYTOSIS	198	0.33571026	1.2506646	0.17165668	0.50281465	1	5144	tags=28%, list=25%, signal=37%
GO_REGULATION_OF_CARBOHYDRATE_CATABOLIC_PROCESS	42	0.38513768	1.2458009	0.17012449	0.50293225	1	4862	tags=31%, list=24%, signal=40%
GO_SIGNAL_RELEASE	170	0.3875631	1.2554629	0.12139918	0.5029504	1	3462	tags=29%, list=17%, signal=35%
GO_RAS_PROTEIN_SIGNAL_TRANSDUCTION	142	0.28350955	1.2551104	0.19649805	0.5031119	1	5647	tags=27%, list=28%, signal=38%
GO_VASCULAR_PROCESS_IN_CIRCULATORY_SYSTEM	162	0.41614988	1.2508088	0.15090543	0.50316024	1	5400	tags=44%, list=26%, signal=60%
GO_CELLULAR_RESPONSE_TO_TOXIC_SUBSTANCE	24	0.43086424	1.2547607	0.17137097	0.50320566	1	4626	tags=42%, list=23%, signal=54%
GO_EPITHELIAL_STRUCTURE_MAINTENANCE	21	0.46976367	1.2508886	0.18163672	0.5035792	1	5026	tags=38%, list=24%, signal=50%
GO_MYELOID_CELL_DEVELOPMENT	44	0.3957496	1.4069755	0.10483871	0.50364584	1	6073	tags=41%, list=30%, signal=58%
GO_REGULATION_OF_INTRINSIC_APOPTOTIC_SIGNALING_PATHWAY_BY_P53_CLASS_MEDIATOR	22	0.45734522	1.4059442	0.12948208	0.5038882	1	2332	tags=18%, list=11%, signal=20%
GO_POSITIVE_REGULATION_OF_CALCIUM_ION_TRANSMEMBRANE_TRANSPORT	59	0.43889913	1.2518314	0.15334773	0.5040047	1	3107	tags=32%, list=15%, signal=38%
GO_REGULATION_OF_PROTEIN_SECRETION	382	0.36759824	1.2509475	0.16363636	0.5040829	1	3975	tags=27%, list=19%, signal=33%
GO_SMALL_GTPASE_MEDIATED_SIGNAL_TRANSDUCTION	345	0.3101593	1.4077218	0.056565657	0.50410324	1	5441	tags=30%, list=27%, signal=40%
GO_REGULATION_OF_PROTEIN_TARGETING	303	0.30017248	1.2520093	0.18016194	0.504241	1	5084	tags=27%, list=25%, signal=36%
GO_WNT_SIGNALING_PATHWAY_CALCIUM_MODULATING_PATHWAY	39	0.3787197	1.2390628	0.19096509	0.5042562	1	4463	tags=31%, list=22%, signal=39%
GO_POSITIVE_REGULATION_OF_ACTIN_NUCLEATION	15	0.48979932	1.251112	0.1923077	0.5043856	1	2590	tags=20%, list=13%, signal=23%
GO_NEGATIVE_REGULATION_OF_CALCIUM_ION_TRANSPORT_INTO_CYTOSOL	19	0.47216967	1.2397275	0.2	0.5045679	1	1045	tags=21%, list=5%, signal=22%
GO_POSITIVE_REGULATION_OF_TRANSMEMBRANE_TRANSPORT	131	0.39571604	1.2400069	0.14166667	0.5045838	1	3347	tags=31%, list=16%, signal=36%
GO_POSITIVE_REGULATION_OF_MITOCHONDRION_ORGANIZATION	163	0.2524599	1.2512921	0.1199187	0.504592	1	4287	tags=22%, list=21%, signal=28%
GO_NEGATIVE_REGULATION_OF_STRIATED_MUSCLE_CELL_APOPTOTIC_PROCESS	17	0.5072893	1.2521261	0.20481928	0.50461316	1	2451	tags=29%, list=12%, signal=33%
GO_RESPONSE_TO_AMINE	48	0.41002575	1.2391609	0.1539961	0.50461453	1	3646	tags=31%, list=18%, signal=38%
GO_POSITIVE_REGULATION_OF_SYNAPTIC_TRANSMISSION_GLUTAMATERGIC	18	0.6627763	1.4070859	0.09561753	0.5046243	1	3635	tags=56%, list=18%, signal=67%
GO_N_GLYCAN_PROCESSING	20	0.4873828	1.4085101	0.11563169	0.5046255	1	6954	tags=55%, list=34%, signal=83%
GO_ORGAN_GROWTH	68	0.4844789	1.4061264	0.05894309	0.5046925	1	4170	tags=44%, list=20%, signal=55%
GO_REGULATION_OF_POLYSACCHARIDE_METABOLIC_PROCESS	43	0.42424515	1.4088689	0.077844314	0.5049492	1	5480	tags=40%, list=27%, signal=54%
GO_ARTERY_DEVELOPMENT	75	0.46224615	1.4078377	0.10330579	0.50512385	1	5214	tags=41%, list=25%, signal=55%
GO_NUCLEOSIDE_PHOSPHATE_CATABOLIC_PROCESS	69	0.34923452	1.2391964	0.14255765	0.5051345	1	2848	tags=22%, list=14%, signal=25%
GO_REGULATION_OF_EMBRYONIC_DEVELOPMENT	112	0.3738917	1.2382054	0.17716536	0.50543666	1	5032	tags=40%, list=25%, signal=53%
GO_REGULATION_OF_CELL_GROWTH	386	0.31509027	1.2376689	0.15537849	0.50592345	1	2860	tags=19%, list=14%, signal=22%
GO_LONG_TERM_SYNAPTIC_DEPRESSION	15	0.475664	1.2373308	0.15831663	0.5060486	1	5739	tags=60%, list=28%, signal=83%
GO_PROTEIN_ACTIVATION_CASCADE	67	0.5162678	1.4088879	0.070281126	0.5062269	1	5268	tags=51%, list=26%, signal=68%
GO_IRON_ION_HOMEOSTASIS	67	0.40146402	1.4105988	0.073619634	0.5065844	1	3522	tags=27%, list=17%, signal=32%
GO_SYNAPTIC_SIGNALING	423	0.38446465	1.2367917	0.10707071	0.50663275	1	3662	tags=30%, list=18%, signal=36%
GO_DEVELOPMENTAL_CELL_GROWTH	76	0.41895938	1.4096302	0.06639839	0.5068748	1	2365	tags=22%, list=12%, signal=25%
GO_NEGATIVE_REGULATION_OF_STEM_CELL_PROLIFERATION	17	0.47412294	1.2327014	0.24081632	0.5070253	1	3537	tags=41%, list=17%, signal=50%
GO_REGULATION_OF_OSTEOBLAST_DIFFERENTIATION	112	0.44424835	1.4108716	0.092885375	0.50723535	1	3040	tags=27%, list=15%, signal=31%
GO_RESPONSE_TO_KETONE	181	0.37386358	1.2315052	0.17382413	0.5072999	1	3447	tags=31%, list=17%, signal=37%
GO_CARDIAC_CHAMBER_DEVELOPMENT	144	0.38057384	1.2322726	0.2016632	0.50733024	1	5076	tags=41%, list=25%, signal=54%
GO_REGULATION_OF_NOTCH_SIGNALING_PATHWAY	66	0.3732117	1.2328445	0.16242662	0.50733805	1	6568	tags=45%, list=32%, signal=67%
GO_PROTEIN_HOMOOLIGOMERIZATION	246	0.302995	1.2317134	0.11949685	0.50736266	1	4762	tags=29%, list=23%, signal=37%
GO_SOCIAL_BEHAVIOR	46	0.42663887	1.2287353	0.17913386	0.5073691	1	3646	tags=37%, list=18%, signal=45%
GO_DRUG_TRANSMEMBRANE_TRANSPORT	19	0.60495514	1.4089576	0.08969466	0.50740016	1	3421	tags=47%, list=17%, signal=57%
GO_REGULATION_OF_SULFUR_METABOLIC_PROCESS	20	0.39756072	1.2335732	0.252	0.5075158	1	1240	tags=15%, list=6%, signal=16%
GO_SYNAPTIC_VESICLE_CYCLE	88	0.41452897	1.2354667	0.14592275	0.5076124	1	2487	tags=23%, list=12%, signal=26%
GO_HEAD_MORPHOGENESIS	36	0.46447682	1.4097946	0.0936255	0.5077469	1	3739	tags=39%, list=18%, signal=47%
GO_REGULATION_OF_VASOCONSTRICTION	66	0.4607763	1.2329224	0.17979798	0.5077526	1	5400	tags=55%, list=26%, signal=74%
GO_RESPONSE_TO_LITHIUM_ION	27	0.44134095	1.2343016	0.16237624	0.50778306	1	7646	tags=56%, list=37%, signal=88%
GO_ACTIN_FILAMENT_BASED_PROCESS	445	0.316888	1.2317731	0.18046708	0.5078275	1	4521	tags=25%, list=22%, signal=32%
GO_ATRIOVENTRICULAR_VALVE_DEVELOPMENT	19	0.52072376	1.2290639	0.25256673	0.5078339	1	6545	tags=58%, list=32%, signal=85%
GO_INTRASPECIES_INTERACTION_BETWEEN_ORGANISMS	46	0.4266391	1.2287359	0.17913386	0.50793725	1	3646	tags=37%, list=18%, signal=45%
GO_NEGATIVE_REGULATION_OF_ERK1_AND_ERK2_CASCADE	52	0.36960992	1.2349702	0.2173913	0.50804204	1	3416	tags=27%, list=17%, signal=32%
GO_BONE_MINERALIZATION	38	0.4668167	1.2358176	0.14428858	0.5080543	1	2421	tags=24%, list=12%, signal=27%
GO_MORPHOGENESIS_OF_A_BRANCHING_STRUCTURE	167	0.44458634	1.4110636	0.07707911	0.50806314	1	3211	tags=30%, list=16%, signal=35%
GO_POSITIVE_REGULATION_OF_MUSCLE_TISSUE_DEVELOPMENT	55	0.4294991	1.2335794	0.18629551	0.50808024	1	1545	tags=20%, list=8%, signal=22%
GO_LOCOMOTORY_BEHAVIOR	180	0.39517426	1.234418	0.14315353	0.5080941	1	3912	tags=35%, list=19%, signal=43%
GO_CANONICAL_WNT_SIGNALING_PATHWAY	95	0.3633241	1.2354795	0.16334662	0.50817573	1	2585	tags=21%, list=13%, signal=24%
GO_NEGATIVE_REGULATION_OF_INTRINSIC_APOPTOTIC_SIGNALING_PATHWAY	90	0.2686677	1.2346287	0.1888668	0.50819176	1	2332	tags=12%, list=11%, signal=14%
GO_REGULATION_OF_RYANODINE_SENSITIVE_CALCIUM_RELEASE_CHANNEL_ACTIVITY	27	0.49376613	1.2337857	0.22699386	0.5082254	1	1045	tags=19%, list=5%, signal=19%
GO_POSITIVE_REGULATION_OF_SECRETION	365	0.35936442	1.2329721	0.14314516	0.5082404	1	3564	tags=27%, list=17%, signal=32%
GO_NEGATIVE_REGULATION_OF_ENDOCYTOSIS	39	0.35015	1.2291055	0.21611002	0.5082963	1	7249	tags=38%, list=35%, signal=59%
GO_NEGATIVE_REGULATION_OF_CARDIAC_MUSCLE_TISSUE_DEVELOPMENT	17	0.52374244	1.2302284	0.1910569	0.5087458	1	3627	tags=35%, list=18%, signal=43%
GO_POSITIVE_REGULATION_OF_PROTEIN_BINDING	73	0.31085858	1.2291223	0.21643287	0.50884277	1	6078	tags=36%, list=30%, signal=50%
GO_REGULATION_OF_SYNAPSE_ORGANIZATION	112	0.48563048	1.4112465	0.041322313	0.50885105	1	3646	tags=41%, list=18%, signal=50%
GO_FIBRINOLYSIS	21	0.50666165	1.2276945	0.1875	0.50898415	1	6182	tags=52%, list=30%, signal=75%
GO_REGULATION_OF_SYNAPTIC_VESICLE_TRANSPORT	29	0.43354025	1.2297847	0.22727273	0.5090991	1	3016	tags=28%, list=15%, signal=32%
GO_REGULATION_OF_SYSTEMIC_ARTERIAL_BLOOD_PRESSURE_MEDIATED_BY_A_CHEMICAL_SIGNAL	45	0.4845292	1.2303245	0.19	0.5091359	1	4989	tags=49%, list=24%, signal=64%
GO_ORGANIC_HYDROXY_COMPOUND_METABOLIC_PROCESS	476	0.31995916	1.2273334	0.14228457	0.5091901	1	3944	tags=25%, list=19%, signal=30%
GO_NEGATIVE_REGULATION_OF_STEM_CELL_DIFFERENTIATION	43	0.40191638	1.229129	0.18350515	0.5094034	1	4859	tags=42%, list=24%, signal=55%
GO_EMBRYONIC_HINDLIMB_MORPHOGENESIS	29	0.47077423	1.2293297	0.16409266	0.50954926	1	2639	tags=28%, list=13%, signal=32%
GO_CELLULAR_RESPONSE_TO_BMP_STIMULUS	94	0.40214738	1.2072761	0.17525773	0.5097149	1	2585	tags=26%, list=13%, signal=29%
GO_CHONDROCYTE_DEVELOPMENT	21	0.55459225	1.4112991	0.091796875	0.5100422	1	5315	tags=52%, list=26%, signal=71%
GO_REGULATION_OF_ANION_TRANSPORT	136	0.36133364	1.2089041	0.15705766	0.5101209	1	3357	tags=25%, list=16%, signal=30%
GO_SINGLE_ORGANISM_BEHAVIOR	381	0.36590973	1.208577	0.16735537	0.5102315	1	3982	tags=31%, list=19%, signal=38%
GO_RESPONSE_TO_BMP	94	0.4021475	1.2072765	0.17525773	0.5102404	1	2585	tags=26%, list=13%, signal=29%
GO_RESPONSE_TO_NERVE_GROWTH_FACTOR	37	0.40620404	1.4116299	0.088757396	0.510447	1	1376	tags=16%, list=7%, signal=17%
GO_INTRACELLULAR_RECEPTOR_SIGNALING_PATHWAY	165	0.26126656	1.2066406	0.17928287	0.5105347	1	4170	tags=19%, list=20%, signal=24%
GO_CENTRAL_NERVOUS_SYSTEM_PROJECTION_NEURON_AXONOGENESIS	21	0.51791024	1.2073712	0.23	0.5105808	1	2132	tags=38%, list=10%, signal=42%
GO_NEPHRON_DEVELOPMENT	115	0.4704667	1.4270918	0.05263158	0.5106103	1	4861	tags=44%, list=24%, signal=58%
GO_NEUROTRANSMITTER_UPTAKE	15	0.52198493	1.2078544	0.23492724	0.5106238	1	2891	tags=40%, list=14%, signal=47%
GO_REGULATION_OF_PHOSPHATASE_ACTIVITY	117	0.291664	1.2089105	0.17922607	0.5106414	1	3490	tags=21%, list=17%, signal=25%
GO_RESPONSE_TO_STIMULUS_INVOLVED_IN_REGULATION_OF_MUSCLE_ADAPTATION	15	0.51783484	1.207974	0.24798387	0.5108957	1	3324	tags=33%, list=16%, signal=40%
GO_POSITIVE_REGULATION_OF_ORGANIC_ACID_TRANSPORT	29	0.4547803	1.2262924	0.13541667	0.51091343	1	4033	tags=38%, list=20%, signal=47%
GO_REGULATION_OF_ANATOMICAL_STRUCTURE_SIZE	466	0.3323221	1.2178761	0.16767676	0.51092976	1	4240	tags=26%, list=21%, signal=31%
GO_NEGATIVE_REGULATION_OF_MYELOID_LEUKOCYTE_DIFFERENTIATION	44	0.4243569	1.2074335	0.2109375	0.5109796	1	4170	tags=36%, list=20%, signal=46%
GO_POSITIVE_REGULATION_OF_CATION_TRANSMEMBRANE_TRANSPORT	97	0.40596798	1.2147318	0.1656051	0.51103866	1	3107	tags=31%, list=15%, signal=36%
GO_REGULATION_OF_PHOSPHOLIPID_METABOLIC_PROCESS	60	0.45647725	1.4259628	0.10694184	0.51105255	1	4384	tags=37%, list=21%, signal=46%
GO_REGULATION_OF_FATTY_ACID_OXIDATION	27	0.48878372	1.2089498	0.24593496	0.5111067	1	7022	tags=56%, list=34%, signal=84%
GO_REGULATION_OF_CYTOPLASMIC_TRANSPORT	475	0.29390836	1.2180357	0.20041323	0.5111503	1	4145	tags=22%, list=20%, signal=27%
GO_NEGATIVE_REGULATION_OF_RESPONSE_TO_EXTERNAL_STIMULUS	269	0.41674304	1.4242911	0.07984032	0.5113147	1	5358	tags=37%, list=26%, signal=49%
GO_ENDOTHELIAL_CELL_PROLIFERATION	24	0.48013023	1.4273796	0.0804829	0.51137555	1	4353	tags=42%, list=21%, signal=53%
GO_RETINA_DEVELOPMENT_IN_CAMERA_TYPE_EYE	131	0.35821322	1.214833	0.17234468	0.5113819	1	3055	tags=25%, list=15%, signal=29%
GO_REGULATION_OF_HORMONE_BIOSYNTHETIC_PROCESS	18	0.49646902	1.2189953	0.19839679	0.51138365	1	6416	tags=61%, list=31%, signal=89%
GO_REGULATION_OF_MACROPHAGE_ACTIVATION	26	0.4587938	1.2184412	0.2193159	0.5113988	1	1618	tags=23%, list=8%, signal=25%
GO_POSITIVE_REGULATION_OF_REGULATED_SECRETORY_PATHWAY	49	0.4073134	1.2186997	0.18647541	0.51143825	1	2805	tags=20%, list=14%, signal=24%
GO_RESPONSE_TO_AUDITORY_STIMULUS	23	0.49193412	1.2090468	0.20961538	0.5114475	1	3571	tags=35%, list=17%, signal=42%
GO_POSITIVE_REGULATION_OF_MULTICELLULAR_ORGANISM_GROWTH	32	0.41756728	1.2152994	0.18442623	0.51145893	1	4664	tags=41%, list=23%, signal=52%
GO_CARDIAC_EPITHELIAL_TO_MESENCHYMAL_TRANSITION	24	0.50438327	1.220228	0.242	0.5116539	1	5032	tags=46%, list=25%, signal=61%
GO_OSTEOBLAST_DIFFERENTIATION	124	0.36918464	1.2180462	0.20491803	0.5116795	1	3799	tags=26%, list=19%, signal=31%
GO_ANGIOGENESIS	292	0.43815112	1.4278032	0.108216435	0.51169354	1	5041	tags=43%, list=25%, signal=56%
GO_POSITIVE_REGULATION_OF_COLLAGEN_METABOLIC_PROCESS	23	0.44480127	1.216239	0.2035928	0.5116937	1	3551	tags=43%, list=17%, signal=53%
GO_REGULATION_OF_MUSCLE_ADAPTATION	60	0.3916339	1.2190927	0.20773931	0.5117202	1	6747	tags=42%, list=33%, signal=62%
GO_RESPONSE_TO_ACID_CHEMICAL	313	0.34643742	1.2207702	0.1809145	0.511724	1	3831	tags=29%, list=19%, signal=36%
GO_GLUTATHIONE_DERIVATIVE_METABOLIC_PROCESS	21	0.5026122	1.2210015	0.21875	0.5118006	1	2467	tags=33%, list=12%, signal=38%
GO_SYNAPTIC_TRANSMISSION_DOPAMINERGIC	17	0.5435405	1.2153776	0.21399178	0.5118253	1	2649	tags=41%, list=13%, signal=47%
GO_REGULATION_OF_FATTY_ACID_TRANSPORT	26	0.52350587	1.4116315	0.051948052	0.51182663	1	4033	tags=38%, list=20%, signal=48%
GO_SPLEEN_DEVELOPMENT	38	0.37974805	1.2090968	0.19315895	0.51187724	1	2665	tags=24%, list=13%, signal=27%
GO_CALCIUM_MEDIATED_SIGNALING	88	0.50002044	1.4251735	0.08249497	0.51187843	1	4073	tags=35%, list=20%, signal=44%
GO_REGULATION_OF_REACTIVE_OXYGEN_SPECIES_METABOLIC_PROCESS	148	0.34063086	1.2148374	0.20696326	0.51190674	1	5341	tags=36%, list=26%, signal=48%
GO_PURINE_CONTAINING_COMPOUND_METABOLIC_PROCESS	390	0.25791872	1.2203891	0.12024048	0.5119097	1	2882	tags=15%, list=14%, signal=18%
GO_POSITIVE_REGULATION_OF_NEURON_DIFFERENTIATION	301	0.34841767	1.2158278	0.18108653	0.5119675	1	5020	tags=34%, list=24%, signal=44%
GO_POSITIVE_REGULATION_OF_RESPONSE_TO_CYTOKINE_STIMULUS	33	0.4565758	1.4309721	0.11576846	0.51199555	1	3224	tags=27%, list=16%, signal=32%
GO_ESTABLISHMENT_OF_LOCALIZATION_BY_MOVEMENT_ALONG_MICROTUBULE	95	0.24581157	1.2192467	0.23180076	0.51199853	1	4560	tags=20%, list=22%, signal=26%
GO_POSITIVE_REGULATION_OF_CHONDROCYTE_DIFFERENTIATION	19	0.61481875	1.4261403	0.08924949	0.5120013	1	2692	tags=37%, list=13%, signal=42%
GO_OSSIFICATION	248	0.36975166	1.2197216	0.20967741	0.5120756	1	3567	tags=26%, list=17%, signal=31%
GO_LIPID_STORAGE	27	0.43667415	1.2056743	0.22222222	0.51208067	1	3444	tags=37%, list=17%, signal=44%
GO_NEGATIVE_REGULATION_OF_SIGNAL_TRANSDUCTION_BY_P53_CLASS_MEDIATOR	27	0.33269337	1.2053719	0.25686276	0.51214087	1	6431	tags=33%, list=31%, signal=48%
GO_NEGATIVE_REGULATION_OF_EXTRINSIC_APOPTOTIC_SIGNALING_PATHWAY	98	0.32947072	1.2154765	0.18852459	0.51214385	1	4989	tags=28%, list=24%, signal=36%
GO_RAC_PROTEIN_SIGNAL_TRANSDUCTION	18	0.38773322	1.219451	0.251497	0.5121488	1	4088	tags=22%, list=20%, signal=28%
GO_REGULATION_OF_CYTOSOLIC_CALCIUM_ION_CONCENTRATION	202	0.4247756	1.2253996	0.16255145	0.5122319	1	4528	tags=39%, list=22%, signal=49%
GO_NEGATIVE_REGULATION_OF_EPIDERMIS_DEVELOPMENT	15	0.5075358	1.2251238	0.19624217	0.5122419	1	1545	tags=33%, list=8%, signal=36%
GO_POSITIVE_REGULATION_OF_MULTICELLULAR_ORGANISMAL_METABOLIC_PROCESS	23	0.44480127	1.216239	0.2035928	0.51224273	1	3551	tags=43%, list=17%, signal=53%
GO_GLUTATHIONE_DERIVATIVE_BIOSYNTHETIC_PROCESS	21	0.50261223	1.2210017	0.21875	0.5123606	1	2467	tags=33%, list=12%, signal=38%
GO_ENDOCARDIAL_CUSHION_FORMATION	15	0.49343842	1.224773	0.2237354	0.5123895	1	3537	tags=40%, list=17%, signal=48%
GO_ADULT_LOCOMOTORY_BEHAVIOR	79	0.3923186	1.2091087	0.18290259	0.51239306	1	3806	tags=33%, list=19%, signal=40%
GO_KIDNEY_EPITHELIUM_DEVELOPMENT	125	0.46183178	1.4244335	0.053149607	0.5124008	1	5234	tags=45%, list=25%, signal=60%
GO_REGULATION_OF_JNK_CASCADE	159	0.34598452	1.2212223	0.21881391	0.5124669	1	6582	tags=38%, list=32%, signal=55%
GO_POSITIVE_REGULATION_OF_POTASSIUM_ION_TRANSPORT	38	0.4603598	1.2244064	0.18350515	0.5126072	1	2640	tags=37%, list=13%, signal=42%
GO_POSITIVE_REGULATION_OF_HEART_CONTRACTION	35	0.47895738	1.2163135	0.1919192	0.5126125	1	4272	tags=49%, list=21%, signal=61%
GO_SMALL_MOLECULE_CATABOLIC_PROCESS	325	0.2916837	1.2219468	0.121212125	0.5126765	1	5157	tags=33%, list=25%, signal=43%
GO_LUNG_MORPHOGENESIS	45	0.4057409	1.2091806	0.19959678	0.5127988	1	5866	tags=47%, list=29%, signal=65%
GO_PROTEIN_LOCALIZATION_TO_SYNAPSE	15	0.63084936	1.4279261	0.06613226	0.512846	1	3347	tags=40%, list=16%, signal=48%
GO_NEGATIVE_REGULATION_OF_SMOOTHENED_SIGNALING_PATHWAY	25	0.45724645	1.2226756	0.2224299	0.5128511	1	3241	tags=36%, list=16%, signal=43%
GO_RESPONSE_TO_PEPTIDE	400	0.31470975	1.2213001	0.15560167	0.51287127	1	5022	tags=30%, list=24%, signal=39%
GO_ALDITOL_PHOSPHATE_METABOLIC_PROCESS	34	0.4150809	1.210215	0.19175258	0.5128954	1	3330	tags=32%, list=16%, signal=39%
GO_INTEGRIN_MEDIATED_SIGNALING_PATHWAY	82	0.41005862	1.2104511	0.25450903	0.51290286	1	4983	tags=40%, list=24%, signal=53%
GO_NEGATIVE_REGULATION_OF_INTERLEUKIN_1_PRODUCTION	18	0.5092506	1.2093648	0.23293173	0.5129441	1	1729	tags=22%, list=8%, signal=24%
GO_COGNITION	249	0.37686828	1.2163727	0.18032786	0.5130215	1	3651	tags=31%, list=18%, signal=37%
GO_AXO_DENDRITIC_TRANSPORT	37	0.33195674	1.2095957	0.24796748	0.5130407	1	626	tags=8%, list=3%, signal=8%
GO_SULFUR_COMPOUND_CATABOLIC_PROCESS	39	0.418758	1.2222816	0.21572581	0.51308465	1	3054	tags=31%, list=15%, signal=36%
GO_OUTFLOW_TRACT_MORPHOGENESIS	56	0.48241177	1.411664	0.07644628	0.51308745	1	4898	tags=52%, list=24%, signal=68%
GO_RECEPTOR_MEDIATED_ENDOCYTOSIS	211	0.3582055	1.2098426	0.19844358	0.51311463	1	4577	tags=31%, list=22%, signal=40%
GO_REGULATION_OF_CHOLESTEROL_EFFLUX	19	0.45424995	1.2219691	0.21706864	0.51318896	1	7663	tags=63%, list=37%, signal=101%
GO_REGULATION_OF_ESTABLISHMENT_OF_PROTEIN_LOCALIZATION_TO_MITOCHONDRION	126	0.26744214	1.2213967	0.13772455	0.5132179	1	4041	tags=23%, list=20%, signal=28%
GO_NEGATIVE_REGULATION_OF_PROTEIN_LOCALIZATION_TO_PLASMA_MEMBRANE	20	0.40358815	1.2227415	0.25097275	0.5132842	1	6363	tags=50%, list=31%, signal=72%
GO_CAMP_MEDIATED_SIGNALING	37	0.4377814	1.210512	0.17177914	0.5133073	1	2669	tags=30%, list=13%, signal=34%
GO_GLAND_MORPHOGENESIS	97	0.4408582	1.4180166	0.057026476	0.51336384	1	4986	tags=37%, list=24%, signal=49%
GO_RECEPTOR_METABOLIC_PROCESS	81	0.4137302	1.4134624	0.09551657	0.5133784	1	5041	tags=36%, list=25%, signal=47%
GO_REGULATION_OF_RECEPTOR_INTERNALIZATION	37	0.42013744	1.216456	0.22874494	0.51341623	1	2662	tags=19%, list=13%, signal=22%
GO_RESPONSE_TO_ESTROGEN	217	0.35024968	1.2133493	0.14876033	0.5134543	1	3490	tags=30%, list=17%, signal=36%
GO_CAMERA_TYPE_EYE_PHOTORECEPTOR_CELL_DIFFERENTIATION	15	0.52543634	1.2237301	0.20080322	0.5134882	1	4576	tags=47%, list=22%, signal=60%
GO_REGULATION_OF_CILIUM_ASSEMBLY	48	0.36122158	1.4309894	0.08661418	0.51349264	1	4391	tags=25%, list=21%, signal=32%
GO_REGULATION_OF_SYNAPTIC_PLASTICITY	139	0.37774387	1.2119905	0.17364016	0.5135927	1	4612	tags=34%, list=22%, signal=43%
GO_MORPHOGENESIS_OF_AN_EPITHELIAL_FOLD	15	0.5471926	1.2233695	0.21544716	0.5136806	1	1274	tags=33%, list=6%, signal=36%
GO_REGULATION_OF_ERBB_SIGNALING_PATHWAY	83	0.2992433	1.210847	0.1960396	0.513699	1	3714	tags=19%, list=18%, signal=23%
GO_DETOXIFICATION	76	0.37460926	1.2105693	0.18404908	0.51373005	1	5987	tags=39%, list=29%, signal=56%
GO_NEGATIVE_REGULATION_OF_REACTIVE_OXYGEN_SPECIES_BIOSYNTHETIC_PROCESS	16	0.4894303	1.2128904	0.22515213	0.51381624	1	4043	tags=44%, list=20%, signal=54%
GO_NEGATIVE_REGULATION_OF_PROTEIN_LOCALIZATION_TO_CELL_PERIPHERY	20	0.40358818	1.2227416	0.25097275	0.5138514	1	6363	tags=50%, list=31%, signal=72%
GO_POSITIVE_REGULATION_OF_AXON_EXTENSION	36	0.39812782	1.2110642	0.25409836	0.5138516	1	5020	tags=31%, list=24%, signal=40%
GO_METANEPHRIC_EPITHELIUM_DEVELOPMENT	20	0.47676685	1.2229412	0.18257262	0.5140245	1	6238	tags=60%, list=30%, signal=86%
GO_CELLULAR_RESPONSE_TO_PEPTIDE	271	0.2967775	1.2119986	0.1750503	0.5141091	1	5022	tags=30%, list=24%, signal=39%
GO_REGULATION_OF_RENAL_SODIUM_EXCRETION	24	0.6133229	1.4182457	0.05859375	0.51411676	1	2860	tags=42%, list=14%, signal=48%
GO_LOCALIZATION_WITHIN_MEMBRANE	120	0.33919793	1.4280272	0.0805501	0.5141172	1	3424	tags=19%, list=17%, signal=23%
GO_BLOOD_VESSEL_REMODELING	32	0.49710563	1.4162496	0.090322584	0.5141175	1	5020	tags=53%, list=24%, signal=70%
GO_REGULATION_OF_PEPTIDE_SECRETION	206	0.41724402	1.428607	0.020120725	0.51414734	1	3975	tags=32%, list=19%, signal=39%
GO_CELL_MATRIX_ADHESION	118	0.44641548	1.4136708	0.09533469	0.5141715	1	4983	tags=42%, list=24%, signal=56%
GO_NEGATIVE_REGULATION_OF_AUTOPHAGY	53	0.38498667	1.411743	0.112676054	0.5142166	1	2161	tags=15%, list=11%, signal=17%
GO_SPECIFICATION_OF_SYMMETRY	114	0.42545974	1.4171805	0.058232933	0.51427966	1	5234	tags=46%, list=25%, signal=62%
GO_PHOSPHATIDYLINOSITOL_3_KINASE_SIGNALING	25	0.5517036	1.4296124	0.09142857	0.51428384	1	3245	tags=36%, list=16%, signal=43%
GO_POSITIVE_REGULATION_OF_ATPASE_ACTIVITY	40	0.35357827	1.2121514	0.21893491	0.51434016	1	529	tags=13%, list=3%, signal=13%
GO_REGULATION_OF_STRIATED_MUSCLE_CONTRACTION	79	0.4187803	1.2110767	0.20445344	0.51435745	1	4213	tags=34%, list=21%, signal=43%
GO_POSITIVE_REGULATION_OF_CAMP_METABOLIC_PROCESS	89	0.49383622	1.4312063	0.035643563	0.5143973	1	3256	tags=35%, list=16%, signal=41%
GO_CENTRAL_NERVOUS_SYSTEM_NEURON_DEVELOPMENT	69	0.40579084	1.1906891	0.22745098	0.5144476	1	5037	tags=38%, list=25%, signal=50%
GO_EPITHELIAL_CELL_MORPHOGENESIS	41	0.4619881	1.4126309	0.07269155	0.51456195	1	4994	tags=41%, list=24%, signal=55%
GO_REGULATION_OF_GLUCOSE_TRANSPORT	98	0.29464585	1.211199	0.20080322	0.5146691	1	3820	tags=21%, list=19%, signal=26%
GO_CATECHOL_CONTAINING_COMPOUND_BIOSYNTHETIC_PROCESS	18	0.498426	1.20361	0.20159681	0.5147654	1	2649	tags=44%, list=13%, signal=51%
GO_PANCREAS_DEVELOPMENT	72	0.4016969	1.1912255	0.17894737	0.51484865	1	3833	tags=35%, list=19%, signal=43%
GO_ACTIVATION_OF_PROTEIN_KINASE_B_ACTIVITY	22	0.42128596	1.1907424	0.22289157	0.51484966	1	2662	tags=27%, list=13%, signal=31%
GO_POSITIVE_REGULATION_OF_PROTEIN_ACETYLATION	36	0.4236637	1.4185221	0.07317073	0.5148593	1	4906	tags=36%, list=24%, signal=47%
GO_RESPONSE_TO_ISCHEMIA	28	0.3767124	1.2121574	0.20833333	0.5148766	1	3825	tags=32%, list=19%, signal=39%
GO_EXOCYTOSIS	299	0.38097167	1.4164499	0.05070994	0.5149781	1	5584	tags=38%, list=27%, signal=51%
GO_REGULATION_OF_PROTEIN_ACTIVATION_CASCADE	34	0.537436	1.413831	0.08080808	0.51511717	1	5268	tags=56%, list=26%, signal=75%
GO_NEGATIVE_REGULATION_OF_SMOOTH_MUSCLE_CELL_MIGRATION	16	0.48876688	1.2021954	0.2752475	0.5151285	1	4438	tags=38%, list=22%, signal=48%
GO_PROTEIN_N_LINKED_GLYCOSYLATION	75	0.28698096	1.202433	0.20162933	0.5151386	1	7134	tags=39%, list=35%, signal=59%
GO_REGULATION_OF_CALCIUM_ION_TRANSPORT_INTO_CYTOSOL	92	0.41459742	1.1908382	0.22360249	0.5151444	1	3211	tags=32%, list=16%, signal=37%
GO_LONG_CHAIN_FATTY_ACID_METABOLIC_PROCESS	87	0.38501292	1.2019309	0.15611814	0.51514554	1	4334	tags=39%, list=21%, signal=49%
GO_REGULATION_OF_STEROID_HORMONE_SECRETION	20	0.49247694	1.1912985	0.21721311	0.51520115	1	2069	tags=30%, list=10%, signal=33%
GO_REGULATION_OF_LIPID_BIOSYNTHETIC_PROCESS	126	0.34706447	1.2031611	0.17659138	0.5152225	1	4519	tags=30%, list=22%, signal=38%
GO_VASCULOGENESIS	59	0.48774162	1.4287654	0.06962025	0.51524144	1	5203	tags=49%, list=25%, signal=66%
GO_METANEPHRIC_NEPHRON_DEVELOPMENT	32	0.45934445	1.202894	0.22023809	0.51526535	1	4807	tags=53%, list=23%, signal=69%
GO_SINGLE_ORGANISM_MEMBRANE_FUSION	128	0.34887466	1.4198713	0.041322313	0.51528347	1	5554	tags=31%, list=27%, signal=43%
GO_CATECHOLAMINE_BIOSYNTHETIC_PROCESS	18	0.498426	1.20361	0.20159681	0.51529336	1	2649	tags=44%, list=13%, signal=51%
GO_CELLULAR_RESPONSE_TO_KETONE	72	0.3624175	1.2025771	0.22437137	0.5153528	1	3447	tags=28%, list=17%, signal=33%
GO_REGULATION_OF_MACROPHAGE_DERIVED_FOAM_CELL_DIFFERENTIATION	28	0.5687388	1.4314159	0.109126985	0.5153629	1	3295	tags=46%, list=16%, signal=55%
GO_POSITIVE_REGULATION_OF_CARTILAGE_DEVELOPMENT	29	0.5601657	1.4118059	0.07157895	0.5154589	1	2701	tags=34%, list=13%, signal=40%
GO_PIGMENTATION	83	0.3662105	1.4363195	0.048879836	0.5155951	1	3889	tags=25%, list=19%, signal=31%
GO_POSITIVE_REGULATION_OF_PROTEIN_KINASE_B_SIGNALING	81	0.40632936	1.1913444	0.24948454	0.51560616	1	4512	tags=36%, list=22%, signal=46%
GO_PROXIMAL_DISTAL_PATTERN_FORMATION	32	0.50511533	1.1880776	0.25581396	0.5156091	1	4896	tags=56%, list=24%, signal=74%
GO_REGULATION_OF_REACTIVE_OXYGEN_SPECIES_BIOSYNTHETIC_PROCESS	64	0.3954046	1.2011732	0.2192623	0.515637	1	5214	tags=36%, list=25%, signal=48%
GO_REACTIVE_NITROGEN_SPECIES_METABOLIC_PROCESS	19	0.42883652	1.2014298	0.23732251	0.51566565	1	6430	tags=47%, list=31%, signal=69%
GO_POSITIVE_REGULATION_OF_EPITHELIAL_CELL_PROLIFERATION	153	0.3880866	1.1882726	0.2193159	0.515735	1	3721	tags=31%, list=18%, signal=37%
GO_ENDOCARDIAL_CUSHION_MORPHOGENESIS	22	0.47544888	1.1917169	0.2664016	0.51581043	1	3747	tags=36%, list=18%, signal=44%
GO_SODIUM_ION_TRANSMEMBRANE_TRANSPORT	89	0.4032438	1.1914326	0.16666667	0.51591766	1	2723	tags=26%, list=13%, signal=30%
GO_POSITIVE_REGULATION_OF_EXTRINSIC_APOPTOTIC_SIGNALING_PATHWAY	52	0.40288454	1.4140046	0.09561753	0.5160443	1	3259	tags=25%, list=16%, signal=30%
GO_REGIONALIZATION	310	0.35937843	1.2006936	0.15369262	0.5160582	1	5020	tags=41%, list=24%, signal=53%
GO_REGULATION_OF_FAT_CELL_DIFFERENTIATION	105	0.4409296	1.4148929	0.08447937	0.51621747	1	4129	tags=36%, list=20%, signal=45%
GO_REFLEX	20	0.5886299	1.4344131	0.037475344	0.51622164	1	1511	tags=30%, list=7%, signal=32%
GO_LIMB_DEVELOPMENT	168	0.36722752	1.1882781	0.23412699	0.51622516	1	5020	tags=36%, list=24%, signal=48%
GO_POSITIVE_REGULATION_OF_TRANSMEMBRANE_RECEPTOR_PROTEIN_SERINE_THREONINE_KINASE_SIGNALING_PATHWAY	100	0.36380783	1.1917666	0.21413721	0.5162397	1	5754	tags=47%, list=28%, signal=65%
GO_CELL_GROWTH	129	0.39550593	1.4200116	0.07992203	0.5162979	1	2365	tags=22%, list=12%, signal=24%
GO_ASYMMETRIC_PROTEIN_LOCALIZATION	19	0.4967043	1.4185295	0.09325397	0.5163053	1	6478	tags=58%, list=32%, signal=85%
GO_PROSTANOID_METABOLIC_PROCESS	27	0.5584705	1.4366084	0.08232932	0.5163106	1	4334	tags=48%, list=21%, signal=61%
GO_MONOCARBOXYLIC_ACID_BIOSYNTHETIC_PROCESS	165	0.33153656	1.2002949	0.17296223	0.516371	1	4392	tags=32%, list=21%, signal=41%
GO_NEGATIVE_REGULATION_OF_POTASSIUM_ION_TRANSPORT	32	0.44338596	1.1874164	0.22410148	0.5163812	1	3243	tags=31%, list=16%, signal=37%
GO_NEGATIVE_REGULATION_OF_DENDRITE_MORPHOGENESIS	15	0.47711617	1.1934587	0.25053534	0.5163973	1	5037	tags=47%, list=25%, signal=62%
GO_MESONEPHROS_DEVELOPMENT	90	0.49859712	1.4416478	0.034	0.5165359	1	3622	tags=36%, list=18%, signal=43%
GO_PROTEIN_DESTABILIZATION	34	0.30651787	1.1918578	0.2542373	0.51656044	1	2709	tags=18%, list=13%, signal=20%
GO_REGULATION_OF_MEMBRANE_DEPOLARIZATION	41	0.49675164	1.4331483	0.05144033	0.51659983	1	3721	tags=39%, list=18%, signal=48%
GO_AXONAL_FASCICULATION	20	0.5045222	1.1920272	0.26147705	0.5167184	1	3975	tags=50%, list=19%, signal=62%
GO_APPENDAGE_DEVELOPMENT	168	0.36722758	1.1882783	0.23412699	0.5167249	1	5020	tags=36%, list=24%, signal=48%
GO_NEGATIVE_REGULATION_OF_INTRACELLULAR_SIGNAL_TRANSDUCTION	434	0.3211953	1.4426315	0.07385229	0.5167285	1	5602	tags=32%, list=27%, signal=43%
GO_NEGATIVE_REGULATION_OF_MAP_KINASE_ACTIVITY	73	0.3445141	1.193515	0.24242425	0.51677305	1	5540	tags=34%, list=27%, signal=47%
GO_POSITIVE_REGULATION_OF_INSULIN_SECRETION	63	0.43990937	1.4314415	0.04208417	0.51682425	1	5507	tags=44%, list=27%, signal=61%
GO_CELL_CELL_ADHESION_VIA_PLASMA_MEMBRANE_ADHESION_MOLECULES	204	0.5414823	1.4408548	0.05338809	0.51688236	1	3697	tags=46%, list=18%, signal=56%
GO_NEGATIVE_REGULATION_OF_LYASE_ACTIVITY	27	0.47102237	1.192203	0.21205822	0.51688457	1	2223	tags=30%, list=11%, signal=33%
GO_NEGATIVE_REGULATION_OF_MUSCLE_CELL_APOPTOTIC_PROCESS	30	0.51353943	1.4336034	0.07465619	0.51690495	1	2451	tags=27%, list=12%, signal=30%
GO_NEGATIVE_REGULATION_OF_CHEMOTAXIS	50	0.51556426	1.4353144	0.06557377	0.5169334	1	4910	tags=48%, list=24%, signal=63%
GO_POSITIVE_REGULATION_OF_ATP_METABOLIC_PROCESS	24	0.46550947	1.1886431	0.22384937	0.51701975	1	4862	tags=42%, list=24%, signal=55%
GO_RESPONSE_TO_CALCIUM_ION	115	0.42568868	1.4346844	0.044088177	0.51702225	1	4910	tags=38%, list=24%, signal=50%
GO_POSITIVE_REGULATION_OF_CELL_DEVELOPMENT	463	0.32968697	1.1883299	0.204	0.5171447	1	5032	tags=33%, list=25%, signal=43%
GO_PROTEIN_PALMITOYLATION	23	0.36307383	1.1935674	0.23326571	0.5171512	1	2737	tags=17%, list=13%, signal=20%
GO_GASTRULATION	153	0.34675285	1.192319	0.20041753	0.5171703	1	5020	tags=35%, list=24%, signal=46%
GO_REGULATION_OF_CARDIAC_CONDUCTION	66	0.49304572	1.4141204	0.060851928	0.5171973	1	2585	tags=33%, list=13%, signal=38%
GO_LONG_TERM_MEMORY	28	0.54854774	1.4419489	0.089613035	0.51729333	1	3932	tags=46%, list=19%, signal=57%
GO_MESODERMAL_CELL_DIFFERENTIATION	26	0.48818392	1.1985061	0.21966527	0.5172991	1	4861	tags=54%, list=24%, signal=70%
GO_RESPONSE_TO_SALT	16	0.51165944	1.198008	0.23232323	0.51731354	1	235	tags=19%, list=1%, signal=19%
GO_CELL_DIFFERENTIATION_INVOLVED_IN_KIDNEY_DEVELOPMENT	36	0.40647802	1.1937343	0.20117188	0.5173422	1	4771	tags=42%, list=23%, signal=54%
GO_CIRCADIAN_RHYTHM	137	0.3149843	1.1924425	0.19329388	0.51743156	1	3843	tags=24%, list=19%, signal=29%
GO_ORGAN_FORMATION	34	0.5281763	1.418622	0.05957447	0.5174455	1	4898	tags=56%, list=24%, signal=73%
GO_POSITIVE_REGULATION_OF_NUCLEOSIDE_METABOLIC_PROCESS	24	0.46550947	1.1886431	0.22384937	0.5175217	1	4862	tags=42%, list=24%, signal=55%
GO_NEGATIVE_REGULATION_OF_NEUROTRANSMITTER_TRANSPORT	15	0.49666396	1.1981537	0.24285714	0.5175324	1	5075	tags=47%, list=25%, signal=62%
GO_NEGATIVE_REGULATION_OF_HEART_CONTRACTION	22	0.576879	1.4200908	0.084980235	0.5175793	1	5022	tags=50%, list=24%, signal=66%
GO_ENDOTHELIAL_CELL_MIGRATION	57	0.3917609	1.1986359	0.25720164	0.51758164	1	5037	tags=37%, list=25%, signal=49%
GO_BILE_ACID_BIOSYNTHETIC_PROCESS	20	0.46197107	1.1925626	0.20496894	0.51766133	1	5505	tags=55%, list=27%, signal=75%
GO_RESPONSE_TO_ORGANOPHOSPHORUS	139	0.37418762	1.1993511	0.19675456	0.5176998	1	5037	tags=42%, list=25%, signal=55%
GO_POSITIVE_REGULATION_OF_PROTEIN_MATURATION	18	0.49240258	1.1940423	0.22764228	0.51773	1	3715	tags=39%, list=18%, signal=47%
GO_RETROGRADE_TRANSPORT_VESICLE_RECYCLING_WITHIN_GOLGI	23	0.38753104	1.1987875	0.29774126	0.5177723	1	7309	tags=48%, list=36%, signal=74%
GO_MESODERM_MORPHOGENESIS	66	0.39282346	1.1937673	0.18947369	0.5177891	1	5020	tags=41%, list=24%, signal=54%
GO_POSITIVE_REGULATION_OF_ANION_TRANSPORT	57	0.3899931	1.188746	0.17137097	0.5178309	1	4287	tags=33%, list=21%, signal=42%
GO_POSITIVE_REGULATION_OF_PROTEIN_EXPORT_FROM_NUCLEUS	19	0.3516564	1.1862165	0.25095057	0.5178615	1	1729	tags=16%, list=8%, signal=17%
GO_INTRA_GOLGI_VESICLE_MEDIATED_TRANSPORT	46	0.29212362	1.1944441	0.26095617	0.5178627	1	8272	tags=43%, list=40%, signal=73%
GO_CELLULAR_TRANSITION_METAL_ION_HOMEOSTASIS	75	0.33451757	1.194187	0.19402985	0.5178821	1	2316	tags=17%, list=11%, signal=19%
GO_SMOOTH_MUSCLE_TISSUE_DEVELOPMENT	18	0.6167748	1.4315797	0.08230453	0.51788384	1	5849	tags=61%, list=28%, signal=85%
GO_PROSTAGLANDIN_METABOLIC_PROCESS	27	0.55847055	1.4366086	0.08232932	0.51793414	1	4334	tags=48%, list=21%, signal=61%
GO_REGULATION_OF_ENDOTHELIAL_CELL_DIFFERENTIATION	27	0.52679104	1.4204772	0.07597536	0.5179423	1	4903	tags=44%, list=24%, signal=58%
GO_RESPONSE_TO_ESTRADIOL	146	0.35794243	1.1989353	0.19760479	0.5180059	1	3490	tags=32%, list=17%, signal=39%
GO_REGULATION_OF_CHEMOKINE_PRODUCTION	65	0.42954686	1.1946263	0.24248497	0.5180135	1	3632	tags=34%, list=18%, signal=41%
GO_SPERM_CAPACITATION	17	0.586815	1.4214907	0.05383023	0.518028	1	2551	tags=29%, list=12%, signal=34%
GO_ASPARTATE_FAMILY_AMINO_ACID_METABOLIC_PROCESS	55	0.39529732	1.4381511	0.053784862	0.51819706	1	3616	tags=25%, list=18%, signal=31%
GO_LIPID_CATABOLIC_PROCESS	243	0.31801453	1.1862704	0.17954071	0.5182482	1	6002	tags=40%, list=29%, signal=56%
GO_BLOOD_VESSEL_MORPHOGENESIS	363	0.4378517	1.4392071	0.10261569	0.5182718	1	5043	tags=43%, list=25%, signal=56%
GO_BONE_RESORPTION	21	0.47224766	1.1972558	0.2798354	0.51835483	1	7310	tags=57%, list=36%, signal=89%
GO_MESENCHYME_DEVELOPMENT	188	0.38971215	1.1856482	0.22244897	0.5184037	1	4898	tags=40%, list=24%, signal=53%
GO_CIRCADIAN_REGULATION_OF_GENE_EXPRESSION	57	0.36801386	1.4426339	0.08074534	0.51840574	1	4343	tags=23%, list=21%, signal=29%
GO_VACUOLE_ORGANIZATION	159	0.19849706	1.1946887	0.21676892	0.5184086	1	8820	tags=50%, list=43%, signal=88%
GO_NEGATIVE_REGULATION_OF_POTASSIUM_ION_TRANSMEMBRANE_TRANSPORT	21	0.46039307	1.1853901	0.23390558	0.5184235	1	3243	tags=29%, list=16%, signal=34%
GO_POSITIVE_REGULATION_OF_MACROPHAGE_DERIVED_FOAM_CELL_DIFFERENTIATION	15	0.6315326	1.43195	0.08450704	0.51846105	1	3265	tags=60%, list=16%, signal=71%
GO_POSITIVE_REGULATION_OF_INTRINSIC_APOPTOTIC_SIGNALING_PATHWAY	51	0.30539608	1.1838386	0.21956088	0.51849777	1	3426	tags=18%, list=17%, signal=21%
GO_POSITIVE_REGULATION_OF_OSTEOBLAST_DIFFERENTIATION	60	0.4824971	1.443146	0.07212476	0.51855373	1	2962	tags=30%, list=14%, signal=35%
GO_POSITIVE_REGULATION_OF_PROTEIN_LOCALIZATION_TO_PLASMA_MEMBRANE	37	0.42228705	1.4448234	0.060606062	0.5185937	1	3245	tags=24%, list=16%, signal=29%
GO_REGULATION_OF_ESTABLISHMENT_OR_MAINTENANCE_OF_CELL_POLARITY	21	0.34736562	1.1832567	0.2760736	0.5186798	1	7249	tags=48%, list=35%, signal=74%
GO_TISSUE_HOMEOSTASIS	164	0.34264877	1.1948178	0.18837675	0.5186836	1	4766	tags=33%, list=23%, signal=43%
GO_REGULATION_OF_TRANSPORTER_ACTIVITY	197	0.44037536	1.4396352	0.03508772	0.51878506	1	3391	tags=30%, list=17%, signal=36%
GO_POSITIVE_REGULATION_OF_NERVOUS_SYSTEM_DEVELOPMENT	429	0.34288713	1.1839308	0.20883535	0.51881754	1	4173	tags=29%, list=20%, signal=36%
GO_WATER_HOMEOSTASIS	69	0.388877	1.1834224	0.1755102	0.5188271	1	4990	tags=39%, list=24%, signal=52%
GO_PROTEIN_POLYMERIZATION	66	0.31433922	1.1841767	0.22682446	0.51883805	1	3464	tags=21%, list=17%, signal=25%
GO_HORMONE_METABOLIC_PROCESS	164	0.3871723	1.196692	0.15551181	0.51898867	1	4802	tags=36%, list=23%, signal=47%
GO_REGULATION_OF_INTRACELLULAR_PROTEIN_TRANSPORT	377	0.26801655	1.182819	0.23613963	0.51899356	1	5084	tags=25%, list=25%, signal=33%
GO_LIPID_MODIFICATION	208	0.30947402	1.1949358	0.18813907	0.518994	1	5073	tags=27%, list=25%, signal=35%
GO_REGULATION_OF_INTRINSIC_APOPTOTIC_SIGNALING_PATHWAY	144	0.24837555	1.1842963	0.20618556	0.5190702	1	2366	tags=12%, list=12%, signal=13%
GO_EXCITATORY_POSTSYNAPTIC_POTENTIAL	27	0.56939894	1.420591	0.06374502	0.51912385	1	4052	tags=48%, list=20%, signal=60%
GO_RESPONSE_TO_GLUCAGON	48	0.37426144	1.1844786	0.22222222	0.519253	1	3903	tags=31%, list=19%, signal=38%
GO_SCHWANN_CELL_DIFFERENTIATION	31	0.38231593	1.1846852	0.2617587	0.5193387	1	4565	tags=32%, list=22%, signal=41%
GO_EPOXYGENASE_P450_PATHWAY	18	0.53714114	1.1950165	0.2060606	0.5193579	1	3225	tags=50%, list=16%, signal=59%
GO_REGULATION_OF_OSSIFICATION	177	0.45358056	1.4366955	0.06786427	0.5193585	1	3619	tags=32%, list=18%, signal=38%
GO_SYNAPSE_ORGANIZATION	145	0.48259875	1.4439796	0.038854804	0.51937705	1	3707	tags=37%, list=18%, signal=45%
GO_CELLULAR_RESPONSE_TO_INSULIN_STIMULUS	144	0.27340823	1.1961783	0.20696722	0.5195399	1	4982	tags=27%, list=24%, signal=36%
GO_NEGATIVE_REGULATION_OF_GLUCOSE_TRANSPORT	16	0.47918382	1.1950691	0.23849373	0.519762	1	3148	tags=25%, list=15%, signal=30%
GO_BLOOD_VESSEL_ENDOTHELIAL_CELL_MIGRATION	24	0.5312327	1.4381659	0.07858546	0.5198258	1	4903	tags=42%, list=24%, signal=55%
GO_EMBRYONIC_HEMOPOIESIS	20	0.54262096	1.443228	0.092519686	0.5200413	1	3721	tags=45%, list=18%, signal=55%
GO_REGULATION_OF_POTASSIUM_ION_TRANSMEMBRANE_TRANSPORT	61	0.4153412	1.195149	0.20366599	0.5201101	1	4173	tags=39%, list=20%, signal=49%
GO_NEGATIVE_REGULATION_OF_WNT_SIGNALING_PATHWAY	196	0.32131654	1.1953849	0.24536082	0.5201684	1	3818	tags=23%, list=19%, signal=28%
GO_POSITIVE_REGULATION_OF_PROTEIN_LOCALIZATION_TO_CELL_PERIPHERY	37	0.42228708	1.4448234	0.060606062	0.52031094	1	3245	tags=24%, list=16%, signal=29%
GO_ACTIVATION_OF_ADENYLATE_CYCLASE_ACTIVITY	39	0.54367715	1.4368614	0.050301813	0.5204387	1	3550	tags=38%, list=17%, signal=46%
GO_POSITIVE_REGULATION_OF_DEVELOPMENTAL_GROWTH	154	0.35163844	1.1801009	0.2	0.5204572	1	5032	tags=33%, list=25%, signal=44%
GO_PROTEIN_TRIMERIZATION	39	0.39338207	1.1803026	0.2526096	0.52048904	1	4435	tags=38%, list=22%, signal=49%
GO_CELLULAR_COMPONENT_MAINTENANCE	17	0.38956556	1.1953975	0.23151751	0.52066773	1	5285	tags=29%, list=26%, signal=40%
GO_NEURON_RECOGNITION	33	0.5803775	1.4452132	0.051652893	0.5207518	1	3975	tags=55%, list=19%, signal=68%
GO_NEGATIVE_REGULATION_OF_ENDOTHELIAL_CELL_APOPTOTIC_PROCESS	26	0.46232215	1.1811405	0.26534653	0.52080345	1	3962	tags=35%, list=19%, signal=43%
GO_POSITIVE_REGULATION_OF_INTRACELLULAR_PROTEIN_TRANSPORT	255	0.27289376	1.1803333	0.23694779	0.5209289	1	5084	tags=27%, list=25%, signal=35%
GO_REGULATION_OF_DENDRITE_MORPHOGENESIS	74	0.34115228	1.1813241	0.23387097	0.5209377	1	5037	tags=38%, list=25%, signal=50%
GO_NEUROEPITHELIAL_CELL_DIFFERENTIATION	61	0.36565855	1.1805125	0.17669903	0.52105314	1	3555	tags=28%, list=17%, signal=34%
GO_REGULATION_OF_CELLULAR_EXTRAVASATION	22	0.5222053	1.1806892	0.27833003	0.5211938	1	2515	tags=27%, list=12%, signal=31%
GO_NEGATIVE_REGULATION_OF_HORMONE_SECRETION	74	0.40548298	1.1814153	0.19672132	0.5212245	1	3891	tags=31%, list=19%, signal=38%
GO_MYOBLAST_FUSION	20	0.57933515	1.4455695	0.045360826	0.52159363	1	2805	tags=30%, list=14%, signal=35%
GO_FATTY_ACID_METABOLIC_PROCESS	287	0.37677678	1.4640749	0.017821781	0.5216556	1	5146	tags=38%, list=25%, signal=50%
GO_AXONEME_ASSEMBLY	40	0.6862699	1.4646698	0.06451613	0.52177364	1	5028	tags=75%, list=24%, signal=99%
GO_POSITIVE_REGULATION_OF_SODIUM_ION_TRANSMEMBRANE_TRANSPORT	17	0.49339584	1.175961	0.26760563	0.521784	1	4946	tags=41%, list=24%, signal=54%
GO_REGULATION_OF_COFACTOR_METABOLIC_PROCESS	50	0.35564813	1.1761947	0.22109534	0.5218094	1	4209	tags=28%, list=21%, signal=35%
GO_MODULATION_OF_SYNAPTIC_TRANSMISSION	298	0.36425686	1.1774302	0.20746888	0.5218364	1	4293	tags=33%, list=21%, signal=41%
GO_DEVELOPMENTAL_PIGMENTATION	38	0.461379	1.4466375	0.08943089	0.521914	1	3807	tags=32%, list=19%, signal=39%
GO_CYTOSKELETON_DEPENDENT_INTRACELLULAR_TRANSPORT	113	0.24443312	1.1790146	0.250497	0.52213514	1	4560	tags=21%, list=22%, signal=27%
GO_REGULATION_OF_COENZYME_METABOLIC_PROCESS	50	0.35564822	1.1761949	0.22109534	0.5222936	1	4209	tags=28%, list=21%, signal=35%
GO_POSITIVE_REGULATION_OF_SEQUESTERING_OF_CALCIUM_ION	16	0.48960936	1.1774321	0.2746331	0.52232367	1	3211	tags=31%, list=16%, signal=37%
GO_NEGATIVE_REGULATION_OF_I_KAPPAB_KINASE_NF_KAPPAB_SIGNALING	51	0.43853846	1.4511335	0.0729783	0.5223861	1	2693	tags=24%, list=13%, signal=27%
GO_NEGATIVE_REGULATION_OF_ENDOPLASMIC_RETICULUM_STRESS_INDUCED_INTRINSIC_APOPTOTIC_SIGNALING_PATHWAY	19	0.3816027	1.177607	0.24404761	0.5225096	1	3145	tags=26%, list=15%, signal=31%
GO_REGULATION_OF_CELL_PROLIFERATION_INVOLVED_IN_HEART_MORPHOGENESIS	15	0.49727863	1.1762936	0.2857143	0.5225923	1	2290	tags=20%, list=11%, signal=22%
GO_SINGLE_ORGANISM_MEMBRANE_BUDDING	70	0.24181603	1.1767602	0.23188406	0.52265114	1	2835	tags=11%, list=14%, signal=13%
GO_TRANSMEMBRANE_RECEPTOR_PROTEIN_SERINE_THREONINE_KINASE_SIGNALING_PATHWAY	189	0.40211153	1.4458328	0.044989776	0.52265215	1	5076	tags=37%, list=25%, signal=48%
GO_ALPHA_AMINO_ACID_CATABOLIC_PROCESS	94	0.34093994	1.1744024	0.19486082	0.52291286	1	4310	tags=34%, list=21%, signal=43%
GO_COLLAGEN_FIBRIL_ORGANIZATION	37	0.51074785	1.1776428	0.29215688	0.52293664	1	3889	tags=54%, list=19%, signal=67%
GO_POSITIVE_REGULATION_OF_REPRODUCTIVE_PROCESS	52	0.41006675	1.1746373	0.21301775	0.5229594	1	2805	tags=35%, list=14%, signal=40%
GO_CARDIAC_CHAMBER_MORPHOGENESIS	104	0.37706447	1.1763285	0.24583334	0.5230278	1	5032	tags=45%, list=25%, signal=60%
GO_CALCIUM_ION_TRANSPORT	220	0.3692052	1.1750838	0.19087137	0.52303743	1	5498	tags=42%, list=27%, signal=57%
GO_NEGATIVE_REGULATION_OF_MACROAUTOPHAGY	22	0.3138721	1.174757	0.25889328	0.5231958	1	7294	tags=45%, list=36%, signal=70%
GO_MAINTENANCE_OF_LOCATION	135	0.27544805	1.1782212	0.21487603	0.5233304	1	3723	tags=21%, list=18%, signal=25%
GO_NEGATIVE_REGULATION_OF_PROTEIN_KINASE_B_SIGNALING	36	0.4346587	1.451404	0.08853119	0.52333456	1	6431	tags=42%, list=31%, signal=61%
GO_REGULATION_OF_MUSCLE_CONTRACTION	147	0.39418483	1.1776782	0.22040816	0.52337646	1	4626	tags=37%, list=23%, signal=48%
GO_POSITIVE_REGULATION_OF_OSSIFICATION	84	0.5055344	1.4623541	0.053892214	0.52341807	1	3391	tags=33%, list=17%, signal=40%
GO_WOUND_HEALING	465	0.31412983	1.1738832	0.22020201	0.5234396	1	4401	tags=27%, list=21%, signal=34%
GO_NEGATIVE_REGULATION_OF_ANOIKIS	17	0.51211554	1.4467018	0.09619238	0.5234662	1	3537	tags=35%, list=17%, signal=43%
GO_SYNAPTIC_VESICLE_ENDOCYTOSIS	17	0.44206765	1.1778708	0.26482213	0.5234944	1	2343	tags=18%, list=11%, signal=20%
GO_DORSAL_VENTRAL_NEURAL_TUBE_PATTERNING	17	0.5838069	1.4628708	0.053061225	0.5236245	1	2880	tags=41%, list=14%, signal=48%
GO_REGULATION_OF_PLASMA_MEMBRANE_ORGANIZATION	73	0.35680196	1.4647009	0.066	0.5236539	1	3245	tags=21%, list=16%, signal=24%
GO_NEGATIVE_REGULATION_OF_KINASE_ACTIVITY	248	0.34845868	1.4615939	0.046184737	0.5236622	1	3978	tags=26%, list=19%, signal=32%
GO_REGULATION_OF_NEUROTRANSMITTER_LEVELS	188	0.45757723	1.455358	0.028455285	0.5242576	1	3486	tags=33%, list=17%, signal=39%
GO_NEGATIVE_REGULATION_OF_NUCLEOTIDE_METABOLIC_PROCESS	63	0.501411	1.4475139	0.026530612	0.5245476	1	2310	tags=30%, list=11%, signal=34%
GO_KIDNEY_MORPHOGENESIS	82	0.49439648	1.4467721	0.032323234	0.5249567	1	3119	tags=35%, list=15%, signal=42%
GO_CELLULAR_PIGMENTATION	46	0.36469093	1.4514499	0.08030593	0.525016	1	4292	tags=22%, list=21%, signal=27%
GO_NEGATIVE_REGULATION_OF_ORGAN_GROWTH	21	0.5370312	1.4647875	0.068359375	0.52530074	1	3928	tags=38%, list=19%, signal=47%
GO_POSITIVE_REGULATION_OF_CELL_SUBSTRATE_ADHESION	98	0.45439368	1.4604008	0.048387095	0.5254627	1	4298	tags=38%, list=21%, signal=48%
GO_CENTRAL_NERVOUS_SYSTEM_NEURON_AXONOGENESIS	26	0.4632782	1.1664389	0.2603306	0.5256741	1	3705	tags=42%, list=18%, signal=52%
GO_REGULATION_OF_I_KAPPAB_KINASE_NF_KAPPAB_SIGNALING	233	0.3196468	1.1666312	0.28174603	0.5258047	1	4712	tags=24%, list=23%, signal=31%
GO_POSITIVE_REGULATION_OF_MUSCLE_CONTRACTION	44	0.4252947	1.1673163	0.20731707	0.52586704	1	4137	tags=43%, list=20%, signal=54%
GO_MEMORY	98	0.48531753	1.4476537	0.047034767	0.5258693	1	4104	tags=41%, list=20%, signal=51%
GO_PROSTANOID_BIOSYNTHETIC_PROCESS	19	0.48222113	1.1668087	0.28514057	0.52594817	1	4334	tags=42%, list=21%, signal=53%
GO_NEGATIVE_REGULATION_OF_CALCIUM_MEDIATED_SIGNALING	19	0.573128	1.4554247	0.087866105	0.5259553	1	1293	tags=21%, list=6%, signal=22%
GO_REGULATION_OF_EPITHELIAL_CELL_PROLIFERATION	284	0.35066783	1.1673405	0.2545825	0.52629405	1	3721	tags=28%, list=18%, signal=34%
GO_CALCIUM_ION_REGULATED_EXOCYTOSIS_OF_NEUROTRANSMITTER	34	0.5673577	1.4515996	0.031185031	0.5263384	1	5443	tags=59%, list=27%, signal=80%
GO_POSITIVE_REGULATION_OF_SMALL_GTPASE_MEDIATED_SIGNAL_TRANSDUCTION	39	0.51478493	1.4480524	0.05487805	0.5264204	1	3635	tags=44%, list=18%, signal=53%
GO_PROSTAGLANDIN_BIOSYNTHETIC_PROCESS	19	0.4822211	1.1668087	0.28514057	0.5264263	1	4334	tags=42%, list=21%, signal=53%
GO_HEMATOPOIETIC_PROGENITOR_CELL_DIFFERENTIATION	97	0.4133014	1.4538921	0.04233871	0.52667665	1	3259	tags=28%, list=16%, signal=33%
GO_REGULATION_OF_FILOPODIUM_ASSEMBLY	38	0.50633174	1.4649509	0.054054055	0.5267343	1	5827	tags=47%, list=28%, signal=66%
GO_POSITIVE_REGULATION_OF_BLOOD_PRESSURE	37	0.45446286	1.1673542	0.23015873	0.5267541	1	5577	tags=54%, list=27%, signal=74%
GO_REGULATION_OF_TISSUE_REMODELING	62	0.4090724	1.1675863	0.25101215	0.52678573	1	3564	tags=29%, list=17%, signal=35%
GO_VERY_LONG_CHAIN_FATTY_ACID_METABOLIC_PROCESS	29	0.3957387	1.1654134	0.24539877	0.5268085	1	4280	tags=38%, list=21%, signal=48%
GO_NEGATIVE_REGULATION_OF_PEPTIDE_SECRETION	49	0.5116607	1.4526399	0.042168673	0.52686626	1	2161	tags=27%, list=11%, signal=30%
GO_LAMELLIPODIUM_ASSEMBLY	30	0.34680483	1.1651574	0.2620545	0.5268754	1	3424	tags=20%, list=17%, signal=24%
GO_GLUTAMINE_FAMILY_AMINO_ACID_CATABOLIC_PROCESS	24	0.39485794	1.1703622	0.24016564	0.5270183	1	6430	tags=50%, list=31%, signal=73%
GO_PROTEIN_TARGETING_TO_PLASMA_MEMBRANE	23	0.44765717	1.1707731	0.28024194	0.52714556	1	1947	tags=22%, list=9%, signal=24%
GO_NEGATIVE_REGULATION_OF_CELL_DEVELOPMENT	300	0.3275746	1.1696149	0.19793814	0.5271819	1	4903	tags=33%, list=24%, signal=42%
GO_RESPONSE_TO_INORGANIC_SUBSTANCE	479	0.3018477	1.1698459	0.18623482	0.52718717	1	3646	tags=22%, list=18%, signal=26%
GO_FEMALE_GENITALIA_DEVELOPMENT	16	0.4750008	1.1676048	0.26546907	0.52722293	1	1339	tags=31%, list=7%, signal=33%
GO_RETINOIC_ACID_RECEPTOR_SIGNALING_PATHWAY	18	0.42769086	1.1700453	0.25979382	0.52723056	1	5966	tags=33%, list=29%, signal=47%
GO_CELLULAR_RESPONSE_TO_ACID_CHEMICAL	172	0.35679683	1.165425	0.272	0.52725863	1	3831	tags=31%, list=19%, signal=38%
GO_NEGATIVE_REGULATION_OF_PEPTIDASE_ACTIVITY	239	0.34065312	1.1704847	0.17672414	0.52726555	1	3840	tags=30%, list=19%, signal=36%
GO_POSITIVE_REGULATION_OF_LIPID_TRANSPORT	50	0.4134828	1.1646366	0.22037423	0.52730143	1	3564	tags=30%, list=17%, signal=36%
GO_CELL_MATURATION	129	0.3342131	1.1714357	0.18032786	0.5273185	1	4240	tags=33%, list=21%, signal=41%
GO_COCHLEA_DEVELOPMENT	39	0.43209326	1.1709402	0.24356435	0.5273215	1	3627	tags=33%, list=18%, signal=40%
GO_CELLULAR_RESPONSE_TO_DRUG	65	0.36766726	1.1677806	0.20486815	0.52739215	1	2124	tags=23%, list=10%, signal=26%
GO_CELLULAR_RESPONSE_TO_STARVATION	115	0.27509648	1.1711441	0.20876826	0.5274268	1	5941	tags=37%, list=29%, signal=51%
GO_METANEPHROS_DEVELOPMENT	81	0.49722	1.4555326	0.030120483	0.5274545	1	3092	tags=36%, list=15%, signal=42%
GO_POSITIVE_REGULATION_OF_PHOSPHOLIPASE_ACTIVITY	53	0.5499404	1.4518355	0.051181104	0.5275299	1	4402	tags=45%, list=21%, signal=57%
GO_POSITIVE_REGULATION_OF_CYTOPLASMIC_TRANSPORT	280	0.2966107	1.171565	0.25918368	0.52756464	1	4145	tags=24%, list=20%, signal=30%
GO_REGULATION_OF_DENDRITE_DEVELOPMENT	118	0.32283908	1.1678917	0.23153692	0.52766496	1	4101	tags=31%, list=20%, signal=38%
GO_LIVER_REGENERATION	18	0.5572539	1.4482579	0.08033827	0.52766585	1	3093	tags=33%, list=15%, signal=39%
GO_POSITIVE_REGULATION_OF_ENDOTHELIAL_CELL_PROLIFERATION	68	0.50219035	1.4572086	0.092	0.527806	1	5032	tags=47%, list=25%, signal=62%
GO_NEGATIVE_REGULATION_OF_COAGULATION	48	0.5221506	1.4565485	0.041749503	0.5279008	1	5349	tags=46%, list=26%, signal=62%
GO_PROTEOGLYCAN_BIOSYNTHETIC_PROCESS	58	0.3861143	1.1680124	0.26907632	0.5279183	1	7043	tags=52%, list=34%, signal=79%
GO_ACYLGLYCEROL_HOMEOSTASIS	29	0.45821422	1.1684691	0.2413088	0.5280141	1	5465	tags=48%, list=27%, signal=66%
GO_CELL_SUBSTRATE_JUNCTION_ASSEMBLY	41	0.50726706	1.4651674	0.112	0.52803475	1	6419	tags=59%, list=31%, signal=85%
GO_REGULATION_OF_MULTICELLULAR_ORGANISM_GROWTH	66	0.44191244	1.4528393	0.036679536	0.52808464	1	4664	tags=35%, list=23%, signal=45%
GO_NEGATIVE_REGULATION_OF_G_PROTEIN_COUPLED_RECEPTOR_PROTEIN_SIGNALING_PATHWAY	40	0.52332765	1.4486614	0.053045187	0.5281412	1	1122	tags=23%, list=5%, signal=24%
GO_MESENCHYMAL_TO_EPITHELIAL_TRANSITION	15	0.64966124	1.4664373	0.034552846	0.52822584	1	1927	tags=40%, list=9%, signal=44%
GO_PHENOL_CONTAINING_COMPOUND_BIOSYNTHETIC_PROCESS	32	0.44228992	1.168061	0.1863354	0.5283099	1	2649	tags=34%, list=13%, signal=39%
GO_REGULATION_OF_ADENYLATE_CYCLASE_ACTIVITY	70	0.52116376	1.4588499	0.036511157	0.5283333	1	3550	tags=40%, list=17%, signal=48%
GO_HEMOSTASIS	308	0.3176577	1.1638074	0.21370968	0.5283981	1	4315	tags=26%, list=21%, signal=32%
GO_TRIGLYCERIDE_HOMEOSTASIS	29	0.45821434	1.1684693	0.2413088	0.52849895	1	5465	tags=48%, list=27%, signal=66%
GO_REGULATION_OF_EXCRETION	29	0.60445714	1.4575707	0.04158416	0.528585	1	4994	tags=55%, list=24%, signal=73%
GO_REGULATION_OF_DIGESTIVE_SYSTEM_PROCESS	35	0.52793527	1.4556949	0.018329939	0.5287025	1	2610	tags=37%, list=13%, signal=42%
GO_POSITIVE_REGULATION_OF_TRANSCRIPTION_FROM_RNA_POLYMERASE_II_PROMOTER_IN_RESPONSE_TO_STRESS	23	0.35257205	1.1630403	0.26422763	0.5288923	1	2217	tags=17%, list=11%, signal=19%
GO_POSITIVE_REGULATION_OF_PHOSPHOLIPID_METABOLIC_PROCESS	41	0.52310133	1.4580579	0.07961165	0.52893436	1	4240	tags=39%, list=21%, signal=49%
GO_GLYCEROLIPID_BIOSYNTHETIC_PROCESS	208	0.27103165	1.1684949	0.21703854	0.52893716	1	3695	tags=16%, list=18%, signal=20%
GO_REGULATION_OF_CANONICAL_WNT_SIGNALING_PATHWAY	235	0.30323094	1.1632072	0.30103093	0.52906495	1	3680	tags=22%, list=18%, signal=27%
GO_FATTY_ACID_CATABOLIC_PROCESS	71	0.40096426	1.4654812	0.053169735	0.5290936	1	6641	tags=49%, list=32%, signal=73%
GO_NEUROTROPHIN_SIGNALING_PATHWAY	23	0.53761667	1.4666724	0.076771654	0.5294125	1	3635	tags=30%, list=18%, signal=37%
GO_POSITIVE_REGULATION_OF_SYNAPSE_ASSEMBLY	60	0.5606763	1.4702251	0.042596348	0.5303277	1	3846	tags=48%, list=19%, signal=59%
GO_REGULATION_OF_DOPAMINE_SECRETION	22	0.49393195	1.1604266	0.24532224	0.5303297	1	4287	tags=45%, list=21%, signal=57%
GO_GASTRULATION_WITH_MOUTH_FORMING_SECOND	28	0.37965265	1.1606053	0.27198365	0.5304305	1	1679	tags=18%, list=8%, signal=19%
GO_REGULATION_OF_GLUCOSE_METABOLIC_PROCESS	104	0.39962727	1.4669981	0.033195022	0.5304723	1	5426	tags=37%, list=26%, signal=49%
GO_DEVELOPMENTAL_GROWTH_INVOLVED_IN_MORPHOGENESIS	103	0.44968215	1.4675838	0.04453441	0.5305012	1	4973	tags=42%, list=24%, signal=55%
GO_REGULATION_OF_CHONDROCYTE_DIFFERENTIATION	45	0.5818652	1.4733657	0.058232933	0.5305152	1	4861	tags=51%, list=24%, signal=67%
GO_POSITIVE_REGULATION_OF_COAGULATION	25	0.44581097	1.1620004	0.25636008	0.53051734	1	5026	tags=52%, list=24%, signal=69%
GO_ATP_HYDROLYSIS_COUPLED_TRANSMEMBRANE_TRANSPORT	36	0.35614204	1.1600351	0.2603306	0.5306395	1	739	tags=11%, list=4%, signal=12%
GO_RESPONSE_TO_PURINE_CONTAINING_COMPOUND	158	0.36161923	1.160903	0.24649298	0.5308024	1	4077	tags=34%, list=20%, signal=42%
GO_BONE_REMODELING	35	0.42080292	1.1606379	0.28305784	0.5308436	1	7310	tags=57%, list=36%, signal=89%
GO_REGULATION_OF_ENDOPLASMIC_RETICULUM_STRESS_INDUCED_INTRINSIC_APOPTOTIC_SIGNALING_PATHWAY	30	0.29501578	1.1562176	0.2701613	0.5308799	1	3145	tags=20%, list=15%, signal=24%
GO_REGULATION_OF_CELLULAR_AMINE_METABOLIC_PROCESS	88	0.28971016	1.1610745	0.24737945	0.5309247	1	2991	tags=17%, list=15%, signal=20%
GO_REGULATION_OF_VASODILATION	48	0.4122011	1.1611668	0.2125	0.5312249	1	3632	tags=33%, list=18%, signal=40%
GO_CELLULAR_RESPONSE_TO_GLUCAGON_STIMULUS	38	0.38391492	1.1562493	0.23790322	0.531292	1	4967	tags=34%, list=24%, signal=45%
GO_ERK1_AND_ERK2_CASCADE	22	0.44420323	1.1564813	0.2579365	0.53132486	1	3667	tags=36%, list=18%, signal=44%
GO_THYMUS_DEVELOPMENT	46	0.34052312	1.1580639	0.21413276	0.53139436	1	2290	tags=20%, list=11%, signal=22%
GO_AMEBOIDAL_TYPE_CELL_MIGRATION	152	0.34740856	1.1572869	0.28131416	0.531575	1	5037	tags=34%, list=25%, signal=45%
GO_CERAMIDE_METABOLIC_PROCESS	67	0.31811067	1.155625	0.2185567	0.53161424	1	4789	tags=27%, list=23%, signal=35%
GO_NEPHRON_TUBULE_FORMATION	18	0.4817882	1.1581678	0.23721881	0.53164595	1	4807	tags=50%, list=23%, signal=65%
GO_NEURON_PROJECTION_GUIDANCE	204	0.36482683	1.1611886	0.22845691	0.5316542	1	2994	tags=26%, list=15%, signal=31%
GO_POSITIVE_REGULATION_OF_FAT_CELL_DIFFERENTIATION	51	0.5148178	1.4691315	0.052208837	0.5316567	1	3820	tags=37%, list=19%, signal=46%
GO_RETINA_HOMEOSTASIS	65	0.3865195	1.157716	0.22457626	0.5316594	1	3625	tags=32%, list=18%, signal=39%
GO_CALCIUM_ION_TRANSMEMBRANE_TRANSPORT	157	0.37237284	1.1565555	0.20883535	0.5316661	1	3646	tags=30%, list=18%, signal=36%
GO_CALCIUM_DEPENDENT_CELL_CELL_ADHESION_VIA_PLASMA_MEMBRANE_CELL_ADHESION_MOLECULES	27	0.6920386	1.4678503	0.07172131	0.53167963	1	3613	tags=67%, list=18%, signal=81%
GO_REGULATION_OF_SMOOTH_MUSCLE_CELL_PROLIFERATION	98	0.38155046	1.1574323	0.27383366	0.5317274	1	3551	tags=26%, list=17%, signal=31%
GO_EAR_DEVELOPMENT	194	0.34613588	1.1585741	0.22132796	0.5317888	1	3663	tags=28%, list=18%, signal=34%
GO_BLOOD_COAGULATION_INTRINSIC_PATHWAY	17	0.4730908	1.1550514	0.25204918	0.53180856	1	6261	tags=47%, list=30%, signal=68%
GO_CELLULAR_RESPONSE_TO_AMINO_ACID_STIMULUS	50	0.4507995	1.4736304	0.071428575	0.531839	1	3831	tags=38%, list=19%, signal=47%
GO_REGULATION_OF_ACTIN_NUCLEATION	26	0.3671047	1.158316	0.29433963	0.53185374	1	7670	tags=46%, list=37%, signal=74%
GO_REGULATION_OF_CHEMOTAXIS	179	0.40134403	1.1552504	0.29447854	0.5318808	1	3840	tags=34%, list=19%, signal=41%
GO_CARTILAGE_DEVELOPMENT	147	0.3956192	1.1587104	0.26131687	0.5319576	1	5460	tags=44%, list=27%, signal=60%
GO_SMOOTH_MUSCLE_CONTRACTION	45	0.54336756	1.4703676	0.024691358	0.53204256	1	3578	tags=40%, list=17%, signal=48%
GO_NEGATIVE_REGULATION_OF_INFLAMMATORY_RESPONSE	97	0.39078107	1.1566061	0.27070707	0.53205436	1	3409	tags=26%, list=17%, signal=31%
GO_EPITHELIAL_CELL_DEVELOPMENT	184	0.3051984	1.1588402	0.18346775	0.5321291	1	5885	tags=37%, list=29%, signal=51%
GO_NEGATIVE_REGULATION_OF_OSTEOCLAST_DIFFERENTIATION	25	0.47625485	1.1567546	0.29025844	0.53220946	1	1799	tags=24%, list=9%, signal=26%
GO_NEGATIVE_REGULATION_OF_MITOCHONDRION_ORGANIZATION	39	0.40410054	1.4721311	0.06827309	0.5322943	1	4697	tags=26%, list=23%, signal=33%
GO_DORSAL_VENTRAL_PATTERN_FORMATION	91	0.37700272	1.1589901	0.20916335	0.53230345	1	2880	tags=26%, list=14%, signal=31%
GO_REGULATION_OF_APOPTOTIC_SIGNALING_PATHWAY	359	0.23317291	1.1534785	0.22064777	0.533184	1	3537	tags=16%, list=17%, signal=19%
GO_REGULATION_OF_BEHAVIOR	65	0.41447726	1.1529624	0.23960397	0.5332365	1	4490	tags=37%, list=22%, signal=47%
GO_SULFUR_AMINO_ACID_BIOSYNTHETIC_PROCESS	19	0.39485958	1.15317	0.28190476	0.53331196	1	1993	tags=21%, list=10%, signal=23%
GO_EYE_PHOTORECEPTOR_CELL_DEVELOPMENT	31	0.40586418	1.1507347	0.23029046	0.5333153	1	1720	tags=26%, list=8%, signal=28%
GO_MONOVALENT_INORGANIC_CATION_TRANSPORT	429	0.3248741	1.1537803	0.16530612	0.53345275	1	2763	tags=21%, list=13%, signal=23%
GO_JNK_CASCADE	82	0.31065968	1.1535565	0.28806585	0.53346026	1	1840	tags=11%, list=9%, signal=12%
GO_GOLGI_TO_PLASMA_MEMBRANE_PROTEIN_TRANSPORT	26	0.39889607	1.4737902	0.09494949	0.53354543	1	7449	tags=58%, list=36%, signal=90%
GO_CELL_JUNCTION_ASSEMBLY	127	0.39558196	1.467903	0.08453608	0.53358006	1	4766	tags=31%, list=23%, signal=40%
GO_NEGATIVE_REGULATION_OF_CELL_MATRIX_ADHESION	30	0.5065944	1.4711453	0.075203255	0.5336537	1	5037	tags=57%, list=25%, signal=75%
GO_MOTOR_NEURON_AXON_GUIDANCE	27	0.44418642	1.1524767	0.28343314	0.5336727	1	4857	tags=44%, list=24%, signal=58%
GO_POSITIVE_REGULATION_OF_FATTY_ACID_METABOLIC_PROCESS	33	0.43963277	1.1486521	0.28861788	0.5336983	1	3668	tags=30%, list=18%, signal=37%
GO_REGULATION_OF_HORMONE_METABOLIC_PROCESS	26	0.43960565	1.15076	0.250497	0.53372264	1	6416	tags=58%, list=31%, signal=84%
GO_POSITIVE_REGULATION_OF_STEROID_METABOLIC_PROCESS	23	0.4275036	1.1521689	0.2494929	0.53379065	1	3736	tags=35%, list=18%, signal=42%
GO_EMBRYONIC_DIGESTIVE_TRACT_DEVELOPMENT	33	0.4903825	1.151935	0.31630647	0.5337969	1	5484	tags=58%, list=27%, signal=78%
GO_SPERM_MOTILITY	48	0.405199	1.1538376	0.22568093	0.5338159	1	2149	tags=21%, list=10%, signal=23%
GO_FATTY_ACID_BIOSYNTHETIC_PROCESS	108	0.32641765	1.1497613	0.24151696	0.5338201	1	4360	tags=31%, list=21%, signal=40%
GO_REGULATION_OF_STEM_CELL_DIFFERENTIATION	113	0.33412415	1.1516272	0.2765073	0.53389925	1	4859	tags=35%, list=24%, signal=46%
GO_RESPONSE_TO_CARBOHYDRATE	167	0.31062308	1.1501938	0.22176592	0.53390694	1	3782	tags=28%, list=18%, signal=33%
GO_NEGATIVE_REGULATION_OF_FAT_CELL_DIFFERENTIATION	41	0.38994774	1.1508611	0.26946107	0.5339905	1	4594	tags=44%, list=22%, signal=56%
GO_REGULATION_OF_EXTENT_OF_CELL_GROWTH	100	0.3398556	1.1482407	0.27108434	0.5340138	1	5020	tags=31%, list=24%, signal=41%
GO_NEGATIVE_REGULATION_OF_VASCULATURE_DEVELOPMENT	80	0.51123995	1.4703968	0.06530612	0.5340427	1	5357	tags=51%, list=26%, signal=69%
GO_NEGATIVE_REGULATION_OF_EPITHELIAL_CELL_APOPTOTIC_PROCESS	34	0.42201975	1.1510594	0.2871486	0.5340489	1	3962	tags=32%, list=19%, signal=40%
GO_NEGATIVE_REGULATION_OF_MAPK_CASCADE	145	0.28745472	1.1498739	0.26572007	0.5340696	1	3632	tags=22%, list=18%, signal=27%
GO_REGULATION_OF_BONE_REMODELING	42	0.42794326	1.148669	0.26899385	0.534114	1	2161	tags=24%, list=11%, signal=27%
GO_POSITIVE_REGULATION_OF_WOUND_HEALING	48	0.3978181	1.1491293	0.27111983	0.53414613	1	5469	tags=46%, list=27%, signal=62%
GO_EYE_DEVELOPMENT	323	0.32660303	1.1511394	0.24643585	0.53434783	1	5039	tags=34%, list=25%, signal=44%
GO_REGULATION_OF_CARDIAC_MUSCLE_CELL_DIFFERENTIATION	18	0.48750368	1.1492512	0.3131313	0.534381	1	3391	tags=28%, list=17%, signal=33%
GO_REGENERATION	158	0.33267957	1.1487286	0.24547283	0.5344557	1	3447	tags=27%, list=17%, signal=32%
GO_POSITIVE_REGULATION_OF_KINASE_ACTIVITY	479	0.29153994	1.1449116	0.24151696	0.53466904	1	5368	tags=31%, list=26%, signal=41%
GO_NEGATIVE_REGULATION_OF_ATP_METABOLIC_PROCESS	19	0.42492798	1.1464765	0.2816092	0.5347514	1	3148	tags=26%, list=15%, signal=31%
GO_MAINTENANCE_OF_GASTROINTESTINAL_EPITHELIUM	15	0.48685026	1.1445903	0.28853756	0.5348254	1	5026	tags=40%, list=24%, signal=53%
GO_MORPHOGENESIS_OF_AN_EPITHELIUM	398	0.31379178	1.1452773	0.27178425	0.53484976	1	5060	tags=33%, list=25%, signal=43%
GO_FORMATION_OF_PRIMARY_GERM_LAYER	110	0.36373624	1.1472849	0.25256673	0.5349716	1	3562	tags=30%, list=17%, signal=36%
GO_REGULATION_OF_CARDIAC_MUSCLE_CELL_PROLIFERATION	29	0.43656796	1.1449708	0.26706827	0.5350002	1	3747	tags=41%, list=18%, signal=51%
GO_POSITIVE_REGULATION_OF_SMOOTH_MUSCLE_CONTRACTION	30	0.45657444	1.1469405	0.25858587	0.5351888	1	4137	tags=43%, list=20%, signal=54%
GO_NEGATIVE_REGULATION_OF_NUCLEOSIDE_METABOLIC_PROCESS	19	0.42492798	1.1464765	0.2816092	0.53520966	1	3148	tags=26%, list=15%, signal=31%
GO_CELLULAR_RESPONSE_TO_FLUID_SHEAR_STRESS	19	0.44056165	1.1466798	0.3127572	0.5352599	1	5214	tags=42%, list=25%, signal=56%
GO_POSITIVE_REGULATION_OF_SKELETAL_MUSCLE_TISSUE_DEVELOPMENT	26	0.4437379	1.1452978	0.26708075	0.5352692	1	1545	tags=19%, list=8%, signal=21%
GO_EMBRYONIC_ORGAN_MORPHOGENESIS	277	0.34882355	1.1457077	0.23625255	0.5353186	1	4921	tags=37%, list=24%, signal=48%
GO_REGULATION_OF_OXIDATIVE_STRESS_INDUCED_CELL_DEATH	46	0.33145973	1.1454793	0.26774848	0.5353354	1	741	tags=9%, list=4%, signal=9%
GO_GLYCOSPHINGOLIPID_METABOLIC_PROCESS	69	0.33124658	1.1472974	0.23492724	0.53540593	1	6655	tags=45%, list=32%, signal=66%
GO_PROTEIN_LOCALIZATION_TO_VACUOLE	44	0.3151483	1.4738039	0.0729783	0.5356891	1	8407	tags=45%, list=41%, signal=77%
GO_CELLULAR_RESPONSE_TO_ORGANIC_CYCLIC_COMPOUND	457	0.29964542	1.1457416	0.23138833	0.53572094	1	3399	tags=22%, list=17%, signal=26%
GO_ER_TO_GOLGI_VESICLE_MEDIATED_TRANSPORT	163	0.26390758	1.4740304	0.056565657	0.5370292	1	7070	tags=33%, list=34%, signal=50%
GO_POSITIVE_REGULATION_OF_LOCOMOTION	417	0.35322252	1.142264	0.3043478	0.53892696	1	3840	tags=28%, list=19%, signal=34%
GO_LUNG_CELL_DIFFERENTIATION	25	0.5204066	1.4741361	0.055785123	0.53893304	1	1957	tags=28%, list=10%, signal=31%
GO_MYELOID_CELL_ACTIVATION_INVOLVED_IN_IMMUNE_RESPONSE	40	0.44259837	1.1396881	0.31702545	0.53911436	1	5238	tags=35%, list=26%, signal=47%
GO_POSITIVE_REGULATION_OF_LIPID_KINASE_ACTIVITY	31	0.5566507	1.4761521	0.056751467	0.53915566	1	4766	tags=45%, list=23%, signal=59%
GO_REGULATION_OF_MUSCLE_CELL_DIFFERENTIATION	151	0.34305778	1.1400206	0.275	0.539383	1	3211	tags=21%, list=16%, signal=24%
GO_FILOPODIUM_ASSEMBLY	17	0.41021323	1.1397284	0.30417496	0.5395	1	3707	tags=29%, list=18%, signal=36%
GO_DRUG_METABOLIC_PROCESS	39	0.44295576	1.1403613	0.24631579	0.5395894	1	3225	tags=33%, list=16%, signal=39%
GO_MULTI_ORGANISM_BEHAVIOR	75	0.37286764	1.14009	0.21722114	0.5396941	1	2931	tags=29%, list=14%, signal=34%
GO_ADULT_BEHAVIOR	132	0.36690173	1.1405057	0.23838384	0.53971994	1	3806	tags=32%, list=19%, signal=39%
GO_REGULATION_OF_ARF_PROTEIN_SIGNAL_TRANSDUCTION	16	0.55864954	1.4746165	0.070281126	0.53979886	1	3642	tags=38%, list=18%, signal=46%
GO_MIDDLE_EAR_MORPHOGENESIS	20	0.4691129	1.1414896	0.28767124	0.539983	1	5039	tags=45%, list=25%, signal=60%
GO_POSITIVE_REGULATION_OF_LIPID_CATABOLIC_PROCESS	25	0.42618978	1.1412326	0.25053078	0.5400204	1	3444	tags=28%, list=17%, signal=34%
GO_CAMERA_TYPE_EYE_MORPHOGENESIS	101	0.36459532	1.1405581	0.25409836	0.5400474	1	2548	tags=21%, list=12%, signal=24%
GO_REGULATION_OF_EPIDERMAL_CELL_DIFFERENTIATION	44	0.3853166	1.1407464	0.26236558	0.5401464	1	2564	tags=23%, list=12%, signal=26%
GO_REGULATION_OF_LIPOPOLYSACCHARIDE_MEDIATED_SIGNALING_PATHWAY	18	0.46183234	1.1282073	0.36472946	0.5402161	1	8035	tags=56%, list=39%, signal=91%
GO_REGULATION_OF_SYNAPSE_ASSEMBLY	78	0.53577447	1.4751915	0.02892562	0.54021895	1	3846	tags=47%, list=19%, signal=58%
GO_RESPONSE_TO_PROGESTERONE	49	0.40159756	1.1320163	0.27091634	0.5402897	1	4083	tags=45%, list=20%, signal=56%
GO_EMBRYONIC_HEART_TUBE_DEVELOPMENT	72	0.32765305	1.1284044	0.23312883	0.54029536	1	5647	tags=43%, list=28%, signal=59%
GO_INOSITOL_PHOSPHATE_METABOLIC_PROCESS	56	0.3269186	1.1388452	0.28183717	0.54032534	1	1941	tags=14%, list=9%, signal=16%
GO_NEGATIVE_REGULATION_OF_EXOCYTOSIS	27	0.40945175	1.1287302	0.30879346	0.540553	1	6337	tags=37%, list=31%, signal=54%
GO_NEGATIVE_REGULATION_OF_ACTIN_FILAMENT_DEPOLYMERIZATION	35	0.37975532	1.1407654	0.26959848	0.5405719	1	2326	tags=17%, list=11%, signal=19%
GO_CELLULAR_RESPONSE_TO_OSMOTIC_STRESS	21	0.4162073	1.1284591	0.3529412	0.5406244	1	5468	tags=43%, list=27%, signal=58%
GO_ADENYLATE_CYCLASE_INHIBITING_G_PROTEIN_COUPLED_RECEPTOR_SIGNALING_PATHWAY	68	0.4041635	1.1320539	0.22453223	0.54064757	1	2996	tags=31%, list=15%, signal=36%
GO_RESPONSE_TO_DIETARY_EXCESS	21	0.4634063	1.1384233	0.29132232	0.54069376	1	3022	tags=33%, list=15%, signal=39%
GO_REGULATION_OF_HEART_GROWTH	41	0.4105148	1.1381719	0.2801636	0.5407525	1	3747	tags=34%, list=18%, signal=42%
GO_REGULATION_OF_EXECUTION_PHASE_OF_APOPTOSIS	24	0.38577926	1.1315423	0.3295238	0.5407749	1	4043	tags=25%, list=20%, signal=31%
GO_SPROUTING_ANGIOGENESIS	45	0.4157101	1.1277174	0.3346856	0.5407823	1	2383	tags=33%, list=12%, signal=38%
GO_MYOTUBE_DIFFERENTIATION	57	0.38587466	1.1321993	0.2750533	0.5407948	1	4138	tags=32%, list=20%, signal=39%
GO_PALATE_DEVELOPMENT	84	0.36757305	1.1288128	0.28458497	0.5408333	1	4463	tags=38%, list=22%, signal=48%
GO_NEGATIVE_REGULATION_OF_EPITHELIAL_CELL_PROLIFERATION	115	0.324488	1.1372147	0.2765073	0.5408582	1	5357	tags=39%, list=26%, signal=53%
GO_REGULATION_OF_MICROTUBULE_POLYMERIZATION	31	0.3259249	1.1378891	0.30844793	0.540881	1	1122	tags=13%, list=5%, signal=14%
GO_SEGMENTATION	89	0.341978	1.129468	0.26096034	0.5408827	1	4904	tags=40%, list=24%, signal=53%
GO_CELLULAR_GLUCOSE_HOMEOSTASIS	75	0.31781018	1.1323235	0.26068377	0.54098874	1	3245	tags=23%, list=16%, signal=27%
GO_RESPONSE_TO_OXYGEN_LEVELS	310	0.29879367	1.1375699	0.2760736	0.54105645	1	4910	tags=31%, list=24%, signal=41%
GO_METANEPHROS_MORPHOGENESIS	28	0.44057867	1.1366183	0.26597938	0.54111415	1	3055	tags=32%, list=15%, signal=38%
GO_POSITIVE_REGULATION_OF_MAP_KINASE_ACTIVITY	207	0.33207774	1.1295044	0.2718053	0.541252	1	5409	tags=33%, list=26%, signal=44%
GO_CELLULAR_RESPONSE_TO_NITROGEN_COMPOUND	497	0.2884507	1.1288142	0.24631579	0.541269	1	4033	tags=24%, list=20%, signal=29%
GO_REGULATION_OF_TRANSCRIPTION_REGULATORY_REGION_DNA_BINDING	36	0.39361385	1.1299199	0.28767124	0.5412957	1	3229	tags=31%, list=16%, signal=36%
GO_REGULATION_OF_MESONEPHROS_DEVELOPMENT	26	0.43961382	1.1372224	0.24835165	0.541297	1	2069	tags=27%, list=10%, signal=30%
GO_POSITIVE_REGULATION_OF_GROWTH	234	0.3021981	1.1323824	0.2334004	0.5413137	1	5032	tags=29%, list=25%, signal=38%
GO_CILIUM_MOVEMENT	33	0.6884197	1.4768432	0.07269155	0.5413595	1	4887	tags=76%, list=24%, signal=99%
GO_RESPONSE_TO_MECHANICAL_STIMULUS	208	0.3439144	1.1367205	0.2730845	0.54136103	1	3635	tags=27%, list=18%, signal=33%
GO_NEGATIVE_REGULATION_OF_SYNAPTIC_TRANSMISSION	61	0.3846205	1.1296698	0.2800789	0.54137117	1	3486	tags=34%, list=17%, signal=41%
GO_POSITIVE_REGULATION_OF_CELLULAR_RESPONSE_TO_INSULIN_STIMULUS	23	0.48553637	1.4761583	0.078277886	0.5413759	1	3820	tags=30%, list=19%, signal=37%
GO_POSITIVE_REGULATION_OF_GLUCOSE_METABOLIC_PROCESS	36	0.38466147	1.1357578	0.2784553	0.5413935	1	4862	tags=33%, list=24%, signal=44%
GO_REGULATION_OF_NITRIC_OXIDE_SYNTHASE_ACTIVITY	48	0.34483725	1.1271259	0.30290458	0.54142815	1	2366	tags=17%, list=12%, signal=19%
GO_MACROPHAGE_ACTIVATION	31	0.45621267	1.1361836	0.3219316	0.5415079	1	3563	tags=32%, list=17%, signal=39%
GO_CELLULAR_PROTEIN_COMPLEX_ASSEMBLY	339	0.21373238	1.126838	0.2494929	0.5415729	1	3465	tags=15%, list=17%, signal=17%
GO_EMBRYONIC_DIGESTIVE_TRACT_MORPHOGENESIS	17	0.47338134	1.1302203	0.28968254	0.5416141	1	5484	tags=59%, list=27%, signal=80%
GO_INOSITOL_LIPID_MEDIATED_SIGNALING	123	0.3573407	1.1358662	0.26907632	0.5416514	1	4565	tags=27%, list=22%, signal=34%
GO_REGULATION_OF_PEPTIDASE_ACTIVITY	384	0.29926765	1.1324224	0.25678498	0.5416608	1	3840	tags=26%, list=19%, signal=31%
GO_GLANDULAR_EPITHELIAL_CELL_DEVELOPMENT	18	0.45804814	1.1288351	0.2983539	0.54168105	1	4170	tags=39%, list=20%, signal=49%
GO_NON_CANONICAL_WNT_SIGNALING_PATHWAY	140	0.26419857	1.1299491	0.3075314	0.54169226	1	2530	tags=13%, list=12%, signal=15%
GO_RESPONSE_TO_FIBROBLAST_GROWTH_FACTOR	115	0.32147178	1.1328341	0.2780083	0.54172224	1	3589	tags=23%, list=17%, signal=27%
GO_INTRACELLULAR_LIPID_TRANSPORT	20	0.35252708	1.1325518	0.299389	0.5418695	1	4937	tags=30%, list=24%, signal=39%
GO_MESENCHYME_MORPHOGENESIS	38	0.4513223	1.1350337	0.28305784	0.5419583	1	6545	tags=58%, list=32%, signal=85%
GO_POSITIVE_REGULATION_OF_CIRCADIAN_RHYTHM	21	0.45852423	1.1302649	0.27754238	0.5419623	1	3653	tags=38%, list=18%, signal=46%
GO_LONG_CHAIN_FATTY_ACID_TRANSPORT	42	0.3777046	1.1352485	0.27413127	0.54197186	1	5924	tags=40%, list=29%, signal=57%
GO_REGULATION_OF_ACUTE_INFLAMMATORY_RESPONSE	73	0.42649415	1.1260883	0.31504065	0.54213256	1	3278	tags=27%, list=16%, signal=32%
GO_DIVALENT_INORGANIC_CATION_HOMEOSTASIS	340	0.36173037	1.1328455	0.25	0.5421492	1	4528	tags=34%, list=22%, signal=42%
GO_INSULIN_RECEPTOR_SIGNALING_PATHWAY	79	0.2688366	1.1303847	0.2919132	0.54214984	1	4862	tags=25%, list=24%, signal=33%
GO_PHOSPHATIDYLCHOLINE_METABOLIC_PROCESS	63	0.34417686	1.1255271	0.2631579	0.5423078	1	3409	tags=25%, list=17%, signal=30%
GO_REGULATION_OF_CELLULAR_COMPONENT_SIZE	331	0.2786116	1.1261969	0.24497992	0.542357	1	4240	tags=21%, list=21%, signal=26%
GO_PYRIMIDINE_RIBONUCLEOTIDE_METABOLIC_PROCESS	24	0.34180295	1.1345258	0.2977867	0.5425166	1	741	tags=13%, list=4%, signal=13%
GO_MEMBRANE_DEPOLARIZATION	61	0.56449574	1.4771959	0.034068137	0.5425434	1	3584	tags=46%, list=17%, signal=55%
GO_RESPONSE_TO_TESTOSTERONE	38	0.37167436	1.1256164	0.26938775	0.542578	1	856	tags=18%, list=4%, signal=19%
GO_POSITIVE_REGULATION_OF_PHOSPHATASE_ACTIVITY	28	0.40207088	1.1328543	0.28879312	0.5425817	1	3490	tags=29%, list=17%, signal=34%
GO_PURINE_CONTAINING_COMPOUND_CATABOLIC_PROCESS	50	0.37541804	1.1303884	0.30720338	0.54258174	1	4213	tags=32%, list=21%, signal=40%
GO_SENSORY_PERCEPTION_OF_PAIN	75	0.41489467	1.133776	0.25754526	0.5426281	1	4422	tags=44%, list=22%, signal=56%
GO_NEGATIVE_REGULATION_OF_NEURON_DIFFERENTIATION	189	0.32054096	1.1328665	0.26915115	0.5430044	1	5037	tags=33%, list=25%, signal=43%
GO_CARBOHYDRATE_DERIVATIVE_CATABOLIC_PROCESS	174	0.30841318	1.1338061	0.25831702	0.54301685	1	3536	tags=23%, list=17%, signal=28%
GO_POSITIVE_REGULATION_OF_RECEPTOR_MEDIATED_ENDOCYTOSIS	47	0.37818575	1.1332405	0.30255404	0.5432092	1	7556	tags=49%, list=37%, signal=77%
GO_NEGATIVE_REGULATION_OF_ACTIN_FILAMENT_POLYMERIZATION	44	0.35179254	1.1338687	0.2781065	0.54334086	1	2505	tags=16%, list=12%, signal=18%
GO_REGULATION_OF_RECEPTOR_RECYCLING	19	0.40943664	1.1329154	0.3139535	0.54336494	1	7308	tags=58%, list=36%, signal=90%
GO_BONE_DEVELOPMENT	155	0.44696593	1.4783034	0.042168673	0.5434255	1	3408	tags=29%, list=17%, signal=35%
GO_EMBRYONIC_CRANIAL_SKELETON_MORPHOGENESIS	46	0.37316915	1.1163613	0.332	0.54346585	1	1981	tags=22%, list=10%, signal=24%
GO_ALCOHOL_METABOLIC_PROCESS	345	0.28273535	1.1241703	0.2644135	0.54368174	1	4400	tags=23%, list=21%, signal=29%
GO_REGULATION_OF_LIPID_STORAGE	41	0.50074357	1.477537	0.092885375	0.54371053	1	5644	tags=51%, list=27%, signal=70%
GO_PHOSPHATIDYLINOSITOL_ACYL_CHAIN_REMODELING	16	0.47530982	1.1164562	0.29471543	0.54371244	1	3330	tags=44%, list=16%, signal=52%
GO_MEMBRANE_LIPID_CATABOLIC_PROCESS	24	0.36312616	1.1238528	0.28988326	0.5438273	1	6655	tags=38%, list=32%, signal=55%
GO_BRANCH_ELONGATION_OF_AN_EPITHELIUM	17	0.62330705	1.4787992	0.053497944	0.54396886	1	4973	tags=71%, list=24%, signal=93%
GO_ANTERIOR_POSTERIOR_PATTERN_SPECIFICATION	194	0.35220066	1.1242381	0.27628866	0.54398423	1	3806	tags=31%, list=19%, signal=38%
GO_REGULATION_OF_HOMEOSTATIC_PROCESS	438	0.30829388	1.1234928	0.2804878	0.54400915	1	3601	tags=23%, list=18%, signal=27%
GO_REGULATION_OF_VASCULAR_PERMEABILITY	29	0.42404377	1.1165143	0.31622177	0.5440287	1	1498	tags=24%, list=7%, signal=26%
GO_EYE_MORPHOGENESIS	136	0.3455707	1.1244019	0.2765073	0.5441096	1	5039	tags=35%, list=25%, signal=45%
GO_REGULATION_OF_ENDOCRINE_PROCESS	47	0.4026869	1.117994	0.2906504	0.5441601	1	4520	tags=43%, list=22%, signal=54%
GO_PEPTIDE_HORMONE_PROCESSING	32	0.43170995	1.116565	0.28458497	0.5443611	1	3073	tags=31%, list=15%, signal=37%
GO_CELLULAR_RESPONSE_TO_OXIDATIVE_STRESS	184	0.26376837	1.118086	0.30769232	0.5444074	1	4295	tags=22%, list=21%, signal=28%
GO_POSITIVE_REGULATION_OF_CELLULAR_PROTEIN_LOCALIZATION	356	0.23574847	1.1171802	0.29208925	0.54452074	1	4041	tags=20%, list=20%, signal=24%
GO_REGULATION_OF_NITRIC_OXIDE_BIOSYNTHETIC_PROCESS	52	0.39494076	1.1227372	0.3146998	0.5445476	1	5214	tags=38%, list=25%, signal=51%
GO_REGULATION_OF_PROTEIN_TARGETING_TO_MEMBRANE	30	0.33919102	1.117596	0.2942346	0.5445776	1	5084	tags=33%, list=25%, signal=44%
GO_NEGATIVE_REGULATION_OF_AXON_EXTENSION	38	0.3773177	1.1168883	0.29918033	0.5445902	1	2810	tags=26%, list=14%, signal=30%
GO_REPLACEMENT_OSSIFICATION	26	0.44608802	1.1186241	0.35440612	0.5446713	1	5089	tags=46%, list=25%, signal=61%
GO_POSITIVE_REGULATION_OF_PROTEIN_SERINE_THREONINE_KINASE_ACTIVITY	288	0.29905704	1.1166123	0.27888447	0.54468405	1	5409	tags=31%, list=26%, signal=41%
GO_REGULATION_OF_DEVELOPMENTAL_PIGMENTATION	16	0.42552885	1.1228873	0.3306773	0.5447002	1	5761	tags=31%, list=28%, signal=43%
GO_MYELOID_CELL_DIFFERENTIATION	187	0.3086129	1.1155305	0.30612245	0.54471177	1	5508	tags=34%, list=27%, signal=46%
GO_POSITIVE_REGULATION_OF_MESONEPHROS_DEVELOPMENT	22	0.43568042	1.1215135	0.2710084	0.54473495	1	2069	tags=27%, list=10%, signal=30%
GO_CELL_RECOGNITION	128	0.36489818	1.11812	0.28512397	0.5447779	1	4240	tags=37%, list=21%, signal=46%
GO_NEGATIVE_REGULATION_OF_NERVOUS_SYSTEM_DEVELOPMENT	260	0.30970702	1.1172589	0.2821577	0.5448002	1	2895	tags=20%, list=14%, signal=23%
GO_RESPONSE_TO_DRUG	428	0.29603258	1.1205679	0.22515213	0.54482245	1	3651	tags=27%, list=18%, signal=32%
GO_CELLULAR_RESPONSE_TO_CARBOHYDRATE_STIMULUS	74	0.32697535	1.1212184	0.31557378	0.5448883	1	3101	tags=23%, list=15%, signal=27%
GO_REGULATION_OF_LIPID_CATABOLIC_PROCESS	50	0.3871058	1.1182685	0.3181818	0.5449284	1	4512	tags=30%, list=22%, signal=38%
GO_EMBRYONIC_HEART_TUBE_MORPHOGENESIS	61	0.32790065	1.1197685	0.24701196	0.5450478	1	5647	tags=43%, list=28%, signal=59%
GO_ORGANOPHOSPHATE_CATABOLIC_PROCESS	112	0.29838607	1.119983	0.2889813	0.54507756	1	5961	tags=39%, list=29%, signal=55%
GO_ENDOCHONDRAL_OSSIFICATION	26	0.4460881	1.1186243	0.35440612	0.5451012	1	5089	tags=46%, list=25%, signal=61%
GO_ORGANIC_HYDROXY_COMPOUND_CATABOLIC_PROCESS	72	0.33439562	1.1148834	0.26844263	0.54510164	1	5073	tags=39%, list=25%, signal=51%
GO_REGULATION_OF_MYOTUBE_DIFFERENTIATION	55	0.3721067	1.121525	0.2862823	0.545153	1	2823	tags=25%, list=14%, signal=29%
GO_EXOCRINE_SYSTEM_DEVELOPMENT	45	0.3803731	1.1206015	0.25736737	0.54518497	1	4862	tags=36%, list=24%, signal=46%
GO_REGULATION_OF_PROTEIN_IMPORT_INTO_NUCLEUS_TRANSLOCATION	21	0.3847542	1.1190075	0.3218391	0.5451887	1	1729	tags=19%, list=8%, signal=21%
GO_ENDODERM_DEVELOPMENT	70	0.35951915	1.1191789	0.30103093	0.54527	1	3754	tags=31%, list=18%, signal=38%
GO_REGULATION_OF_ACTION_POTENTIAL	38	0.41631433	1.1136837	0.32394367	0.54530925	1	4976	tags=37%, list=24%, signal=49%
GO_NOTCH_SIGNALING_PATHWAY	114	0.31705016	1.1187305	0.28659794	0.545321	1	4771	tags=29%, list=23%, signal=38%
GO_FACE_DEVELOPMENT	50	0.46732548	1.4797238	0.07261411	0.54533637	1	3739	tags=36%, list=18%, signal=44%
GO_DEVELOPMENTAL_GROWTH	328	0.3001035	1.1134356	0.29090908	0.54534656	1	2421	tags=20%, list=12%, signal=22%
GO_REGULATION_OF_GENERATION_OF_PRECURSOR_METABOLITES_AND_ENERGY	87	0.29633382	1.11936	0.28278688	0.5453751	1	4408	tags=25%, list=21%, signal=32%
GO_REGULATION_OF_PROTEIN_IMPORT	182	0.3079262	1.1216131	0.30846775	0.5454047	1	2814	tags=17%, list=14%, signal=20%
GO_NITRIC_OXIDE_METABOLIC_PROCESS	15	0.41644162	1.1200345	0.3156823	0.5454163	1	6430	tags=47%, list=31%, signal=68%
GO_RESPONSE_TO_OXIDATIVE_STRESS	352	0.27248138	1.1207051	0.26977688	0.5454552	1	6385	tags=36%, list=31%, signal=51%
GO_DICARBOXYLIC_ACID_METABOLIC_PROCESS	99	0.2895212	1.1148937	0.24894515	0.54550445	1	3552	tags=21%, list=17%, signal=26%
GO_POSITIVE_REGULATION_OF_PEPTIDYL_SERINE_PHOSPHORYLATION	88	0.33291775	1.1137934	0.28893444	0.54551643	1	4458	tags=28%, list=22%, signal=36%
GO_REGULATION_OF_VESICLE_FUSION	60	0.30257282	1.122043	0.2874494	0.5455201	1	7950	tags=50%, list=39%, signal=81%
GO_NEGATIVE_REGULATION_OF_PROTEIN_SERINE_THREONINE_KINASE_ACTIVITY	126	0.27654302	1.1216682	0.28747433	0.54574317	1	5409	tags=33%, list=26%, signal=44%
GO_REGULATION_OF_CELL_PROJECTION_ASSEMBLY	147	0.37279245	1.4857236	0.03468208	0.54581606	1	5537	tags=33%, list=27%, signal=45%
GO_NEGATIVE_REGULATION_OF_INTRINSIC_APOPTOTIC_SIGNALING_PATHWAY_IN_RESPONSE_TO_DNA_DAMAGE	27	0.31657815	1.1129482	0.34653464	0.5458957	1	6832	tags=52%, list=33%, signal=78%
GO_POSITIVE_REGULATION_OF_CALCIUM_ION_TRANSPORT	106	0.37167588	1.1137965	0.30508474	0.5459384	1	3228	tags=29%, list=16%, signal=35%
GO_POSITIVE_REGULATION_OF_PHOSPHOPROTEIN_PHOSPHATASE_ACTIVITY	16	0.51752025	1.4789001	0.08264463	0.5459664	1	8308	tags=69%, list=40%, signal=115%
GO_CELLULAR_RESPONSE_TO_CAMP	50	0.38366857	1.1126635	0.28830644	0.54607016	1	4994	tags=42%, list=24%, signal=55%
GO_ACTIVATION_OF_PROTEIN_KINASE_ACTIVITY	278	0.28996742	1.1138747	0.2703252	0.5462072	1	5409	tags=31%, list=26%, signal=41%
GO_SENSORY_ORGAN_DEVELOPMENT	490	0.31959516	1.1140946	0.27926078	0.54623556	1	5039	tags=33%, list=25%, signal=43%
GO_AXIS_ELONGATION	27	0.57219434	1.4801122	0.046025105	0.5463942	1	3413	tags=44%, list=17%, signal=53%
GO_PLASMA_MEMBRANE_ORGANIZATION	202	0.2630332	1.1120908	0.27329192	0.54677933	1	5776	tags=31%, list=28%, signal=42%
GO_REGULATION_OF_G_PROTEIN_COUPLED_RECEPTOR_PROTEIN_SIGNALING_PATHWAY	125	0.34140953	1.1117752	0.278	0.54693764	1	2244	tags=18%, list=11%, signal=20%
GO_POSITIVE_REGULATION_OF_SIGNAL_TRANSDUCTION_BY_P53_CLASS_MEDIATOR	17	0.3897369	1.1114237	0.30578512	0.5471686	1	5262	tags=53%, list=26%, signal=71%
GO_BICARBONATE_TRANSPORT	44	0.3954938	1.1111337	0.29045644	0.5473154	1	2452	tags=30%, list=12%, signal=33%
GO_POSITIVE_REGULATION_OF_ACTIN_FILAMENT_BUNDLE_ASSEMBLY	48	0.45673636	1.4832749	0.044354837	0.5474529	1	4976	tags=38%, list=24%, signal=49%
GO_MESONEPHRIC_TUBULE_MORPHOGENESIS	53	0.54145163	1.4825175	0.024640657	0.5475786	1	3622	tags=43%, list=18%, signal=53%
GO_REGULATION_OF_BMP_SIGNALING_PATHWAY	76	0.48007858	1.4818426	0.037698414	0.54769725	1	2994	tags=32%, list=15%, signal=37%
GO_REGULATION_OF_PROTEIN_MATURATION	80	0.34387013	1.1106253	0.27272728	0.5478407	1	5268	tags=41%, list=26%, signal=55%
GO_REGULATION_OF_PHOSPHATIDYLINOSITOL_3_KINASE_SIGNALING	138	0.48337892	1.4865451	0.03984064	0.5479168	1	3816	tags=33%, list=19%, signal=41%
GO_ORGANELLE_FUSION	128	0.34780493	1.4857825	0.03258656	0.5480615	1	5554	tags=31%, list=27%, signal=43%
GO_ANTEROGRADE_AXONAL_TRANSPORT	26	0.32419613	1.1102504	0.35151514	0.5481433	1	626	tags=8%, list=3%, signal=8%
GO_BRAIN_MORPHOGENESIS	34	0.3761185	1.1099021	0.278	0.5484281	1	2505	tags=24%, list=12%, signal=27%
GO_NEGATIVE_REGULATION_OF_PHOSPHOPROTEIN_PHOSPHATASE_ACTIVITY	15	0.40825915	1.1092104	0.3628866	0.5484813	1	3988	tags=33%, list=19%, signal=41%
GO_REGULATION_OF_PHOSPHOLIPASE_ACTIVITY	64	0.5503177	1.4801753	0.041749503	0.54853576	1	3141	tags=36%, list=15%, signal=42%
GO_CARTILAGE_DEVELOPMENT_INVOLVED_IN_ENDOCHONDRAL_BONE_MORPHOGENESIS	19	0.4498287	1.1096241	0.33655706	0.54854685	1	4994	tags=47%, list=24%, signal=63%
GO_QUATERNARY_AMMONIUM_GROUP_TRANSPORT	18	0.43191952	1.1093787	0.334004	0.5486112	1	2382	tags=22%, list=12%, signal=25%
GO_ARTERY_MORPHOGENESIS	51	0.3980611	1.1087464	0.35208333	0.54896843	1	4771	tags=37%, list=23%, signal=48%
GO_REGULATION_OF_SMOOTH_MUSCLE_CONTRACTION	60	0.40967765	1.1083878	0.30816326	0.54919004	1	4976	tags=42%, list=24%, signal=55%
GO_LONG_TERM_SYNAPTIC_POTENTIATION	39	0.5767153	1.4834036	0.04761905	0.54932624	1	3771	tags=44%, list=18%, signal=53%
GO_OLIGOSACCHARIDE_METABOLIC_PROCESS	65	0.40878642	1.4867524	0.031120332	0.54961437	1	7134	tags=52%, list=35%, signal=80%
GO_REGULATION_OF_GLUCONEOGENESIS	37	0.48498267	1.4839286	0.034274194	0.54968804	1	2667	tags=24%, list=13%, signal=28%
GO_GROWTH	401	0.30249318	1.1071987	0.28370222	0.5497312	1	4172	tags=27%, list=20%, signal=33%
GO_DIVALENT_INORGANIC_CATION_TRANSPORT	265	0.32992303	1.1015853	0.278481	0.549834	1	3801	tags=27%, list=19%, signal=32%
GO_POSITIVE_REGULATION_OF_MICROTUBULE_POLYMERIZATION_OR_DEPOLYMERIZATION	22	0.3474092	1.1073445	0.33333334	0.5498763	1	2366	tags=14%, list=12%, signal=15%
GO_POSITIVE_REGULATION_OF_ALCOHOL_BIOSYNTHETIC_PROCESS	23	0.4742463	1.1077787	0.32997987	0.5498907	1	3736	tags=39%, list=18%, signal=48%
GO_REGULATION_OF_INTERLEUKIN_5_PRODUCTION	19	0.45001984	1.1010872	0.328	0.5499657	1	1662	tags=26%, list=8%, signal=29%
GO_PEROXISOMAL_TRANSPORT	18	0.33687994	1.1074535	0.32719836	0.5500547	1	6932	tags=44%, list=34%, signal=67%
GO_NEGATIVE_REGULATION_OF_STRESS_FIBER_ASSEMBLY	16	0.58102936	1.4804324	0.059063137	0.5500797	1	5650	tags=69%, list=28%, signal=95%
GO_POSITIVE_REGULATION_OF_EPITHELIAL_CELL_DIFFERENTIATION	57	0.3718669	1.101244	0.29918033	0.5500849	1	2960	tags=26%, list=14%, signal=31%
GO_NEGATIVE_REGULATION_OF_SIGNAL_TRANSDUCTION_IN_ABSENCE_OF_LIGAND	32	0.38724366	1.1016461	0.31458333	0.5501469	1	3862	tags=25%, list=19%, signal=31%
GO_RESPONSE_TO_TOXIC_SUBSTANCE	239	0.29171363	1.1064063	0.25298804	0.5504777	1	4089	tags=26%, list=20%, signal=31%
GO_RESPONSE_TO_IMMOBILIZATION_STRESS	22	0.434757	1.1018875	0.30876493	0.55050915	1	3003	tags=32%, list=15%, signal=37%
GO_NEGATIVE_REGULATION_OF_EXTRINSIC_APOPTOTIC_SIGNALING_PATHWAY_IN_ABSENCE_OF_LIGAND	32	0.38724366	1.1016461	0.31458333	0.55056024	1	3862	tags=25%, list=19%, signal=31%
GO_REGULATION_OF_PEPTIDYL_TYROSINE_PHOSPHORYLATION	213	0.33211905	1.1031125	0.2989899	0.5506873	1	3714	tags=23%, list=18%, signal=28%
GO_REGULATION_OF_RELEASE_OF_CYTOCHROME_C_FROM_MITOCHONDRIA	43	0.28392252	1.101959	0.30097088	0.5507847	1	4620	tags=26%, list=23%, signal=33%
GO_PEPTIDE_SECRETION	57	0.36468494	1.1052727	0.2857143	0.5508295	1	2623	tags=26%, list=13%, signal=30%
GO_ENDOCARDIAL_CUSHION_DEVELOPMENT	32	0.5624063	1.4870907	0.06557377	0.55083466	1	4898	tags=56%, list=24%, signal=74%
GO_NEUROMUSCULAR_PROCESS	96	0.35872704	1.1025892	0.30938125	0.5508492	1	3393	tags=28%, list=17%, signal=34%
GO_PARTURITION	19	0.4842331	1.1057138	0.33661416	0.5508709	1	2610	tags=32%, list=13%, signal=36%
GO_ANTIGEN_PROCESSING_AND_PRESENTATION_VIA_MHC_CLASS_IB	15	0.55341923	1.1034476	0.41967872	0.55088335	1	3097	tags=40%, list=15%, signal=47%
GO_BILE_ACID_METABOLIC_PROCESS	35	0.39919472	1.1032356	0.30722892	0.5508851	1	5057	tags=46%, list=25%, signal=61%
GO_NEGATIVE_REGULATION_OF_LEUKOCYTE_MIGRATION	31	0.47611213	1.1064122	0.35892513	0.55088943	1	2847	tags=32%, list=14%, signal=37%
GO_SPHINGOLIPID_METABOLIC_PROCESS	130	0.28312656	1.1038285	0.26041666	0.55101395	1	6835	tags=41%, list=33%, signal=61%
GO_RESPONSE_TO_CORTICOSTERONE	26	0.42953262	1.10203	0.3212121	0.55107737	1	2995	tags=35%, list=15%, signal=40%
GO_POSITIVE_REGULATION_OF_SODIUM_ION_TRANSPORT	33	0.57719713	1.4891838	0.06418219	0.5510891	1	2319	tags=33%, list=11%, signal=38%
GO_EPIDERMIS_MORPHOGENESIS	29	0.4283369	1.1049085	0.32997987	0.551099	1	4438	tags=41%, list=22%, signal=53%
GO_ANDROGEN_METABOLIC_PROCESS	30	0.40513843	1.1058158	0.29803923	0.55111116	1	5534	tags=53%, list=27%, signal=73%
GO_REGULATION_OF_PATHWAY_RESTRICTED_SMAD_PROTEIN_PHOSPHORYLATION	60	0.3770812	1.1035086	0.31622177	0.5511805	1	5076	tags=45%, list=25%, signal=60%
GO_GLUTAMINE_FAMILY_AMINO_ACID_BIOSYNTHETIC_PROCESS	19	0.3669431	1.1053085	0.3283582	0.5511864	1	4955	tags=37%, list=24%, signal=49%
GO_EMBRYONIC_AXIS_SPECIFICATION	33	0.37606522	1.1026305	0.29577464	0.5511884	1	1744	tags=21%, list=8%, signal=23%
GO_REGULATION_OF_HUMORAL_IMMUNE_RESPONSE	49	0.40749934	1.102154	0.31048387	0.5512373	1	5268	tags=41%, list=26%, signal=55%
GO_ASSOCIATIVE_LEARNING	73	0.36521375	1.1038637	0.31364563	0.5513693	1	3646	tags=27%, list=18%, signal=33%
GO_POSITIVE_REGULATION_OF_ERBB_SIGNALING_PATHWAY	36	0.37301818	1.1000706	0.32364342	0.5513949	1	3667	tags=25%, list=18%, signal=30%
GO_VENTRICULAR_SEPTUM_DEVELOPMENT	54	0.35869575	1.1040543	0.34	0.55142045	1	6921	tags=54%, list=34%, signal=81%
GO_ESTABLISHMENT_OF_PROTEIN_LOCALIZATION_TO_GOLGI	19	0.39204237	1.1041355	0.38336715	0.5517067	1	7309	tags=53%, list=36%, signal=82%
GO_RESPONSE_TO_MINERALOCORTICOID	35	0.40269598	1.104325	0.30677292	0.5517785	1	3260	tags=31%, list=16%, signal=37%
GO_NEGATIVE_REGULATION_OF_INTRACELLULAR_STEROID_HORMONE_RECEPTOR_SIGNALING_PATHWAY	30	0.33329037	1.0992517	0.31422925	0.55260426	1	4145	tags=30%, list=20%, signal=38%
GO_COLUMNAR_CUBOIDAL_EPITHELIAL_CELL_DIFFERENTIATION	109	0.32579625	1.0987693	0.26358148	0.5527052	1	3601	tags=27%, list=18%, signal=32%
GO_REGULATION_OF_NEUROTRANSMITTER_UPTAKE	15	0.6875833	1.4894462	0.033464566	0.55271184	1	3229	tags=47%, list=16%, signal=55%
GO_NEGATIVE_REGULATION_OF_PEPTIDYL_TYROSINE_PHOSPHORYLATION	39	0.41207963	1.4872969	0.05367793	0.55275035	1	4316	tags=28%, list=21%, signal=36%
GO_RESPONSE_TO_IRON_ION	35	0.4782326	1.4907503	0.04	0.5527705	1	1973	tags=26%, list=10%, signal=28%
GO_LEUKOTRIENE_BIOSYNTHETIC_PROCESS	20	0.44980568	1.098853	0.36520076	0.5529583	1	5293	tags=50%, list=26%, signal=67%
GO_NEGATIVE_REGULATION_OF_RESPONSE_TO_NUTRIENT_LEVELS	36	0.42104077	1.4921513	0.05338809	0.5531075	1	4287	tags=33%, list=21%, signal=42%
GO_VASCULATURE_DEVELOPMENT	468	0.43748468	1.4877533	0.08	0.55367774	1	5043	tags=42%, list=25%, signal=55%
GO_OSTEOBLAST_DEVELOPMENT	18	0.6277004	1.496442	0.040899795	0.5537994	1	4141	tags=50%, list=20%, signal=63%
GO_MEMBRANE_REPOLARIZATION	15	0.67945063	1.4988179	0.049382716	0.5538117	1	2124	tags=47%, list=10%, signal=52%
GO_ERYTHROCYTE_HOMEOSTASIS	73	0.27947518	1.0974989	0.30831644	0.55394685	1	5022	tags=26%, list=24%, signal=34%
GO_ADHERENS_JUNCTION_ASSEMBLY	34	0.43679228	1.4955891	0.086065575	0.55403006	1	7253	tags=59%, list=35%, signal=91%
GO_VESICLE_DOCKING_INVOLVED_IN_EXOCYTOSIS	35	0.33225575	1.0976224	0.35329342	0.55412215	1	7369	tags=43%, list=36%, signal=67%
GO_POSITIVE_REGULATION_OF_CATABOLIC_PROCESS	393	0.18206725	1.0913174	0.29817444	0.55421823	1	4450	tags=19%, list=22%, signal=24%
GO_RESPONSE_TO_CORTICOSTEROID	176	0.34668043	1.0941039	0.30991736	0.554224	1	3589	tags=31%, list=17%, signal=38%
GO_POSITIVE_REGULATION_OF_LIPID_METABOLIC_PROCESS	126	0.45051488	1.4970759	0.037109375	0.5542272	1	3816	tags=32%, list=19%, signal=39%
GO_POSITIVE_REGULATION_OF_PROTEIN_SECRETION	207	0.34340894	1.0934281	0.3219316	0.55424553	1	4120	tags=28%, list=20%, signal=35%
GO_STRESS_ACTIVATED_PROTEIN_KINASE_SIGNALING_CASCADE	103	0.27483848	1.0921047	0.33195877	0.55432415	1	6691	tags=30%, list=33%, signal=44%
GO_HYALURONAN_METABOLIC_PROCESS	30	0.44174868	1.0931864	0.35437882	0.5543292	1	3284	tags=37%, list=16%, signal=44%
GO_POSITIVE_REGULATION_OF_RESPONSE_TO_NUTRIENT_LEVELS	48	0.26523736	1.0942628	0.3516949	0.5543482	1	7492	tags=42%, list=36%, signal=65%
GO_LIPID_LOCALIZATION	262	0.3076172	1.097695	0.29387754	0.55440086	1	4046	tags=26%, list=20%, signal=32%
GO_ACTIN_FILAMENT_BASED_MOVEMENT	93	0.39793167	1.0904036	0.35268816	0.554418	1	2708	tags=22%, list=13%, signal=25%
GO_CELLULAR_HORMONE_METABOLIC_PROCESS	104	0.35980615	1.090163	0.29637095	0.5544201	1	4753	tags=34%, list=23%, signal=44%
GO_AMINOGLYCAN_CATABOLIC_PROCESS	68	0.35188773	1.0935129	0.3090909	0.5545031	1	3448	tags=31%, list=17%, signal=37%
GO_MUSCLE_CELL_DIFFERENTIATION	236	0.33423865	1.0907377	0.31222707	0.554559	1	4678	tags=31%, list=23%, signal=39%
GO_APICAL_JUNCTION_ASSEMBLY	39	0.29868308	1.0928435	0.3382046	0.5545761	1	2795	tags=15%, list=14%, signal=18%
GO_CARDIAC_VENTRICLE_DEVELOPMENT	106	0.34918025	1.0913272	0.3382353	0.5546031	1	4898	tags=39%, list=24%, signal=51%
GO_PEPTIDYL_GLUTAMIC_ACID_MODIFICATION	29	0.38876393	1.0891808	0.31337327	0.5546165	1	3731	tags=31%, list=18%, signal=38%
GO_MODULATION_BY_HOST_OF_VIRAL_PROCESS	18	0.40047607	1.0967011	0.35966736	0.55462056	1	4336	tags=28%, list=21%, signal=35%
GO_EMBRYO_IMPLANTATION	37	0.38459003	1.0921401	0.34439835	0.55464906	1	3193	tags=24%, list=16%, signal=29%
GO_CELLULAR_RESPONSE_TO_ESTRADIOL_STIMULUS	30	0.42101666	1.0895921	0.344	0.554687	1	3490	tags=40%, list=17%, signal=48%
GO_SIALYLATION	21	0.42159316	1.0917044	0.33755276	0.5546931	1	7131	tags=62%, list=35%, signal=95%
GO_POSITIVE_REGULATION_OF_I_KAPPAB_KINASE_NF_KAPPAB_SIGNALING	179	0.3081825	1.0914816	0.37721023	0.554707	1	4287	tags=22%, list=21%, signal=27%
GO_REGULATION_OF_CELL_SIZE	170	0.29248673	1.0936108	0.30478087	0.5547151	1	5037	tags=28%, list=25%, signal=37%
GO_POSITIVE_REGULATION_OF_RESPONSE_TO_EXTRACELLULAR_STIMULUS	48	0.26523736	1.0942628	0.3516949	0.5547573	1	7492	tags=42%, list=36%, signal=65%
GO_REGULATION_OF_RELEASE_OF_SEQUESTERED_CALCIUM_ION_INTO_CYTOSOL	75	0.39529163	1.092301	0.34232366	0.5547579	1	3211	tags=29%, list=16%, signal=35%
GO_REGULATION_OF_AMINO_ACID_TRANSPORT	25	0.42810425	1.0904365	0.32525253	0.5547644	1	3229	tags=36%, list=16%, signal=43%
GO_REGULATION_OF_PROTEIN_POLYMERIZATION	169	0.26383537	1.0944699	0.30177516	0.5548099	1	4287	tags=19%, list=21%, signal=24%
GO_POSITIVE_REGULATION_OF_INTRACELLULAR_TRANSPORT	367	0.25845876	1.0963578	0.33133733	0.5548559	1	4145	tags=21%, list=20%, signal=26%
GO_LIPOSACCHARIDE_METABOLIC_PROCESS	113	0.27117276	1.0959225	0.30416667	0.5548766	1	6790	tags=39%, list=33%, signal=58%
GO_PROTEOGLYCAN_METABOLIC_PROCESS	82	0.35567743	1.0907695	0.3533058	0.5549031	1	7043	tags=51%, list=34%, signal=78%
GO_NEGATIVE_REGULATION_OF_STRIATED_MUSCLE_CELL_DIFFERENTIATION	26	0.40418902	1.0924532	0.33195877	0.55491275	1	2587	tags=31%, list=13%, signal=35%
GO_REGULATION_OF_RESPONSE_TO_WOUNDING	407	0.36162102	1.0896776	0.362	0.55492747	1	3975	tags=28%, list=19%, signal=34%
GO_REGULATION_OF_SYNAPTIC_TRANSMISSION_GLUTAMATERGIC	50	0.5982827	1.4938325	0.030674847	0.55493546	1	4822	tags=58%, list=23%, signal=76%
GO_SCHWANN_CELL_DEVELOPMENT	26	0.37151372	1.0892179	0.373444	0.5549619	1	2294	tags=19%, list=11%, signal=22%
GO_VASODILATION	26	0.40654925	1.0967126	0.32359082	0.5550054	1	3022	tags=27%, list=15%, signal=32%
GO_NEGATIVE_REGULATION_OF_CATECHOLAMINE_SECRETION	16	0.66257584	1.4895028	0.04117647	0.5550091	1	4272	tags=56%, list=21%, signal=71%
GO_RESPONSE_TO_MUSCLE_ACTIVITY	20	0.5840068	1.4945825	0.041984733	0.5550183	1	4492	tags=60%, list=22%, signal=77%
GO_NEURON_NEURON_SYNAPTIC_TRANSMISSION	56	0.39070833	1.096069	0.28997868	0.5550357	1	2698	tags=29%, list=13%, signal=33%
GO_GLAND_DEVELOPMENT	390	0.29016614	1.0885392	0.3	0.55510527	1	3822	tags=25%, list=19%, signal=30%
GO_TEMPERATURE_HOMEOSTASIS	26	0.44520375	1.0887259	0.37659574	0.55511826	1	3112	tags=27%, list=15%, signal=32%
GO_ACTIN_MEDIATED_CELL_CONTRACTION	74	0.4325463	1.0951155	0.35	0.5551373	1	2708	tags=27%, list=13%, signal=31%
GO_REGULATION_OF_CARDIAC_MUSCLE_TISSUE_DEVELOPMENT	47	0.40536126	1.0955524	0.33193278	0.5551698	1	3747	tags=32%, list=18%, signal=39%
GO_TISSUE_REGENERATION	51	0.35687074	1.0944903	0.3057199	0.55517733	1	1674	tags=18%, list=8%, signal=19%
GO_AXON_REGENERATION	23	0.5696127	1.490786	0.05421687	0.5552483	1	5022	tags=57%, list=24%, signal=75%
GO_PHOSPHATIDYLSERINE_ACYL_CHAIN_REMODELING	16	0.45206517	1.0948516	0.32862905	0.5552867	1	3330	tags=38%, list=16%, signal=45%
GO_REGULATION_OF_LONG_TERM_NEURONAL_SYNAPTIC_PLASTICITY	24	0.403665	1.095184	0.31054688	0.5554327	1	4612	tags=38%, list=22%, signal=48%
GO_NEGATIVE_REGULATION_OF_LIPID_STORAGE	17	0.42334875	1.0945538	0.3764706	0.5554389	1	5644	tags=47%, list=27%, signal=65%
GO_NEGATIVE_REGULATION_OF_RESPONSE_TO_EXTRACELLULAR_STIMULUS	36	0.42104083	1.4921515	0.05338809	0.55571645	1	4287	tags=33%, list=21%, signal=42%
GO_PROTEIN_KINASE_B_SIGNALING	34	0.38351727	1.0872263	0.38310412	0.55601275	1	3224	tags=24%, list=16%, signal=28%
GO_HYPEROSMOTIC_RESPONSE	20	0.40198717	1.0867596	0.3368644	0.5561198	1	2342	tags=20%, list=11%, signal=23%
GO_CELL_COMMUNICATION_BY_ELECTRICAL_COUPLING	15	0.65955234	1.4989156	0.041237112	0.55616766	1	4073	tags=60%, list=20%, signal=75%
GO_REGULATION_OF_HEAT_GENERATION	15	0.50628877	1.08735	0.36956522	0.5561773	1	3975	tags=40%, list=19%, signal=50%
GO_EYE_PHOTORECEPTOR_CELL_DIFFERENTIATION	42	0.36323637	1.0864826	0.31557378	0.55627185	1	5039	tags=43%, list=25%, signal=57%
GO_REGULATION_OF_MULTICELLULAR_ORGANISMAL_METABOLIC_PROCESS	38	0.51710916	1.492703	0.04117647	0.5562835	1	3551	tags=42%, list=17%, signal=51%
GO_NEGATIVE_REGULATION_OF_ERBB_SIGNALING_PATHWAY	44	0.23355976	1.0877134	0.3553398	0.55630183	1	3714	tags=14%, list=18%, signal=17%
GO_NITRIC_OXIDE_MEDIATED_SIGNAL_TRANSDUCTION	18	0.4551621	1.0867753	0.32640332	0.5564881	1	2436	tags=33%, list=12%, signal=38%
GO_NEUROTRANSMITTER_TRANSPORT	154	0.34957215	1.0874037	0.27620968	0.5565066	1	3477	tags=28%, list=17%, signal=33%
GO_REGULATION_OF_LONG_TERM_SYNAPTIC_POTENTIATION	19	0.6311164	1.4971312	0.055785123	0.55675685	1	3395	tags=37%, list=17%, signal=44%
GO_NEURAL_RETINA_DEVELOPMENT	50	0.3783537	1.085814	0.33333334	0.55714023	1	2106	tags=18%, list=10%, signal=20%
GO_MONOSACCHARIDE_TRANSPORT	54	0.35014603	1.081691	0.32051283	0.55810404	1	3244	tags=30%, list=16%, signal=35%
GO_ORGAN_INDUCTION	16	0.47648543	1.0843842	0.34917355	0.5581495	1	2008	tags=31%, list=10%, signal=35%
GO_PHOSPHOLIPASE_C_ACTIVATING_G_PROTEIN_COUPLED_RECEPTOR_SIGNALING_PATHWAY	83	0.37890932	1.0839272	0.2734694	0.55821824	1	4137	tags=40%, list=20%, signal=50%
GO_RESPONSE_TO_PROSTAGLANDIN	34	0.46212184	1.0841258	0.37959182	0.55823565	1	5457	tags=50%, list=27%, signal=68%
GO_VASCULAR_ENDOTHELIAL_GROWTH_FACTOR_RECEPTOR_SIGNALING_PATHWAY	73	0.30296025	1.0818077	0.38856015	0.5582702	1	5368	tags=30%, list=26%, signal=41%
GO_NEGATIVE_REGULATION_OF_REACTIVE_OXYGEN_SPECIES_METABOLIC_PROCESS	42	0.34047207	1.0844513	0.32553607	0.55842423	1	4389	tags=31%, list=21%, signal=39%
GO_LIPID_TRANSLOCATION	21	0.42518592	1.081869	0.35913977	0.5585563	1	3692	tags=43%, list=18%, signal=52%
GO_REGULATION_OF_CALCIUM_ION_TRANSMEMBRANE_TRANSPORTER_ACTIVITY	70	0.521913	1.4989845	0.03265306	0.55873334	1	2585	tags=29%, list=13%, signal=33%
GO_POSITIVE_REGULATION_OF_BIOMINERAL_TISSUE_DEVELOPMENT	38	0.40932554	1.0844915	0.35341364	0.55877155	1	5781	tags=50%, list=28%, signal=69%
GO_HEART_GROWTH	26	0.41589713	1.0809101	0.34836066	0.5588041	1	2289	tags=35%, list=11%, signal=39%
GO_CELL_DEATH_IN_RESPONSE_TO_OXIDATIVE_STRESS	18	0.33369973	1.0819373	0.36746988	0.55882186	1	687	tags=11%, list=3%, signal=11%
GO_PHOSPHOLIPID_BIOSYNTHETIC_PROCESS	233	0.22972578	1.0846903	0.29045644	0.5588404	1	5079	tags=20%, list=25%, signal=26%
GO_NEGATIVE_REGULATION_OF_INTERLEUKIN_6_PRODUCTION	34	0.44816807	1.0806447	0.3831967	0.55891114	1	1729	tags=21%, list=8%, signal=22%
GO_VESICLE_TARGETING	74	0.21535876	1.0820881	0.34738955	0.5589223	1	2835	tags=11%, list=14%, signal=12%
GO_POSITIVE_REGULATION_OF_PEPTIDYL_TYROSINE_PHOSPHORYLATION	162	0.3487934	1.0833355	0.33199194	0.5589914	1	3667	tags=25%, list=18%, signal=31%
GO_REGULATION_OF_BIOMINERAL_TISSUE_DEVELOPMENT	74	0.3731479	1.0831212	0.33867735	0.55903167	1	5308	tags=43%, list=26%, signal=58%
GO_RESPONSE_TO_NICOTINE	51	0.3915449	1.0809386	0.3148148	0.5591301	1	2943	tags=27%, list=14%, signal=32%
GO_PLASMA_LIPOPROTEIN_PARTICLE_CLEARANCE	21	0.43905973	1.082094	0.37642586	0.5593095	1	4005	tags=33%, list=20%, signal=41%
GO_REGULATION_OF_CALCIUM_MEDIATED_SIGNALING	76	0.38998955	1.0821799	0.38163266	0.55954975	1	5679	tags=39%, list=28%, signal=54%
GO_PHOTORECEPTOR_CELL_DEVELOPMENT	39	0.36134854	1.0800307	0.32258064	0.5596692	1	5039	tags=44%, list=25%, signal=58%
GO_REGULATION_OF_MITOCHONDRIAL_DEPOLARIZATION	18	0.40815362	1.0825223	0.36645964	0.5597324	1	2151	tags=28%, list=10%, signal=31%
GO_REGULATION_OF_DEPHOSPHORYLATION	147	0.2451191	1.0822024	0.33200794	0.55992526	1	3572	tags=20%, list=17%, signal=24%
GO_GOLGI_ORGANIZATION	83	0.21542117	1.0795405	0.36157024	0.5601663	1	7028	tags=34%, list=34%, signal=51%
GO_STRIATED_MUSCLE_CONTRACTION	98	0.3842819	1.0789118	0.36610878	0.5605946	1	2943	tags=24%, list=14%, signal=28%
GO_REGULATION_OF_PHOSPHOPROTEIN_PHOSPHATASE_ACTIVITY	58	0.26665947	1.0791209	0.34736842	0.560609	1	3988	tags=17%, list=19%, signal=21%
GO_PERIPHERAL_NERVOUS_SYSTEM_DEVELOPMENT	69	0.36383036	1.0781734	0.36307055	0.56074405	1	2885	tags=29%, list=14%, signal=34%
GO_ACROSOME_REACTION	17	0.44701478	1.0785959	0.3130252	0.56078464	1	685	tags=18%, list=3%, signal=18%
GO_THYROID_GLAND_DEVELOPMENT	25	0.40300038	1.0783468	0.33401638	0.5608106	1	1911	tags=20%, list=9%, signal=22%
GO_NEGATIVE_REGULATION_OF_SMOOTH_MUSCLE_CONTRACTION	15	0.47246194	1.077559	0.36580518	0.56110513	1	2189	tags=27%, list=11%, signal=30%
GO_NEURON_DEATH	46	0.41449872	1.4990804	0.03125	0.56116784	1	5176	tags=37%, list=25%, signal=49%
GO_POSITIVE_REGULATION_OF_STRIATED_MUSCLE_CELL_DIFFERENTIATION	51	0.3824327	1.0776224	0.34141415	0.5613804	1	3391	tags=24%, list=17%, signal=28%
GO_MELANOCYTE_DIFFERENTIATION	19	0.5908497	1.5003687	0.054545455	0.5621285	1	3555	tags=47%, list=17%, signal=57%
GO_AMINE_METABOLIC_PROCESS	130	0.30939662	1.0765034	0.31919193	0.5623041	1	4400	tags=31%, list=21%, signal=39%
GO_MORPHOGENESIS_OF_AN_ENDOTHELIUM	16	0.58102715	1.501041	0.075	0.5625925	1	5849	tags=56%, list=28%, signal=79%
GO_RHYTHMIC_PROCESS	298	0.28002116	1.0765523	0.32289627	0.5626174	1	4635	tags=30%, list=23%, signal=38%
GO_POSITIVE_REGULATION_OF_LIPID_STORAGE	20	0.61430436	1.4991504	0.062	0.56369734	1	3278	tags=45%, list=16%, signal=53%
GO_ENDOPLASMIC_RETICULUM_CALCIUM_ION_HOMEOSTASIS	20	0.31529412	1.0743669	0.36511156	0.5650472	1	3145	tags=20%, list=15%, signal=24%
GO_PHOSPHOLIPID_METABOLIC_PROCESS	362	0.24731416	1.0741578	0.3156863	0.5650517	1	6131	tags=30%, list=30%, signal=42%
GO_TRANSMISSION_OF_NERVE_IMPULSE	54	0.58685875	1.5011284	0.017892644	0.5651253	1	3013	tags=44%, list=15%, signal=52%
GO_WATER_SOLUBLE_VITAMIN_METABOLIC_PROCESS	87	0.27804708	1.0747117	0.34095633	0.56521004	1	4263	tags=26%, list=21%, signal=33%
GO_REGULATION_OF_SYNCYTIUM_FORMATION_BY_PLASMA_MEMBRANE_FUSION	25	0.43669036	1.074494	0.37250996	0.5652253	1	2823	tags=28%, list=14%, signal=32%
GO_RESPONSE_TO_ALCOHOL	361	0.30101672	1.0736446	0.32539684	0.56563157	1	3653	tags=28%, list=18%, signal=33%
GO_TRANSCRIPTION_INITIATION_FROM_RNA_POLYMERASE_II_PROMOTER	152	0.2197995	1.0733306	0.31150794	0.56580466	1	2866	tags=13%, list=14%, signal=14%
GO_ADENYLATE_CYCLASE_ACTIVATING_G_PROTEIN_COUPLED_RECEPTOR_SIGNALING_PATHWAY	73	0.38310853	1.0704749	0.33677685	0.566051	1	3550	tags=29%, list=17%, signal=35%
GO_GMP_METABOLIC_PROCESS	20	0.35653743	1.0723459	0.3599182	0.56609434	1	4851	tags=35%, list=24%, signal=46%
GO_TRABECULA_FORMATION	23	0.41782257	1.0729098	0.36161616	0.56619406	1	3337	tags=35%, list=16%, signal=41%
GO_NEUROTRANSMITTER_METABOLIC_PROCESS	25	0.572408	1.5032046	0.014736842	0.56634426	1	2649	tags=36%, list=13%, signal=41%
GO_POSITIVE_REGULATION_OF_STEROL_TRANSPORT	17	0.43011555	1.0723941	0.3968254	0.5664012	1	7663	tags=65%, list=37%, signal=103%
GO_MUSCLE_STRUCTURE_DEVELOPMENT	431	0.3267773	1.070488	0.34978542	0.56641865	1	4683	tags=33%, list=23%, signal=42%
GO_ADRENERGIC_RECEPTOR_SIGNALING_PATHWAY	23	0.45457134	1.0699661	0.34188035	0.5666467	1	4606	tags=35%, list=22%, signal=45%
GO_POSITIVE_REGULATION_OF_REACTIVE_OXYGEN_SPECIES_BIOSYNTHETIC_PROCESS	47	0.36769652	1.0718024	0.36325678	0.5666777	1	5214	tags=32%, list=25%, signal=43%
GO_FERTILIZATION	145	0.31461796	1.0705456	0.2857143	0.5667093	1	4900	tags=33%, list=24%, signal=43%
GO_POSITIVE_REGULATION_OF_CHOLESTEROL_TRANSPORT	17	0.4301156	1.0723943	0.3968254	0.5667978	1	7663	tags=65%, list=37%, signal=103%
GO_REGULATION_OF_LIPASE_ACTIVITY	83	0.51187456	1.5022455	0.03	0.5668638	1	4133	tags=36%, list=20%, signal=45%
GO_POSITIVE_REGULATION_OF_MAPK_CASCADE	466	0.3238852	1.0706321	0.34068137	0.5669432	1	5368	tags=34%, list=26%, signal=45%
GO_PHOSPHATIDYLCHOLINE_ACYL_CHAIN_REMODELING	25	0.39628717	1.069193	0.35856575	0.56696093	1	3330	tags=32%, list=16%, signal=38%
GO_RELAXATION_OF_MUSCLE	20	0.43366805	1.0693368	0.37022132	0.56705433	1	1202	tags=20%, list=6%, signal=21%
GO_PLATELET_ACTIVATION	141	0.33291692	1.069483	0.3767535	0.56718117	1	4932	tags=30%, list=24%, signal=40%
GO_POSITIVE_REGULATION_OF_CYTOKINE_PRODUCTION_INVOLVED_IN_IMMUNE_RESPONSE	30	0.41370082	1.0706363	0.41117764	0.5673276	1	3632	tags=27%, list=18%, signal=32%
GO_MUSCLE_CELL_MIGRATION	18	0.5702425	1.501251	0.07489879	0.56757975	1	4270	tags=39%, list=21%, signal=49%
GO_POLYOL_METABOLIC_PROCESS	95	0.2792087	1.0706826	0.32591093	0.5676438	1	2161	tags=14%, list=11%, signal=15%
GO_PROTEIN_LOCALIZATION_TO_CILIUM	25	0.33124432	1.0708356	0.38333333	0.56774837	1	7687	tags=56%, list=37%, signal=89%
GO_REGULATION_OF_RESPONSE_TO_OXIDATIVE_STRESS	63	0.30972353	1.0710144	0.3420523	0.5678304	1	3297	tags=21%, list=16%, signal=25%
GO_REGULATION_OF_CELL_MIGRATION_INVOLVED_IN_SPROUTING_ANGIOGENESIS	19	0.40383253	1.0682592	0.402863	0.5679955	1	5176	tags=47%, list=25%, signal=63%
GO_INACTIVATION_OF_MAPK_ACTIVITY	26	0.34748805	1.0680243	0.36790606	0.5680337	1	6582	tags=54%, list=32%, signal=79%
GO_POSITIVE_REGULATION_OF_ANTIGEN_PROCESSING_AND_PRESENTATION	16	0.5001096	1.068279	0.3960396	0.5683579	1	2261	tags=38%, list=11%, signal=42%
GO_EXTRACELLULAR_MATRIX_ASSEMBLY	16	0.69372714	1.5033829	0.037549406	0.5687012	1	4536	tags=75%, list=22%, signal=96%
GO_ACTIN_FILAMENT_BUNDLE_ORGANIZATION	48	0.27250597	1.0672588	0.3491461	0.5691286	1	6335	tags=38%, list=31%, signal=54%
GO_NEGATIVE_REGULATION_OF_BLOOD_PRESSURE	43	0.3848694	1.0669194	0.3392505	0.56939226	1	5400	tags=47%, list=26%, signal=63%
GO_NEGATIVE_REGULATION_OF_CARTILAGE_DEVELOPMENT	25	0.65598714	1.5039489	0.058	0.5695622	1	4247	tags=56%, list=21%, signal=71%
GO_DETECTION_OF_MECHANICAL_STIMULUS_INVOLVED_IN_SENSORY_PERCEPTION	24	0.42597586	1.0649828	0.36023623	0.57101285	1	4921	tags=38%, list=24%, signal=49%
GO_ENDODERM_FORMATION	50	0.37719077	1.064166	0.39112905	0.57103264	1	3754	tags=32%, list=18%, signal=39%
GO_PHOSPHATIDYLGLYCEROL_ACYL_CHAIN_REMODELING	16	0.43392098	1.0651548	0.37884617	0.5710657	1	5079	tags=44%, list=25%, signal=58%
GO_NEGATIVE_REGULATION_OF_DEFENSE_RESPONSE	141	0.33504874	1.0646616	0.3669355	0.5712148	1	3409	tags=20%, list=17%, signal=24%
GO_BIOMINERAL_TISSUE_DEVELOPMENT	75	0.36097983	1.0652766	0.3489796	0.5712357	1	3399	tags=24%, list=17%, signal=29%
GO_REGULATION_OF_RECEPTOR_BIOSYNTHETIC_PROCESS	21	0.38676047	1.064168	0.42261904	0.5714224	1	2206	tags=19%, list=11%, signal=21%
GO_REGULATION_OF_INTRINSIC_APOPTOTIC_SIGNALING_PATHWAY_IN_RESPONSE_TO_DNA_DAMAGE	34	0.2693173	1.064352	0.378119	0.57145184	1	6832	tags=41%, list=33%, signal=62%
GO_POLYSACCHARIDE_BIOSYNTHETIC_PROCESS	42	0.32950586	1.0653574	0.37755102	0.57147396	1	3229	tags=17%, list=16%, signal=20%
GO_NEGATIVE_REGULATION_OF_BEHAVIOR	17	0.4547702	1.0655695	0.354	0.5714917	1	1999	tags=24%, list=10%, signal=26%
GO_POSITIVE_REGULATION_OF_ADENYLATE_CYCLASE_ACTIVITY	48	0.55271864	1.504033	0.026262626	0.57223624	1	3550	tags=42%, list=17%, signal=50%
GO_PEPTIDE_CATABOLIC_PROCESS	24	0.36932698	1.0631707	0.36418512	0.5725332	1	6201	tags=58%, list=30%, signal=83%
GO_SENSORY_PERCEPTION_OF_LIGHT_STIMULUS	211	0.31417158	1.0625453	0.30578512	0.5725706	1	4198	tags=30%, list=20%, signal=38%
GO_WNT_SIGNALING_PATHWAY	350	0.25559044	1.0627112	0.37166324	0.5726355	1	2585	tags=14%, list=13%, signal=16%
GO_EMBRYONIC_ORGAN_DEVELOPMENT	404	0.3102118	1.062741	0.348643	0.57295984	1	5039	tags=35%, list=25%, signal=46%
GO_PHOSPHATIDYLETHANOLAMINE_ACYL_CHAIN_REMODELING	22	0.3970658	1.0620366	0.36454183	0.57319456	1	3330	tags=32%, list=16%, signal=38%
GO_MEMBRANE_DEPOLARIZATION_DURING_ACTION_POTENTIAL	39	0.6315769	1.5043713	0.02834008	0.5738199	1	2805	tags=51%, list=14%, signal=59%
GO_SPERM_EGG_RECOGNITION	45	0.37292522	1.0613172	0.34836066	0.57382154	1	3789	tags=33%, list=18%, signal=41%
GO_REGULATION_OF_ACTIN_FILAMENT_LENGTH	152	0.26848224	1.06097	0.36345777	0.5740751	1	4240	tags=19%, list=21%, signal=24%
GO_ACTIVATION_OF_GTPASE_ACTIVITY	74	0.2657027	1.0613776	0.37096775	0.574093	1	6240	tags=35%, list=30%, signal=50%
GO_REGULATION_OF_AXON_GUIDANCE	39	0.5517147	1.521256	0.02631579	0.57418495	1	5020	tags=54%, list=24%, signal=71%
GO_MAMMARY_GLAND_DEVELOPMENT	117	0.43231946	1.5201671	0.022633744	0.57486635	1	4590	tags=38%, list=22%, signal=49%
GO_LYSOSOME_ORGANIZATION	50	0.26587123	1.0596789	0.3768116	0.57497674	1	8547	tags=58%, list=42%, signal=99%
GO_REGULATION_OF_NEURON_MIGRATION	29	0.3881026	1.0593756	0.3958763	0.57515764	1	3822	tags=31%, list=19%, signal=38%
GO_LYTIC_VACUOLE_ORGANIZATION	50	0.2658713	1.0596792	0.3768116	0.5753678	1	8547	tags=58%, list=42%, signal=99%
GO_SODIUM_ION_HOMEOSTASIS	29	0.60709983	1.5106523	0.027896997	0.57551134	1	2069	tags=41%, list=10%, signal=46%
GO_REGULATION_OF_KERATINOCYTE_DIFFERENTIATION	26	0.37057972	1.0597297	0.3696581	0.5756701	1	3556	tags=23%, list=17%, signal=28%
GO_PHOSPHATIDYLINOSITOL_METABOLIC_PROCESS	193	0.27064002	1.0587372	0.37051794	0.5760053	1	5079	tags=24%, list=25%, signal=31%
GO_CELLULAR_RESPONSE_TO_ESTROGEN_STIMULUS	40	0.37099412	1.0597389	0.3764706	0.5760517	1	3490	tags=30%, list=17%, signal=36%
GO_PROTEIN_OLIGOMERIZATION	425	0.24672562	1.0578238	0.31376517	0.5761619	1	4762	tags=26%, list=23%, signal=33%
GO_MONOCARBOXYLIC_ACID_TRANSPORT	123	0.3271621	1.0584316	0.33802816	0.57617056	1	4046	tags=28%, list=20%, signal=34%
GO_PEPTIDYL_TYROSINE_MODIFICATION	184	0.32482827	1.0580047	0.38336715	0.57621026	1	5422	tags=39%, list=26%, signal=52%
GO_FATTY_ACID_TRANSPORT	56	0.34195504	1.0566229	0.36078432	0.5765061	1	6296	tags=41%, list=31%, signal=59%
GO_REGULATION_OF_OXIDOREDUCTASE_ACTIVITY	88	0.3134679	1.0580354	0.35833332	0.5765406	1	2366	tags=16%, list=12%, signal=18%
GO_FATTY_ACID_BETA_OXIDATION	49	0.4359786	1.5290632	0.0513834	0.5765667	1	6641	tags=51%, list=32%, signal=75%
GO_POSITIVE_REGULATION_OF_DENDRITE_DEVELOPMENT	63	0.31606522	1.0561899	0.37972167	0.57659334	1	4864	tags=32%, list=24%, signal=41%
GO_POSITIVE_REGULATION_OF_NUCLEOCYTOPLASMIC_TRANSPORT	121	0.30790585	1.057334	0.37424546	0.57671416	1	3680	tags=22%, list=18%, signal=27%
GO_POSITIVE_REGULATION_OF_EPITHELIAL_TO_MESENCHYMAL_TRANSITION	34	0.3724093	1.0563087	0.37809917	0.5767259	1	4522	tags=41%, list=22%, signal=53%
GO_SMOOTH_MUSCLE_CELL_DIFFERENTIATION	30	0.5632176	1.504394	0.0480167	0.5767518	1	4338	tags=47%, list=21%, signal=59%
GO_ORGANIC_ACID_TRANSMEMBRANE_TRANSPORT	103	0.31269586	1.0566382	0.34038055	0.5768774	1	2500	tags=21%, list=12%, signal=24%
GO_HOMOPHILIC_CELL_ADHESION_VIA_PLASMA_MEMBRANE_ADHESION_MOLECULES	153	0.59762204	1.5110394	0.036734693	0.5771308	1	3697	tags=54%, list=18%, signal=65%
GO_REGULATION_OF_WNT_SIGNALING_PATHWAY	306	0.27249372	1.0566984	0.41030928	0.5771484	1	3818	tags=21%, list=19%, signal=25%
GO_MULTICELLULAR_ORGANISM_METABOLIC_PROCESS	91	0.39376175	1.0568088	0.39235413	0.5773255	1	4435	tags=43%, list=22%, signal=54%
GO_NONMOTILE_PRIMARY_CILIUM_ASSEMBLY	22	0.5107988	1.5212618	0.08024691	0.57756704	1	5647	tags=50%, list=28%, signal=69%
GO_AMMONIUM_TRANSPORT	57	0.513174	1.5325587	0.011881189	0.5777171	1	2886	tags=37%, list=14%, signal=43%
GO_DICARBOXYLIC_ACID_CATABOLIC_PROCESS	16	0.5867905	1.5091001	0.04016064	0.5778389	1	2891	tags=38%, list=14%, signal=44%
GO_REGULATION_OF_MUSCLE_TISSUE_DEVELOPMENT	101	0.34241655	1.055038	0.38541666	0.57787144	1	4513	tags=30%, list=22%, signal=38%
GO_MEMBRANE_LIPID_METABOLIC_PROCESS	174	0.25152913	1.0552435	0.3376344	0.57789034	1	6835	tags=37%, list=33%, signal=56%
GO_NEGATIVE_REGULATION_OF_PLATELET_ACTIVATION	17	0.63986284	1.5305883	0.034343433	0.5780811	1	1728	tags=35%, list=8%, signal=39%
GO_AMINO_ACID_BETAINE_METABOLIC_PROCESS	18	0.62381124	1.529624	0.03373016	0.5781405	1	3361	tags=44%, list=16%, signal=53%
GO_ACTIVATION_OF_PROTEIN_KINASE_A_ACTIVITY	17	0.5918787	1.5311699	0.02173913	0.57945085	1	4967	tags=47%, list=24%, signal=62%
GO_LAMELLIPODIUM_ORGANIZATION	36	0.2945161	1.053749	0.38350517	0.579458	1	3868	tags=19%, list=19%, signal=24%
GO_REGULATION_OF_CELLULAR_RESPONSE_TO_TRANSFORMING_GROWTH_FACTOR_BETA_STIMULUS	97	0.42845228	1.5044726	0.08368201	0.5795744	1	4299	tags=33%, list=21%, signal=42%
GO_REGULATION_OF_NUCLEOCYTOPLASMIC_TRANSPORT	219	0.270284	1.0532382	0.37979797	0.5796575	1	2814	tags=15%, list=14%, signal=17%
GO_POSITIVE_REGULATION_OF_DNA_BINDING	42	0.33428788	1.053832	0.38477367	0.5796781	1	3667	tags=24%, list=18%, signal=29%
GO_GRANULOCYTE_DIFFERENTIATION	15	0.6524991	1.5112596	0.03245436	0.57967937	1	2275	tags=40%, list=11%, signal=45%
GO_MUCOPOLYSACCHARIDE_METABOLIC_PROCESS	106	0.34453344	1.0533276	0.39553753	0.57986647	1	3284	tags=25%, list=16%, signal=29%
GO_REGULATION_OF_CARTILAGE_DEVELOPMENT	62	0.5673859	1.52137	0.049115915	0.58055925	1	5020	tags=53%, list=24%, signal=70%
GO_NEGATIVE_REGULATION_OF_TRANSMEMBRANE_RECEPTOR_PROTEIN_SERINE_THREONINE_KINASE_SIGNALING_PATHWAY	100	0.47588706	1.5169104	0.057377048	0.58067346	1	4338	tags=36%, list=21%, signal=45%
GO_CATECHOL_CONTAINING_COMPOUND_METABOLIC_PROCESS	40	0.5736478	1.5326976	0.01026694	0.5809333	1	2808	tags=50%, list=14%, signal=58%
GO_REGULATION_OF_PROTEIN_BINDING	168	0.2470689	1.052077	0.33471933	0.58138883	1	4906	tags=26%, list=24%, signal=33%
GO_PERICARDIUM_DEVELOPMENT	18	0.6059106	1.507138	0.06369427	0.58199245	1	3131	tags=33%, list=15%, signal=39%
GO_REGULATION_OF_PROTEIN_KINASE_A_SIGNALING	17	0.61137414	1.51731	0.029940119	0.5824954	1	3932	tags=47%, list=19%, signal=58%
GO_ENERGY_RESERVE_METABOLIC_PROCESS	72	0.43414798	1.5113608	0.035051547	0.582605	1	3589	tags=22%, list=17%, signal=27%
GO_REGULATION_OF_TRANSFORMING_GROWTH_FACTOR_BETA_RECEPTOR_SIGNALING_PATHWAY	97	0.42845228	1.5044726	0.08368201	0.5826738	1	4299	tags=33%, list=21%, signal=42%
GO_PROTEIN_SECRETION	115	0.32606912	1.0511104	0.37525773	0.582788	1	4520	tags=29%, list=22%, signal=37%
GO_NEPHRON_EPITHELIUM_DEVELOPMENT	93	0.49396774	1.5061836	0.02357564	0.5828145	1	3622	tags=38%, list=18%, signal=45%
GO_PRIMARY_AMINO_COMPOUND_METABOLIC_PROCESS	15	0.43644318	1.0506215	0.3881188	0.5828948	1	1926	tags=40%, list=9%, signal=44%
GO_CARDIAC_SEPTUM_MORPHOGENESIS	49	0.34820276	1.0503986	0.3687375	0.58295256	1	4898	tags=43%, list=24%, signal=56%
GO_REGULATION_OF_STEROID_METABOLIC_PROCESS	72	0.32591993	1.0506756	0.36767676	0.5831947	1	4005	tags=28%, list=20%, signal=34%
GO_PHOSPHATIDYLINOSITOL_3_PHOSPHATE_BIOSYNTHETIC_PROCESS	49	0.5115662	1.521438	0.017821781	0.58379716	1	1500	tags=20%, list=7%, signal=22%
GO_VASOCONSTRICTION	28	0.6088022	1.505028	0.028397566	0.5838435	1	5400	tags=61%, list=26%, signal=82%
GO_NEGATIVE_REGULATION_OF_ENDOTHELIAL_CELL_PROLIFERATION	32	0.51996315	1.5134556	0.06517312	0.58427274	1	5577	tags=56%, list=27%, signal=77%
GO_VENTRICULAR_SYSTEM_DEVELOPMENT	25	0.49459547	1.515182	0.043222003	0.58428687	1	2950	tags=32%, list=14%, signal=37%
GO_ORGANIC_ACID_BIOSYNTHETIC_PROCESS	261	0.27059537	1.0461825	0.35641548	0.5843249	1	4392	tags=28%, list=21%, signal=35%
GO_PROTEIN_LOCALIZATION_TO_LYSOSOME	20	0.43342534	1.5258718	0.07539683	0.58463985	1	5444	tags=35%, list=27%, signal=48%
GO_CATECHOLAMINE_METABOLIC_PROCESS	40	0.57364786	1.5326977	0.01026694	0.5846812	1	2808	tags=50%, list=14%, signal=58%
GO_CARBOXYLIC_ACID_BIOSYNTHETIC_PROCESS	261	0.27059582	1.0461842	0.35641548	0.5847095	1	4392	tags=28%, list=21%, signal=35%
GO_REGULATION_OF_INSULIN_RECEPTOR_SIGNALING_PATHWAY	43	0.46325517	1.5141824	0.0373444	0.584809	1	3505	tags=30%, list=17%, signal=36%
GO_REGULATION_OF_ACROSOME_REACTION	17	0.43994564	1.0463175	0.37445888	0.5848391	1	3275	tags=35%, list=16%, signal=42%
GO_SULFUR_COMPOUND_METABOLIC_PROCESS	354	0.2530849	1.0463251	0.35757574	0.5852099	1	3799	tags=21%, list=19%, signal=26%
GO_GLYCEROLIPID_METABOLIC_PROCESS	352	0.2590651	1.045431	0.36	0.5853783	1	5079	tags=24%, list=25%, signal=32%
GO_REGULATION_OF_PROTEIN_SERINE_THREONINE_KINASE_ACTIVITY	466	0.2557208	1.0466337	0.35470942	0.58540833	1	5368	tags=30%, list=26%, signal=40%
GO_NEGATIVE_REGULATION_OF_POTASSIUM_ION_TRANSMEMBRANE_TRANSPORTER_ACTIVITY	16	0.42766914	1.0463957	0.422833	0.5854631	1	4173	tags=31%, list=20%, signal=39%
GO_PHOTORECEPTOR_CELL_DIFFERENTIATION	50	0.33826378	1.0449667	0.3831967	0.585471	1	5039	tags=40%, list=25%, signal=53%
GO_NEGATIVE_REGULATION_OF_SMALL_GTPASE_MEDIATED_SIGNAL_TRANSDUCTION	38	0.4718992	1.5114545	0.054393306	0.5854955	1	5469	tags=47%, list=27%, signal=64%
GO_DERMATAN_SULFATE_PROTEOGLYCAN_METABOLIC_PROCESS	16	0.413255	1.0467666	0.41883767	0.58556426	1	5702	tags=63%, list=28%, signal=86%
GO_REACTIVE_OXYGEN_SPECIES_BIOSYNTHETIC_PROCESS	23	0.38198394	1.0447032	0.39323467	0.58558935	1	6430	tags=39%, list=31%, signal=57%
GO_NEGATIVE_REGULATION_OF_TRANSFERASE_ACTIVITY	346	0.21640363	1.0488148	0.3708087	0.58560663	1	3720	tags=18%, list=18%, signal=22%
GO_DENDRITE_MORPHOGENESIS	41	0.3667036	1.0434376	0.40442654	0.58568203	1	6136	tags=41%, list=30%, signal=59%
GO_RUFFLE_ORGANIZATION	20	0.35522377	1.043047	0.41960785	0.58568895	1	7062	tags=40%, list=34%, signal=61%
GO_POSITIVE_REGULATION_OF_NITRIC_OXIDE_SYNTHASE_ACTIVITY	21	0.3607178	1.045056	0.4015444	0.5856999	1	2197	tags=19%, list=11%, signal=21%
GO_PROTEIN_REFOLDING	20	0.33836612	1.043812	0.41650295	0.5857139	1	4175	tags=20%, list=20%, signal=25%
GO_REGULATION_OF_SKELETAL_MUSCLE_TISSUE_DEVELOPMENT	50	0.35898834	1.0470684	0.40206185	0.58574057	1	3391	tags=24%, list=17%, signal=29%
GO_REGULATION_OF_NEUTROPHIL_MIGRATION	32	0.4452531	1.0468475	0.42020202	0.5858087	1	1994	tags=19%, list=10%, signal=21%
GO_REGULATION_OF_ODONTOGENESIS	24	0.43631104	1.0435648	0.4151329	0.58581114	1	3211	tags=42%, list=16%, signal=49%
GO_ACTIVIN_RECEPTOR_SIGNALING_PATHWAY	21	0.37775955	1.0439384	0.3822314	0.5858369	1	6792	tags=62%, list=33%, signal=92%
GO_NEGATIVE_REGULATION_OF_NEURON_DEATH	170	0.2781769	1.0431687	0.3647541	0.58584136	1	3391	tags=22%, list=17%, signal=27%
GO_NEURON_APOPTOTIC_PROCESS	34	0.26615018	1.047153	0.4019608	0.58596694	1	5176	tags=29%, list=25%, signal=39%
GO_REGULATION_OF_STRIATED_MUSCLE_CELL_APOPTOTIC_PROCESS	22	0.401261	1.0439546	0.41967872	0.5861883	1	2451	tags=23%, list=12%, signal=26%
GO_G_PROTEIN_COUPLED_RECEPTOR_SIGNALING_PATHWAY_COUPLED_TO_CYCLIC_NUCLEOTIDE_SECOND_MESSENGER	172	0.34873003	1.0425628	0.34268537	0.58618915	1	3022	tags=24%, list=15%, signal=28%
GO_REGULATION_OF_LAMELLIPODIUM_ASSEMBLY	26	0.36284998	1.0472326	0.42300195	0.5862107	1	4758	tags=31%, list=23%, signal=40%
GO_VISUAL_BEHAVIOR	50	0.33948353	1.0420641	0.37951806	0.5863793	1	3646	tags=22%, list=18%, signal=27%
GO_NEGATIVE_REGULATION_OF_MYELOID_CELL_DIFFERENTIATION	83	0.33272722	1.0473489	0.4003984	0.5863826	1	5031	tags=35%, list=25%, signal=46%
GO_CELL_SURFACE_RECEPTOR_SIGNALING_PATHWAY_INVOLVED_IN_CELL_CELL_SIGNALING	71	0.36911577	1.0440674	0.37422037	0.5863901	1	3646	tags=31%, list=18%, signal=38%
GO_REGULATION_OF_RECEPTOR_BINDING	17	0.6515665	1.521615	0.05210421	0.58660734	1	1672	tags=41%, list=8%, signal=45%
GO_METANEPHRIC_NEPHRON_MORPHOGENESIS	21	0.42154303	1.0474102	0.38762885	0.58665335	1	3055	tags=33%, list=15%, signal=39%
GO_PITUITARY_GLAND_DEVELOPMENT	42	0.39279643	1.0421093	0.37550202	0.58666533	1	1021	tags=21%, list=5%, signal=23%
GO_REGULATION_OF_EXTRACELLULAR_MATRIX_ORGANIZATION	29	0.36711493	1.0474783	0.38539553	0.58693063	1	4522	tags=38%, list=22%, signal=49%
GO_POTASSIUM_ION_TRANSPORT	153	0.35390067	1.0478408	0.3407258	0.58702624	1	3863	tags=33%, list=19%, signal=40%
GO_REGULATION_OF_MUSCLE_ORGAN_DEVELOPMENT	101	0.33794555	1.047597	0.3958763	0.5870924	1	3747	tags=25%, list=18%, signal=30%
GO_NEGATIVE_REGULATION_OF_ACTIN_FILAMENT_BUNDLE_ASSEMBLY	19	0.60411733	1.5329936	0.043209877	0.5873868	1	3395	tags=47%, list=17%, signal=57%
GO_MICROTUBULE_BASED_MOVEMENT	199	0.2706606	1.0412723	0.40524194	0.58745456	1	4560	tags=30%, list=22%, signal=38%
GO_REGULATION_OF_BONE_DEVELOPMENT	17	0.6388565	1.5116966	0.05940594	0.5880084	1	4247	tags=47%, list=21%, signal=59%
GO_ENERGY_DERIVATION_BY_OXIDATION_OF_ORGANIC_COMPOUNDS	216	0.20836936	1.0402993	0.39685658	0.5881112	1	3589	tags=13%, list=17%, signal=15%
GO_REGULATION_OF_PROTEIN_TYROSINE_KINASE_ACTIVITY	61	0.2881887	1.0400597	0.41439688	0.58817804	1	3714	tags=25%, list=18%, signal=30%
GO_GENITALIA_DEVELOPMENT	42	0.36788684	1.040605	0.38958332	0.5882928	1	1752	tags=19%, list=9%, signal=21%
GO_FATTY_ACID_DERIVATIVE_BIOSYNTHETIC_PROCESS	43	0.38100064	1.0388938	0.41141734	0.58836865	1	5293	tags=42%, list=26%, signal=56%
GO_PHOSPHOLIPID_CATABOLIC_PROCESS	29	0.3593484	1.0403467	0.39957264	0.5884061	1	5806	tags=45%, list=28%, signal=62%
GO_WATER_TRANSPORT	20	0.4248335	1.0394491	0.40316206	0.5885212	1	3994	tags=45%, list=19%, signal=56%
GO_NEGATIVE_REGULATION_OF_WOUND_HEALING	58	0.5223052	1.5219886	0.031936128	0.5886758	1	3962	tags=34%, list=19%, signal=43%
GO_ICOSANOID_BIOSYNTHETIC_PROCESS	43	0.38100064	1.0388938	0.41141734	0.58875227	1	5293	tags=42%, list=26%, signal=56%
GO_GENERATION_OF_PRECURSOR_METABOLITES_AND_ENERGY	290	0.2101069	1.0390297	0.37171718	0.5888893	1	1579	tags=7%, list=8%, signal=8%
GO_REGULATION_OF_STRIATED_MUSCLE_CELL_DIFFERENTIATION	84	0.33568707	1.0394502	0.3726708	0.588905	1	3391	tags=24%, list=17%, signal=28%
GO_MAMMARY_GLAND_EPITHELIUM_DEVELOPMENT	53	0.49092162	1.5333585	0.039014373	0.58991873	1	3564	tags=34%, list=17%, signal=41%
GO_TRACHEA_DEVELOPMENT	20	0.5661492	1.5223247	0.043912176	0.5907206	1	4170	tags=40%, list=20%, signal=50%
GO_BRANCHING_MORPHOGENESIS_OF_AN_EPITHELIAL_TUBE	131	0.47663817	1.5340043	0.026369167	0.5913957	1	3667	tags=35%, list=18%, signal=42%
GO_STRIATED_MUSCLE_CELL_DIFFERENTIATION	172	0.3248878	1.036491	0.40604752	0.5925466	1	4492	tags=29%, list=22%, signal=37%
GO_REGULATION_OF_MYELOID_LEUKOCYTE_DIFFERENTIATION	107	0.33901507	1.0360168	0.4178499	0.59309775	1	3564	tags=25%, list=17%, signal=30%
GO_STEROID_METABOLIC_PROCESS	232	0.280914	1.035561	0.38350517	0.59316576	1	5805	tags=35%, list=28%, signal=48%
GO_AXON_ENSHEATHMENT	91	0.3310038	1.0351361	0.42331287	0.5932452	1	4597	tags=33%, list=22%, signal=42%
GO_PHAGOCYTOSIS_ENGULFMENT	18	0.4264485	1.0337085	0.44668007	0.59329563	1	7274	tags=56%, list=35%, signal=86%
GO_UNSATURATED_FATTY_ACID_BIOSYNTHETIC_PROCESS	54	0.3516554	1.034292	0.42147118	0.59332377	1	5293	tags=41%, list=26%, signal=55%
GO_AUTONOMIC_NERVOUS_SYSTEM_DEVELOPMENT	42	0.3619745	1.0356205	0.40160644	0.59342426	1	4875	tags=43%, list=24%, signal=56%
GO_MACROMOLECULAR_COMPLEX_REMODELING	24	0.43748668	1.034433	0.40120968	0.59344065	1	3409	tags=38%, list=17%, signal=45%
GO_SUBPALLIUM_DEVELOPMENT	22	0.4023309	1.0339905	0.41074857	0.5935168	1	3259	tags=27%, list=16%, signal=32%
GO_NEGATIVE_REGULATION_OF_TRANSCRIPTION_FACTOR_IMPORT_INTO_NUCLEUS	38	0.29010093	1.0337522	0.43486974	0.5935834	1	2436	tags=11%, list=12%, signal=12%
GO_ENSHEATHMENT_OF_NEURONS	91	0.33100384	1.0351363	0.42331287	0.59363043	1	4597	tags=33%, list=22%, signal=42%
GO_PROTEIN_LIPID_COMPLEX_REMODELING	24	0.43748686	1.0344334	0.40120968	0.5938241	1	3409	tags=38%, list=17%, signal=45%
GO_PLASMA_LIPOPROTEIN_PARTICLE_REMODELING	24	0.43748686	1.0344334	0.40120968	0.59420913	1	3409	tags=38%, list=17%, signal=45%
GO_RENAL_TUBULE_DEVELOPMENT	78	0.51877964	1.5223354	0.02053388	0.59433025	1	2665	tags=35%, list=13%, signal=40%
GO_ANATOMICAL_STRUCTURE_ARRANGEMENT	17	0.41282934	1.0300803	0.43579766	0.5947207	1	4857	tags=59%, list=24%, signal=77%
GO_REGULATION_OF_RECEPTOR_ACTIVITY	117	0.3117346	1.0324997	0.40120968	0.59478974	1	3840	tags=23%, list=19%, signal=28%
GO_RESPONSE_TO_LIPOPROTEIN_PARTICLE	20	0.405422	1.032043	0.45070422	0.5948489	1	3424	tags=30%, list=17%, signal=36%
GO_AORTA_MORPHOGENESIS	22	0.39288756	1.031857	0.43838385	0.59485376	1	4594	tags=36%, list=22%, signal=47%
GO_ACTIN_NUCLEATION	22	0.32757622	1.0301452	0.40667975	0.5949792	1	2590	tags=18%, list=13%, signal=21%
GO_CGMP_BIOSYNTHETIC_PROCESS	15	0.45819342	1.0325999	0.424	0.5949899	1	4183	tags=47%, list=20%, signal=59%
GO_REGULATION_OF_RESPONSE_TO_CYTOKINE_STIMULUS	142	0.275804	1.0297012	0.3976834	0.59505504	1	2366	tags=13%, list=12%, signal=14%
GO_NEGATIVE_REGULATION_OF_CALCIUM_ION_TRANSMEMBRANE_TRANSPORT	29	0.5950286	1.534051	0.03550296	0.59512687	1	2249	tags=31%, list=11%, signal=35%
GO_CELLULAR_RESPONSE_TO_PROSTAGLANDIN_STIMULUS	24	0.44008186	1.0320822	0.4422311	0.5951757	1	5261	tags=50%, list=26%, signal=67%
GO_REGULATION_OF_MYOBLAST_DIFFERENTIATION	48	0.38432413	1.0290011	0.41263157	0.5952109	1	3391	tags=25%, list=17%, signal=30%
GO_NEGATIVE_REGULATION_OF_PEPTIDYL_SERINE_PHOSPHORYLATION	23	0.36224094	1.0313994	0.41598362	0.5952959	1	2366	tags=22%, list=12%, signal=25%
GO_POSITIVE_REGULATION_OF_CELL_GROWTH	144	0.269913	1.0291526	0.37625754	0.59531164	1	5031	tags=25%, list=25%, signal=33%
GO_VITAMIN_METABOLIC_PROCESS	119	0.2765768	1.029334	0.3881188	0.5953583	1	4263	tags=26%, list=21%, signal=33%
GO_NITROGEN_CYCLE_METABOLIC_PROCESS	15	0.39641052	1.0301454	0.44210526	0.5953595	1	3589	tags=33%, list=17%, signal=40%
GO_GLYCEROPHOSPHOLIPID_METABOLIC_PROCESS	295	0.24484333	1.0278671	0.37701613	0.5954878	1	5337	tags=24%, list=26%, signal=32%
GO_SPINAL_CORD_PATTERNING	24	0.41092277	1.0310918	0.38333333	0.59550273	1	3971	tags=33%, list=19%, signal=41%
GO_SENSORY_ORGAN_MORPHOGENESIS	238	0.30973998	1.0286465	0.4070248	0.59551036	1	5039	tags=33%, list=25%, signal=43%
GO_REGULATION_OF_TRANSCRIPTION_INVOLVED_IN_CELL_FATE_COMMITMENT	20	0.42701116	1.0302374	0.37623763	0.59557813	1	4222	tags=50%, list=21%, signal=63%
GO_POSITIVE_REGULATION_OF_CYTOSKELETON_ORGANIZATION	172	0.2670534	1.0280229	0.40582526	0.5955882	1	3632	tags=19%, list=18%, signal=22%
GO_GLYCOPROTEIN_METABOLIC_PROCESS	344	0.2616544	1.0281892	0.39413	0.5956358	1	5702	tags=31%, list=28%, signal=42%
GO_POSITIVE_REGULATION_OF_PROTEIN_POLYMERIZATION	87	0.26730457	1.0303493	0.41060904	0.5957586	1	3141	tags=16%, list=15%, signal=19%
GO_AMIDE_TRANSPORT	95	0.31361413	1.0275152	0.3891129	0.595764	1	4136	tags=33%, list=20%, signal=41%
GO_POSITIVE_REGULATION_OF_MUSCLE_CELL_DIFFERENTIATION	83	0.32862806	1.0305256	0.39166668	0.59579796	1	6762	tags=37%, list=33%, signal=55%
GO_ADENYLATE_CYCLASE_MODULATING_G_PROTEIN_COUPLED_RECEPTOR_SIGNALING_PATHWAY	145	0.3466003	1.0282956	0.37204725	0.59580904	1	3022	tags=25%, list=15%, signal=29%
GO_DEVELOPMENTAL_INDUCTION	27	0.40053606	1.0270398	0.42479676	0.59595126	1	2008	tags=26%, list=10%, signal=29%
GO_REGULATION_OF_MYELOID_CELL_DIFFERENTIATION	178	0.30289033	1.0305943	0.41967872	0.59606415	1	3893	tags=24%, list=19%, signal=30%
GO_REGULATION_OF_LAMELLIPODIUM_ORGANIZATION	36	0.3171113	1.0271343	0.43385214	0.59614277	1	5469	tags=33%, list=27%, signal=45%
GO_REGULATION_OF_TRIGLYCERIDE_BIOSYNTHETIC_PROCESS	17	0.40112093	1.0264106	0.4527163	0.5963607	1	5385	tags=41%, list=26%, signal=56%
GO_REGULATION_OF_STRESS_ACTIVATED_PROTEIN_KINASE_SIGNALING_CASCADE	197	0.28530934	1.0264117	0.41041666	0.5967387	1	4287	tags=22%, list=21%, signal=28%
GO_KERATAN_SULFATE_BIOSYNTHETIC_PROCESS	28	0.39584008	1.0255253	0.43687373	0.59691715	1	2287	tags=21%, list=11%, signal=24%
GO_REGULATION_OF_INTERLEUKIN_13_PRODUCTION	18	0.40773663	1.0255837	0.414	0.5971938	1	1662	tags=22%, list=8%, signal=24%
GO_POSITIVE_REGULATION_OF_EPIDERMIS_DEVELOPMENT	32	0.36618033	1.025707	0.396728	0.59730834	1	2564	tags=28%, list=12%, signal=32%
GO_PHOSPHATE_ION_TRANSPORT	18	0.4040022	1.0250195	0.43514645	0.5974976	1	2567	tags=17%, list=13%, signal=19%
GO_PRIMARY_ALCOHOL_METABOLIC_PROCESS	47	0.37947008	1.024615	0.4122288	0.5975198	1	4827	tags=34%, list=24%, signal=44%
GO_PROTEIN_STABILIZATION	130	0.19552931	1.0248072	0.43164062	0.5975303	1	2138	tags=9%, list=10%, signal=10%
GO_POSITIVE_REGULATION_OF_BMP_SIGNALING_PATHWAY	32	0.3470098	1.0241385	0.43426296	0.5980623	1	5721	tags=50%, list=28%, signal=69%
GO_CELLULAR_RESPONSE_TO_LIPID	451	0.28640437	1.0238853	0.40480962	0.5981857	1	3736	tags=23%, list=18%, signal=28%
GO_RESPONSE_TO_XENOBIOTIC_STIMULUS	104	0.34440005	1.023686	0.38574424	0.5982146	1	2995	tags=26%, list=15%, signal=30%
GO_REGULATION_OF_SMAD_PROTEIN_IMPORT_INTO_NUCLEUS	16	0.4016071	1.0234154	0.44040403	0.59837085	1	4145	tags=44%, list=20%, signal=55%
GO_EPITHELIAL_CILIUM_MOVEMENT	17	0.7183896	1.5341016	0.04	0.5988399	1	3833	tags=65%, list=19%, signal=79%
GO_REGULATION_OF_RECEPTOR_MEDIATED_ENDOCYTOSIS	78	0.29691252	1.0229659	0.4392157	0.5988458	1	5042	tags=22%, list=25%, signal=29%
GO_REGULATION_OF_INTERLEUKIN_8_SECRETION	19	0.43854377	1.0225985	0.45454547	0.5991464	1	3632	tags=32%, list=18%, signal=38%
GO_REGULATION_OF_CHROMATIN_BINDING	17	0.4907841	1.5461767	0.042283297	0.59921134	1	3150	tags=18%, list=15%, signal=21%
GO_INNER_EAR_RECEPTOR_CELL_DEVELOPMENT	34	0.3498602	1.0214796	0.40524194	0.60010284	1	5213	tags=41%, list=25%, signal=55%
GO_KERATAN_SULFATE_METABOLIC_PROCESS	33	0.3723652	1.0218182	0.4386318	0.6001946	1	2287	tags=18%, list=11%, signal=20%
GO_CRANIAL_NERVE_DEVELOPMENT	43	0.36799827	1.021558	0.39112905	0.6003138	1	4898	tags=49%, list=24%, signal=64%
GO_REGULATION_OF_CIRCADIAN_SLEEP_WAKE_CYCLE	25	0.43009576	1.021144	0.434	0.6003664	1	4490	tags=40%, list=22%, signal=51%
GO_ERBB_SIGNALING_PATHWAY	79	0.27066725	1.0207882	0.4279919	0.60063535	1	3879	tags=22%, list=19%, signal=26%
GO_BRANCHED_CHAIN_AMINO_ACID_METABOLIC_PROCESS	23	0.48771724	1.5468458	0.06924643	0.60100627	1	5571	tags=57%, list=27%, signal=77%
GO_PURINE_DEOXYRIBONUCLEOTIDE_METABOLIC_PROCESS	15	0.3353688	1.0201095	0.40513834	0.6015685	1	1104	tags=13%, list=5%, signal=14%
GO_PHOSPHATIDYLINOSITOL_DEPHOSPHORYLATION	23	0.30477527	1.0196964	0.42011833	0.6016082	1	7650	tags=43%, list=37%, signal=69%
GO_MONOVALENT_INORGANIC_ANION_HOMEOSTASIS	19	0.41243947	1.0197855	0.41437632	0.60180813	1	2091	tags=26%, list=10%, signal=29%
GO_NEGATIVE_REGULATION_OF_REGULATED_SECRETORY_PATHWAY	21	0.3818423	1.0190234	0.44285715	0.6024024	1	6337	tags=33%, list=31%, signal=48%
GO_ENDOCYTOSIS	474	0.2645758	1.0180831	0.4352031	0.60261226	1	5088	tags=26%, list=25%, signal=33%
GO_ACTIN_FILAMENT_ORGANIZATION	170	0.2481095	1.0178497	0.4265873	0.6026583	1	4272	tags=22%, list=21%, signal=27%
GO_REGULATION_OF_CORTICOSTEROID_HORMONE_SECRETION	15	0.4533221	1.0176321	0.4375	0.6026891	1	2069	tags=27%, list=10%, signal=30%
GO_CLATHRIN_MEDIATED_ENDOCYTOSIS	35	0.29722863	1.0182487	0.42680413	0.6026929	1	4820	tags=20%, list=23%, signal=26%
GO_LIPID_PHOSPHORYLATION	99	0.3139668	1.0183941	0.4183267	0.60282326	1	4565	tags=23%, list=22%, signal=30%
GO_RECEPTOR_CLUSTERING	41	0.5169994	1.5341072	0.032	0.60283095	1	3347	tags=32%, list=16%, signal=38%
GO_REGULATION_OF_GLYCOPROTEIN_METABOLIC_PROCESS	43	0.33165962	1.018501	0.428	0.60300195	1	1428	tags=12%, list=7%, signal=12%
GO_NEGATIVE_REGULATION_OF_MYOBLAST_DIFFERENTIATION	24	0.40571174	1.014267	0.44650206	0.6033489	1	3211	tags=29%, list=16%, signal=35%
GO_PEPTIDE_TRANSPORT	70	0.32057428	1.0144624	0.40816328	0.60336953	1	2711	tags=24%, list=13%, signal=28%
GO_HETEROPHILIC_CELL_CELL_ADHESION_VIA_PLASMA_MEMBRANE_CELL_ADHESION_MOLECULES	45	0.40169436	1.0170639	0.43661973	0.60338646	1	4236	tags=38%, list=21%, signal=47%
GO_REGULATION_OF_CELL_ADHESION_MEDIATED_BY_INTEGRIN	38	0.3896746	1.0148255	0.46837944	0.6034027	1	5031	tags=39%, list=25%, signal=52%
GO_REGULATION_OF_INTRACELLULAR_STEROID_HORMONE_RECEPTOR_SIGNALING_PATHWAY	58	0.23913465	1.015601	0.43897638	0.6034195	1	4145	tags=21%, list=20%, signal=26%
GO_POSITIVE_REGULATION_OF_EPIDERMAL_CELL_DIFFERENTIATION	20	0.3797156	1.0168258	0.4164859	0.60343707	1	2564	tags=25%, list=12%, signal=29%
GO_NEGATIVE_REGULATION_OF_NF_KAPPAB_TRANSCRIPTION_FACTOR_ACTIVITY	65	0.30122784	1.0145782	0.44219068	0.6034837	1	2121	tags=12%, list=10%, signal=14%
GO_HORMONE_TRANSPORT	76	0.32585126	1.0159392	0.41846758	0.60353935	1	2623	tags=26%, list=13%, signal=30%
GO_CELLULAR_CARBOHYDRATE_CATABOLIC_PROCESS	33	0.30685002	1.0165106	0.42914173	0.603658	1	3645	tags=18%, list=18%, signal=22%
GO_REGULATION_OF_T_CELL_APOPTOTIC_PROCESS	32	0.4192455	1.0156468	0.44936708	0.6036911	1	3925	tags=41%, list=19%, signal=50%
GO_NEGATIVE_REGULATION_OF_T_CELL_APOPTOTIC_PROCESS	16	0.4705383	1.0148631	0.45194274	0.60369956	1	1427	tags=31%, list=7%, signal=34%
GO_PROTEIN_HOMOTETRAMERIZATION	59	0.2566771	1.0138751	0.4192872	0.6037032	1	5970	tags=36%, list=29%, signal=50%
GO_REGULATION_OF_ORGAN_GROWTH	72	0.31606296	1.015229	0.44265592	0.60376257	1	5037	tags=33%, list=25%, signal=44%
GO_SINGLE_FERTILIZATION	110	0.30747733	1.0149859	0.40136054	0.60382456	1	3965	tags=27%, list=19%, signal=34%
GO_REGULATION_OF_NEURON_DEATH	251	0.2471192	1.0159806	0.40466926	0.60384125	1	3646	tags=20%, list=18%, signal=24%
GO_POSITIVE_REGULATION_OF_CARDIAC_MUSCLE_TISSUE_DEVELOPMENT	28	0.4032032	1.0161906	0.45119306	0.6038574	1	3747	tags=32%, list=18%, signal=39%
GO_POSITIVE_REGULATION_OF_NEUROTRANSMITTER_TRANSPORT	16	0.679319	1.547265	0.020120725	0.6038703	1	2223	tags=38%, list=11%, signal=42%
GO_REGULATION_OF_ENDOTHELIAL_CELL_PROLIFERATION	98	0.5195213	1.5347799	0.056338027	0.6040006	1	5936	tags=56%, list=29%, signal=79%
GO_MEMBRANE_ASSEMBLY	25	0.6037857	1.5353602	0.0373444	0.60572165	1	5325	tags=52%, list=26%, signal=70%
GO_REGULATION_OF_GLUCOSE_IMPORT_IN_RESPONSE_TO_INSULIN_STIMULUS	16	0.5626651	1.5373626	0.047058824	0.606101	1	3820	tags=38%, list=19%, signal=46%
GO_PHOSPHOLIPID_DEPHOSPHORYLATION	34	0.46332535	1.5383253	0.03187251	0.6066376	1	6908	tags=50%, list=34%, signal=75%
GO_MULTICELLULAR_ORGANISMAL_RESPONSE_TO_STRESS	68	0.341793	1.0116928	0.40466103	0.6070517	1	4052	tags=32%, list=20%, signal=40%
GO_AMINO_ACID_IMPORT	15	0.4200578	1.0112941	0.43531826	0.6070758	1	2331	tags=33%, list=11%, signal=38%
GO_REGULATION_OF_SYNAPTIC_TRANSMISSION_DOPAMINERGIC	17	0.43059966	1.0114471	0.44793713	0.60714126	1	4287	tags=35%, list=21%, signal=45%
GO_NEGATIVE_REGULATION_OF_CYSTEINE_TYPE_ENDOPEPTIDASE_ACTIVITY	88	0.2726517	1.0118138	0.4493927	0.6071762	1	3813	tags=20%, list=19%, signal=25%
GO_ORGANIC_ACID_TRANSPORT	260	0.28319928	1.0101423	0.43137255	0.6081149	1	3649	tags=25%, list=18%, signal=30%
GO_SIGNAL_TRANSDUCTION_INVOLVED_IN_REGULATION_OF_GENE_EXPRESSION	18	0.42499635	1.0105438	0.41701245	0.6081269	1	1615	tags=22%, list=8%, signal=24%
GO_ESTABLISHMENT_OF_TISSUE_POLARITY	17	0.6260342	1.5472974	0.03984064	0.60820043	1	2321	tags=35%, list=11%, signal=40%
GO_REGULATION_OF_MITOCHONDRIAL_MEMBRANE_POTENTIAL	54	0.2681235	1.0092908	0.43032786	0.6082243	1	3721	tags=20%, list=18%, signal=25%
GO_INTRACELLULAR_STEROID_HORMONE_RECEPTOR_SIGNALING_PATHWAY	68	0.23439305	1.0102516	0.43712574	0.60830015	1	3547	tags=21%, list=17%, signal=25%
GO_ODONTOGENESIS	105	0.33099	1.0097804	0.42231077	0.6083895	1	3680	tags=28%, list=18%, signal=33%
GO_REGULATION_OF_CALCIUM_ION_IMPORT	102	0.3402384	1.00931	0.42566192	0.60856485	1	3211	tags=25%, list=16%, signal=29%
GO_SULFUR_COMPOUND_BIOSYNTHETIC_PROCESS	201	0.25994837	1.0094489	0.4288577	0.6086706	1	2467	tags=15%, list=12%, signal=17%
GO_EXTRACELLULAR_MATRIX_DISASSEMBLY	74	0.35204303	1.0077523	0.43664718	0.60901093	1	4120	tags=34%, list=20%, signal=42%
GO_REGULATION_OF_OXIDATIVE_STRESS_INDUCED_INTRINSIC_APOPTOTIC_SIGNALING_PATHWAY	29	0.45575655	1.5406458	0.04710921	0.60902625	1	741	tags=10%, list=4%, signal=11%
GO_NEUROTROPHIN_TRK_RECEPTOR_SIGNALING_PATHWAY	15	0.39858562	1.0086813	0.47638604	0.60902816	1	3635	tags=27%, list=18%, signal=32%
GO_REGULATION_OF_INFLAMMATORY_RESPONSE	290	0.34710965	1.0074481	0.4418146	0.60920185	1	3291	tags=24%, list=16%, signal=28%
GO_POSITIVE_REGULATION_OF_GLYCOPROTEIN_METABOLIC_PROCESS	20	0.39476177	1.0084193	0.44990176	0.6092208	1	8167	tags=55%, list=40%, signal=91%
GO_NEGATIVE_REGULATION_OF_CYTOKINE_SECRETION	43	0.40812054	1.0065651	0.47933885	0.6093415	1	3632	tags=28%, list=18%, signal=34%
GO_NEGATIVE_REGULATION_OF_LIPID_CATABOLIC_PROCESS	19	0.4294817	1.0077592	0.43529412	0.6093747	1	1489	tags=21%, list=7%, signal=23%
GO_POSITIVE_REGULATION_OF_MICROTUBULE_POLYMERIZATION	18	0.31163234	1.0066926	0.44636014	0.60947615	1	3879	tags=17%, list=19%, signal=21%
GO_PHOSPHATIDYLSERINE_METABOLIC_PROCESS	27	0.36009625	1.0081075	0.46822035	0.60947794	1	3330	tags=30%, list=16%, signal=35%
GO_EXPLORATION_BEHAVIOR	24	0.64595354	1.5354218	0.020491803	0.6095834	1	5328	tags=71%, list=26%, signal=96%
GO_CALCIUM_ION_IMPORT	63	0.34897128	1.0078244	0.44265592	0.6096162	1	3584	tags=27%, list=17%, signal=33%
GO_REGULATION_OF_HETEROTYPIC_CELL_CELL_ADHESION	18	0.41589737	1.0067368	0.44534412	0.60975873	1	5450	tags=44%, list=27%, signal=60%
GO_ACID_SECRETION	66	0.34472603	1.006918	0.42687747	0.6098098	1	3330	tags=30%, list=16%, signal=36%
GO_CERAMIDE_BIOSYNTHETIC_PROCESS	37	0.3291684	1.0060434	0.42138365	0.60994303	1	4533	tags=30%, list=22%, signal=38%
GO_ENDOTHELIAL_CELL_DEVELOPMENT	44	0.467725	1.5512275	0.054325957	0.61017954	1	5763	tags=39%, list=28%, signal=54%
GO_REGULATED_EXOCYTOSIS	219	0.44700906	1.5384599	0.016161617	0.6101859	1	5324	tags=42%, list=26%, signal=56%
GO_RESPONSE_TO_PH	42	0.33985722	1.0056448	0.442	0.61033165	1	6618	tags=52%, list=32%, signal=77%
GO_ACTION_POTENTIAL	94	0.5714268	1.5478117	0.01446281	0.61061954	1	4258	tags=49%, list=21%, signal=61%
GO_STEM_CELL_PROLIFERATION	59	0.3353685	1.0026873	0.45	0.6106389	1	3092	tags=27%, list=15%, signal=32%
GO_REGULATION_OF_CHOLESTEROL_TRANSPORT	37	0.3569366	1.002692	0.44921875	0.6110023	1	7663	tags=59%, list=37%, signal=95%
GO_REVERSE_CHOLESTEROL_TRANSPORT	17	0.42246285	1.0022259	0.45383105	0.6111692	1	6030	tags=53%, list=29%, signal=75%
GO_CELLULAR_RESPONSE_TO_MECHANICAL_STIMULUS	79	0.30865356	1.002916	0.46868688	0.6113191	1	3490	tags=22%, list=17%, signal=26%
GO_REGULATION_OF_STEROL_TRANSPORT	37	0.35693666	1.0026922	0.44921875	0.61137146	1	7663	tags=59%, list=37%, signal=95%
GO_REGULATION_OF_CIRCADIAN_RHYTHM	103	0.2766984	1.0046468	0.45436105	0.611492	1	4635	tags=29%, list=23%, signal=37%
GO_CYTOSOLIC_CALCIUM_ION_TRANSPORT	53	0.385293	1.0018414	0.48373982	0.6115121	1	4240	tags=34%, list=21%, signal=43%
GO_LYSOSOME_LOCALIZATION	21	0.40440744	1.0029892	0.4769539	0.6115527	1	4745	tags=38%, list=23%, signal=49%
GO_RESPONSE_TO_INCREASED_OXYGEN_LEVELS	23	0.35871297	1.0038997	0.4417178	0.61172795	1	3337	tags=35%, list=16%, signal=41%
GO_HIPPO_SIGNALING	25	0.32646927	1.004703	0.47870183	0.6117456	1	6548	tags=40%, list=32%, signal=59%
GO_POSITIVE_REGULATION_OF_OXIDOREDUCTASE_ACTIVITY	46	0.32433563	1.0036695	0.47933885	0.6117719	1	2197	tags=17%, list=11%, signal=19%
GO_CARDIAC_ATRIUM_DEVELOPMENT	31	0.384202	1.0014865	0.45338982	0.6118384	1	5203	tags=48%, list=25%, signal=65%
GO_NEGATIVE_REGULATION_OF_STRESS_ACTIVATED_PROTEIN_KINASE_SIGNALING_CASCADE	41	0.2660789	0.9999187	0.4502924	0.6118986	1	3632	tags=24%, list=18%, signal=30%
GO_POST_ANAL_TAIL_MORPHOGENESIS	18	0.4051142	1.0029918	0.4498934	0.61191446	1	1685	tags=22%, list=8%, signal=24%
GO_CELLULAR_COMPONENT_ASSEMBLY_INVOLVED_IN_MORPHOGENESIS	232	0.4290423	1.541975	0.048076924	0.61202383	1	5300	tags=40%, list=26%, signal=53%
GO_EMBRYONIC_DIGIT_MORPHOGENESIS	60	0.49795613	1.555134	0.04637097	0.6120964	1	2639	tags=28%, list=13%, signal=32%
GO_RESPONSE_TO_HYPEROXIA	23	0.358713	1.0038998	0.4417178	0.6120994	1	3337	tags=35%, list=16%, signal=41%
GO_PLATELET_DEGRANULATION	105	0.49191853	1.538908	0.047916666	0.6121144	1	4161	tags=41%, list=20%, signal=51%
GO_CARBOHYDRATE_TRANSPORT	94	0.29147774	1.0030247	0.4551148	0.61223626	1	3994	tags=27%, list=19%, signal=33%
GO_REGULATION_OF_SKELETAL_MUSCLE_CELL_DIFFERENTIATION	17	0.39749143	1.000291	0.46216768	0.612254	1	4513	tags=35%, list=22%, signal=45%
GO_NEGATIVE_REGULATION_OF_STRESS_ACTIVATED_MAPK_CASCADE	41	0.2660789	0.9999187	0.4502924	0.61226565	1	3632	tags=24%, list=18%, signal=30%
GO_REGULATION_OF_NEUROLOGICAL_SYSTEM_PROCESS	68	0.35838985	1.0000689	0.44672132	0.61231995	1	3490	tags=34%, list=17%, signal=41%
GO_POSITIVE_REGULATION_OF_CHEMOKINE_PRODUCTION	49	0.37478942	1.0039821	0.43373495	0.61232525	1	3563	tags=29%, list=17%, signal=34%
GO_REGULATION_OF_STEM_CELL_PROLIFERATION	88	0.31300762	1.0030998	0.45679012	0.6124493	1	4859	tags=38%, list=24%, signal=49%
GO_STARTLE_RESPONSE	25	0.6455016	1.5517607	0.014736842	0.6125201	1	2849	tags=48%, list=14%, signal=56%
GO_NEUROMUSCULAR_JUNCTION_DEVELOPMENT	36	0.5111473	1.5561059	0.026422765	0.6125647	1	3883	tags=36%, list=19%, signal=44%
GO_CELLULAR_RESPONSE_TO_LITHIUM_ION	17	0.37872574	1.000701	0.45755693	0.61256665	1	7611	tags=53%, list=37%, signal=84%
GO_RESPONSE_TO_GROWTH_HORMONE	30	0.33197677	1.0003114	0.46280992	0.61258733	1	5022	tags=37%, list=24%, signal=48%
GO_POSITIVE_REGULATION_OF_DEPHOSPHORYLATION	47	0.29875922	0.99916434	0.45302713	0.612626	1	3572	tags=26%, list=17%, signal=31%
GO_REGULATION_OF_ESTABLISHMENT_OF_PLANAR_POLARITY	110	0.23311448	1.0004501	0.4489796	0.6126963	1	2530	tags=12%, list=12%, signal=13%
GO_PHOTORECEPTOR_CELL_MAINTENANCE	35	0.34244397	1.0007774	0.44262296	0.61279374	1	2753	tags=29%, list=13%, signal=33%
GO_EAR_MORPHOGENESIS	111	0.31614465	0.9992739	0.444227	0.61279815	1	2192	tags=20%, list=11%, signal=22%
GO_POSITIVE_REGULATION_OF_LIPASE_ACTIVITY	66	0.54180735	1.5407479	0.019607844	0.612983	1	4133	tags=41%, list=20%, signal=51%
GO_REGULATION_OF_CYSTEINE_TYPE_ENDOPEPTIDASE_ACTIVITY	211	0.25086936	0.9984179	0.4410569	0.6136275	1	3531	tags=19%, list=17%, signal=23%
GO_REGULATION_OF_HEART_RATE	86	0.56221694	1.5536267	0.014861995	0.61364776	1	4272	tags=47%, list=21%, signal=58%
GO_POSTSYNAPTIC_MEMBRANE_ORGANIZATION	25	0.5998817	1.5481473	0.016563147	0.61376643	1	3347	tags=40%, list=16%, signal=48%
GO_DEPHOSPHORYLATION	280	0.20705907	0.9975174	0.46837944	0.6137803	1	5343	tags=25%, list=26%, signal=34%
GO_REGULATION_OF_EPIDERMIS_DEVELOPMENT	62	0.32537243	0.9972871	0.44074845	0.6138322	1	2564	tags=21%, list=12%, signal=24%
GO_TONGUE_DEVELOPMENT	20	0.4206581	0.99804366	0.46420825	0.61391854	1	3088	tags=35%, list=15%, signal=41%
GO_LACTATION	41	0.29346475	0.9976367	0.4612326	0.6139287	1	4590	tags=27%, list=22%, signal=34%
GO_RESPONSE_TO_EXTRACELLULAR_STIMULUS	438	0.2553399	0.9978139	0.41960785	0.6139615	1	4046	tags=24%, list=20%, signal=29%
GO_RESPONSE_TO_FLUID_SHEAR_STRESS	34	0.5337676	1.5524807	0.071570575	0.61398196	1	5214	tags=50%, list=25%, signal=67%
GO_ERYTHROCYTE_DEVELOPMENT	24	0.3233151	0.99666	0.4642857	0.6142287	1	2427	tags=17%, list=12%, signal=19%
GO_POSITIVE_REGULATION_OF_RESPONSE_TO_OXIDATIVE_STRESS	15	0.39119196	0.99622464	0.46370968	0.6143267	1	1122	tags=13%, list=5%, signal=14%
GO_STEROL_METABOLIC_PROCESS	121	0.25914025	0.99635035	0.46289062	0.6144576	1	5870	tags=31%, list=29%, signal=43%
GO_CHONDROITIN_SULFATE_PROTEOGLYCAN_METABOLIC_PROCESS	42	0.3444938	0.99670637	0.4640657	0.6145166	1	7043	tags=52%, list=34%, signal=80%
GO_RESPONSE_TO_ARSENIC_CONTAINING_SUBSTANCE	29	0.47076893	1.5489987	0.037698414	0.6148716	1	3733	tags=28%, list=18%, signal=34%
GO_SEMAPHORIN_PLEXIN_SIGNALING_PATHWAY	36	0.54568654	1.5567373	0.038229376	0.6149402	1	4857	tags=44%, list=24%, signal=58%
GO_ODONTOGENESIS_OF_DENTIN_CONTAINING_TOOTH	75	0.33468235	0.9952752	0.4642127	0.61581147	1	2498	tags=21%, list=12%, signal=24%
GO_ARGININE_METABOLIC_PROCESS	17	0.37575853	0.9945363	0.47530866	0.6160651	1	6430	tags=59%, list=31%, signal=86%
GO_DETECTION_OF_MECHANICAL_STIMULUS	41	0.3691728	0.9948886	0.47969052	0.61611533	1	5214	tags=39%, list=25%, signal=52%
GO_REGULATION_OF_DELAYED_RECTIFIER_POTASSIUM_CHANNEL_ACTIVITY	18	0.41861263	0.9945966	0.46830267	0.616327	1	4080	tags=39%, list=20%, signal=48%
GO_COENZYME_A_METABOLIC_PROCESS	17	0.33178902	0.9941796	0.44357976	0.6163385	1	4951	tags=35%, list=24%, signal=46%
GO_SKIN_EPIDERMIS_DEVELOPMENT	71	0.33332223	0.9933792	0.44813278	0.6174376	1	4438	tags=32%, list=22%, signal=41%
GO_REGULATION_OF_CARBOHYDRATE_BIOSYNTHETIC_PROCESS	86	0.47838882	1.5572217	0.018292682	0.6176572	1	5480	tags=40%, list=27%, signal=54%
GO_REGULATION_OF_ACTIN_FILAMENT_DEPOLYMERIZATION	47	0.30926988	0.9929694	0.46934867	0.6178153	1	3937	tags=21%, list=19%, signal=26%
GO_PROTEIN_LOCALIZATION_TO_CELL_SURFACE	22	0.6575061	1.5581583	0.030674847	0.6184099	1	2421	tags=32%, list=12%, signal=36%
GO_PARASYMPATHETIC_NERVOUS_SYSTEM_DEVELOPMENT	17	0.3995676	0.9923264	0.462845	0.61859953	1	4857	tags=47%, list=24%, signal=62%
GO_PROTEIN_DEPHOSPHORYLATION	188	0.2146322	0.99120945	0.44268775	0.6192565	1	3358	tags=16%, list=16%, signal=20%
GO_PROTEIN_TRANSMEMBRANE_TRANSPORT	50	0.23194236	0.9914576	0.43822393	0.61947274	1	2182	tags=8%, list=11%, signal=9%
GO_NEGATIVE_REGULATION_OF_PEPTIDYL_THREONINE_PHOSPHORYLATION	15	0.33357403	0.9912416	0.46750525	0.6195508	1	6598	tags=47%, list=32%, signal=69%
GO_CARDIAC_VENTRICLE_MORPHOGENESIS	62	0.34888074	0.99149656	0.47890297	0.61975276	1	3437	tags=34%, list=17%, signal=41%
GO_REGULATION_OF_BONE_RESORPTION	33	0.38288638	0.99048483	0.47433266	0.62023264	1	1797	tags=21%, list=9%, signal=23%
GO_CELLULAR_RESPONSE_TO_NITRIC_OXIDE	15	0.3794106	0.9898048	0.46969697	0.6211812	1	2488	tags=33%, list=12%, signal=38%
GO_REGULATION_OF_ORGAN_FORMATION	32	0.40354702	0.9890986	0.47033897	0.62171996	1	2290	tags=25%, list=11%, signal=28%
GO_MESODERM_DEVELOPMENT	114	0.3006269	0.9892864	0.4757895	0.6217486	1	5022	tags=32%, list=24%, signal=43%
GO_REGULATION_OF_SEQUESTERING_OF_CALCIUM_ION	107	0.35532966	0.98876095	0.46887967	0.6219911	1	3211	tags=25%, list=16%, signal=30%
GO_GLYCOSYLATION	259	0.2405299	0.9885249	0.47291666	0.6220706	1	5225	tags=27%, list=25%, signal=36%
GO_MORPHOGENESIS_OF_A_POLARIZED_EPITHELIUM	28	0.5214767	1.5583538	0.035789475	0.6227118	1	2558	tags=25%, list=12%, signal=29%
GO_CARBOHYDRATE_BIOSYNTHETIC_PROCESS	121	0.25597814	0.9868558	0.45435685	0.6248494	1	4462	tags=22%, list=22%, signal=28%
GO_RESPONSE_TO_ALKALOID	137	0.31006134	0.98585576	0.46586347	0.6251791	1	3646	tags=29%, list=18%, signal=35%
GO_ENDOMEMBRANE_SYSTEM_ORGANIZATION	458	0.16909212	0.9846229	0.46963564	0.62527525	1	5776	tags=23%, list=28%, signal=32%
GO_FATTY_ACID_DERIVATIVE_TRANSPORT	20	0.40977073	0.9802852	0.49209487	0.62548715	1	6129	tags=55%, list=30%, signal=78%
GO_VENTRICULAR_SEPTUM_MORPHOGENESIS	28	0.35447097	0.98470855	0.4595661	0.62548983	1	5849	tags=54%, list=28%, signal=75%
GO_DICARBOXYLIC_ACID_TRANSPORT	71	0.3016051	0.9858829	0.4871287	0.6254946	1	3568	tags=27%, list=17%, signal=32%
GO_NITROGEN_COMPOUND_TRANSPORT	487	0.2287225	0.9862075	0.46153846	0.6256165	1	2763	tags=16%, list=13%, signal=18%
GO_PHOSPHATIDYLETHANOLAMINE_METABOLIC_PROCESS	18	0.3405392	0.9859758	0.48643005	0.6256861	1	2939	tags=22%, list=14%, signal=26%
GO_APOPTOTIC_PROCESS_INVOLVED_IN_DEVELOPMENT	21	0.369315	0.9797902	0.52156866	0.6256923	1	2701	tags=29%, list=13%, signal=33%
GO_POSITIVE_REGULATION_OF_ACUTE_INFLAMMATORY_RESPONSE	28	0.44055447	0.9847424	0.48478702	0.6257812	1	4512	tags=36%, list=22%, signal=46%
GO_REGULATION_OF_STAT_CASCADE	144	0.317094	0.980471	0.45625	0.62584484	1	2564	tags=18%, list=12%, signal=20%
GO_ICOSANOID_TRANSPORT	20	0.40977073	0.9802852	0.49209487	0.62584865	1	6129	tags=55%, list=30%, signal=78%
GO_RESPONSE_TO_INSULIN	203	0.23659766	0.9848986	0.4831014	0.62585765	1	4864	tags=25%, list=24%, signal=32%
GO_REGULATION_OF_ALCOHOL_BIOSYNTHETIC_PROCESS	45	0.36420172	0.9798078	0.46978557	0.6260222	1	3736	tags=29%, list=18%, signal=35%
GO_CELLULAR_RESPONSE_TO_CORTICOSTEROID_STIMULUS	58	0.317746	0.9849407	0.43687373	0.6261426	1	4994	tags=36%, list=24%, signal=48%
GO_REGULATION_OF_JAK_STAT_CASCADE	144	0.31709403	0.980471	0.45625	0.626207	1	2564	tags=18%, list=12%, signal=20%
GO_NEUROMUSCULAR_PROCESS_CONTROLLING_BALANCE	50	0.33473146	0.98056406	0.46311477	0.62641156	1	3362	tags=26%, list=16%, signal=31%
GO_REGULATION_OF_BINDING	283	0.22848006	0.9849777	0.4717742	0.62643236	1	3490	tags=17%, list=17%, signal=21%
GO_REGULATION_OF_RESPONSE_TO_NUTRIENT_LEVELS	171	0.16416857	0.9806814	0.45995894	0.62654686	1	4746	tags=18%, list=23%, signal=23%
GO_ACTIVATION_OF_CYSTEINE_TYPE_ENDOPEPTIDASE_ACTIVITY	94	0.27204427	0.98291284	0.46277666	0.6266798	1	3520	tags=20%, list=17%, signal=24%
GO_MULTICELLULAR_ORGANISMAL_MACROMOLECULE_METABOLIC_PROCESS	77	0.37837094	0.9809638	0.49105367	0.6267227	1	4947	tags=47%, list=24%, signal=61%
GO_POSITIVE_REGULATION_OF_STEM_CELL_DIFFERENTIATION	50	0.33683598	0.982646	0.46835443	0.62677467	1	4616	tags=40%, list=22%, signal=51%
GO_ESTABLISHMENT_OR_MAINTENANCE_OF_EPITHELIAL_CELL_APICAL_BASAL_POLARITY	29	0.31488755	0.9830387	0.4875	0.62680423	1	2558	tags=24%, list=12%, signal=28%
GO_AMINO_ACID_TRANSMEMBRANE_TRANSPORT	67	0.30991903	0.98146516	0.4757085	0.62683773	1	2500	tags=21%, list=12%, signal=24%
GO_REGULATION_OF_MUSCLE_CELL_APOPTOTIC_PROCESS	42	0.34329227	0.9818491	0.4826176	0.62684345	1	2686	tags=21%, list=13%, signal=25%
GO_POSITIVE_REGULATION_OF_CHEMOTAXIS	120	0.36211643	0.97893345	0.4835391	0.6268883	1	3840	tags=33%, list=19%, signal=40%
GO_POSITIVE_REGULATION_OF_PATHWAY_RESTRICTED_SMAD_PROTEIN_PHOSPHORYLATION	48	0.34397575	0.98200905	0.4828283	0.6268977	1	4353	tags=38%, list=21%, signal=47%
GO_HEPARAN_SULFATE_PROTEOGLYCAN_BIOSYNTHETIC_PROCESS	23	0.3466452	0.98162484	0.50403225	0.6269022	1	7990	tags=61%, list=39%, signal=100%
GO_REGULATION_OF_RESPONSE_TO_EXTRACELLULAR_STIMULUS	171	0.16416864	0.98068184	0.45995894	0.6269101	1	4746	tags=18%, list=23%, signal=23%
GO_CELL_SURFACE_RECEPTOR_SIGNALING_PATHWAY_INVOLVED_IN_HEART_DEVELOPMENT	16	0.4017257	0.9812401	0.47346938	0.6269142	1	2824	tags=25%, list=14%, signal=29%
GO_REGULATION_OF_TRANSCRIPTION_FACTOR_IMPORT_INTO_NUCLEUS	94	0.30020085	0.9831406	0.47420636	0.6269897	1	2436	tags=13%, list=12%, signal=14%
GO_RESPONSE_TO_MORPHINE	30	0.37508032	0.98329896	0.45816734	0.62701684	1	5672	tags=50%, list=28%, signal=69%
GO_POSITIVE_REGULATION_OF_SMOOTH_MUSCLE_CELL_PROLIFERATION	58	0.33371022	0.98211765	0.46761134	0.6270413	1	4604	tags=29%, list=22%, signal=38%
GO_RESPONSE_TO_NITRIC_OXIDE	21	0.38381046	0.9778539	0.502	0.6270573	1	2488	tags=29%, list=12%, signal=32%
GO_SIGNAL_TRANSDUCTION_BY_PROTEIN_PHOSPHORYLATION	402	0.2443251	0.978043	0.4813278	0.6270699	1	5022	tags=23%, list=24%, signal=30%
GO_POSITIVE_REGULATION_OF_CALCIUM_ION_TRANSPORT_INTO_CYTOSOL	52	0.35397735	0.9809703	0.46750525	0.6270767	1	3107	tags=29%, list=15%, signal=34%
GO_FLUID_TRANSPORT	27	0.3810015	0.97757643	0.49694502	0.62722397	1	3994	tags=41%, list=19%, signal=51%
GO_ANION_TRANSMEMBRANE_TRANSPORT	251	0.27600583	0.9781506	0.5	0.6272302	1	2762	tags=18%, list=13%, signal=21%
GO_MYELOID_LEUKOCYTE_DIFFERENTIATION	96	0.32177442	0.97832155	0.47272727	0.62728393	1	4235	tags=29%, list=21%, signal=37%
GO_PROTEIN_LIPID_COMPLEX_SUBUNIT_ORGANIZATION	36	0.3669124	0.98212963	0.46153846	0.6273808	1	3409	tags=28%, list=17%, signal=33%
GO_RESPONSE_TO_ISOQUINOLINE_ALKALOID	30	0.37508038	0.9832991	0.45816734	0.62738353	1	5672	tags=50%, list=28%, signal=69%
GO_LUNG_EPITHELIUM_DEVELOPMENT	34	0.53521127	1.5584348	0.019493178	0.62751395	1	1957	tags=26%, list=10%, signal=29%
GO_VENOUS_BLOOD_VESSEL_DEVELOPMENT	15	0.40347236	0.97835475	0.5178197	0.62758595	1	5849	tags=60%, list=28%, signal=84%
GO_NEGATIVE_REGULATION_OF_MUSCLE_CONTRACTION	22	0.3981929	0.9771347	0.4826884	0.627678	1	2189	tags=23%, list=11%, signal=25%
GO_GLUCOSE_METABOLIC_PROCESS	118	0.2437143	0.9766052	0.4776699	0.62827027	1	4456	tags=22%, list=22%, signal=28%
GO_REGULATION_OF_SODIUM_ION_TRANSPORT	75	0.51533866	1.5603657	0.02	0.6294482	1	4336	tags=37%, list=21%, signal=47%
GO_CELL_FATE_DETERMINATION	43	0.36275974	0.9757815	0.47689074	0.62946284	1	4898	tags=42%, list=24%, signal=55%
GO_PURINE_CONTAINING_COMPOUND_BIOSYNTHETIC_PROCESS	137	0.21737859	0.9754641	0.50190115	0.6296605	1	2342	tags=12%, list=11%, signal=13%
GO_REGULATION_OF_SODIUM_ION_TRANSMEMBRANE_TRANSPORT	47	0.5430778	1.5590492	0.038229376	0.6301564	1	4626	tags=38%, list=23%, signal=49%
GO_NEURAL_TUBE_DEVELOPMENT	148	0.24685574	0.9749023	0.48155737	0.6304214	1	5214	tags=29%, list=25%, signal=39%
GO_GLYCEROLIPID_CATABOLIC_PROCESS	36	0.35808438	0.97418094	0.492126	0.6313884	1	4252	tags=36%, list=21%, signal=45%
GO_REGULATION_OF_JUN_KINASE_ACTIVITY	81	0.30215153	0.97327036	0.46830267	0.63234085	1	3705	tags=16%, list=18%, signal=20%
GO_POSITIVE_REGULATION_OF_PROTEIN_IMPORT	104	0.30153936	0.9730747	0.47272727	0.63234246	1	3680	tags=22%, list=18%, signal=27%
GO_GUANOSINE_CONTAINING_COMPOUND_BIOSYNTHETIC_PROCESS	15	0.35996217	0.9733506	0.48676172	0.6325471	1	741	tags=13%, list=4%, signal=14%
GO_OVULATION_CYCLE	113	0.29373202	0.97200537	0.47976878	0.63361746	1	4590	tags=36%, list=22%, signal=46%
GO_REGULATION_OF_CELLULAR_RESPONSE_TO_INSULIN_STIMULUS	58	0.44744283	1.5617954	0.028225806	0.6338247	1	3820	tags=29%, list=19%, signal=36%
GO_HEXOSE_METABOLIC_PROCESS	156	0.22566791	0.97201425	0.48846152	0.6339667	1	5443	tags=28%, list=27%, signal=38%
GO_POSITIVE_REGULATION_OF_EMBRYONIC_DEVELOPMENT	33	0.35922065	0.97151995	0.4919355	0.63418823	1	4058	tags=30%, list=20%, signal=38%
GO_CAMP_METABOLIC_PROCESS	34	0.6211654	1.5604036	0.024793388	0.63465726	1	2848	tags=47%, list=14%, signal=55%
GO_NEGATIVE_REGULATION_OF_PROTEOLYSIS	322	0.2583976	0.97044224	0.48290598	0.6357758	1	3840	tags=25%, list=19%, signal=30%
GO_CELLULAR_RESPONSE_TO_HYDROGEN_PEROXIDE	61	0.25104877	0.96870136	0.5029821	0.63864166	1	2488	tags=15%, list=12%, signal=17%
GO_POSITIVE_REGULATION_OF_EPITHELIAL_CELL_MIGRATION	103	0.533612	1.5760673	0.039583333	0.63881785	1	5375	tags=50%, list=26%, signal=67%
GO_REGULATION_OF_MICROTUBULE_BASED_MOVEMENT	18	0.38249692	0.96838695	0.49227798	0.6389369	1	3473	tags=39%, list=17%, signal=47%
GO_RENAL_SYSTEM_VASCULATURE_DEVELOPMENT	19	0.6759425	1.5618064	0.027559055	0.6391984	1	5214	tags=74%, list=25%, signal=99%
GO_TAXIS	462	0.3164986	0.9674589	0.5030303	0.6399625	1	3831	tags=26%, list=19%, signal=31%
GO_REGULATION_OF_ERK1_AND_ERK2_CASCADE	236	0.31072152	0.96751976	0.48133594	0.6402099	1	5066	tags=34%, list=25%, signal=44%
GO_AMINOGLYCAN_METABOLIC_PROCESS	164	0.30126932	0.9664936	0.49593496	0.6406327	1	3750	tags=24%, list=18%, signal=30%
GO_INTERACTION_WITH_SYMBIONT	52	0.2808281	0.96675277	0.52880657	0.6408788	1	6337	tags=37%, list=31%, signal=53%
GO_ANTERIOR_POSTERIOR_AXIS_SPECIFICATION	48	0.3134929	0.96651936	0.52165353	0.6409465	1	2285	tags=21%, list=11%, signal=23%
GO_CELL_AGGREGATION	21	0.37573236	0.9655106	0.4769539	0.6410415	1	3437	tags=29%, list=17%, signal=34%
GO_SYNAPTIC_TRANSMISSION_GLUTAMATERGIC	22	0.38927114	0.9652015	0.5040816	0.6412836	1	4052	tags=41%, list=20%, signal=51%
GO_CARTILAGE_CONDENSATION	21	0.3757324	0.96551067	0.4769539	0.64140517	1	3437	tags=29%, list=17%, signal=34%
GO_G_PROTEIN_COUPLED_PURINERGIC_RECEPTOR_SIGNALING_PATHWAY	20	0.46740115	0.96581566	0.52917504	0.64156675	1	2936	tags=35%, list=14%, signal=41%
GO_BINDING_OF_SPERM_TO_ZONA_PELLUCIDA	33	0.35091612	0.9656153	0.51599145	0.6415966	1	3789	tags=33%, list=18%, signal=41%
GO_PROTEIN_COMPLEX_LOCALIZATION	49	0.24109729	0.9645784	0.4939759	0.64169973	1	5096	tags=35%, list=25%, signal=46%
GO_CELLULAR_RESPONSE_TO_VITAMIN	26	0.39485362	0.9646126	0.5088757	0.64200246	1	3831	tags=38%, list=19%, signal=47%
GO_REGULATION_OF_GLUCOSE_IMPORT	59	0.45411313	1.5766857	0.01814516	0.6422695	1	3820	tags=31%, list=19%, signal=37%
GO_PREASSEMBLY_OF_GPI_ANCHOR_IN_ER_MEMBRANE	15	0.32702646	0.9637778	0.48007968	0.6428916	1	6629	tags=40%, list=32%, signal=59%
GO_REGULATION_OF_INCLUSION_BODY_ASSEMBLY	16	0.5258176	1.5736685	0.044354837	0.6433995	1	3426	tags=25%, list=17%, signal=30%
GO_DEFINITIVE_HEMOPOIESIS	17	0.6980099	1.577706	0.014403292	0.644041	1	4379	tags=71%, list=21%, signal=90%
GO_MAMMARY_GLAND_LOBULE_DEVELOPMENT	17	0.6472105	1.5682395	0.021505376	0.64447725	1	3667	tags=53%, list=18%, signal=64%
GO_KIDNEY_VASCULATURE_DEVELOPMENT	19	0.6759425	1.5618064	0.027559055	0.6447567	1	5214	tags=74%, list=25%, signal=99%
GO_COLUMNAR_CUBOIDAL_EPITHELIAL_CELL_DEVELOPMENT	47	0.3107514	0.96237296	0.54832345	0.64517784	1	2423	tags=21%, list=12%, signal=24%
GO_PERIPHERAL_NERVOUS_SYSTEM_AXON_ENSHEATHMENT	22	0.35530093	0.9606784	0.5346939	0.6476696	1	2160	tags=18%, list=11%, signal=20%
GO_REGULATION_OF_ESTABLISHMENT_OF_PROTEIN_LOCALIZATION_TO_PLASMA_MEMBRANE	48	0.43546894	1.5623627	0.03292181	0.64773464	1	3245	tags=23%, list=16%, signal=27%
GO_MYELINATION_IN_PERIPHERAL_NERVOUS_SYSTEM	22	0.35530102	0.96067864	0.5346939	0.6480348	1	2160	tags=18%, list=11%, signal=20%
GO_RETINOL_METABOLIC_PROCESS	29	0.3898038	0.96018326	0.4950298	0.6482006	1	4494	tags=38%, list=22%, signal=48%
GO_OTIC_VESICLE_DEVELOPMENT	15	0.38837826	0.95933586	0.5116279	0.64841384	1	577	tags=13%, list=3%, signal=14%
GO_SEROTONIN_RECEPTOR_SIGNALING_PATHWAY	18	0.41203362	0.95949626	0.53169733	0.64845896	1	470	tags=17%, list=2%, signal=17%
GO_PYRIMIDINE_RIBONUCLEOSIDE_TRIPHOSPHATE_METABOLIC_PROCESS	16	0.33047318	0.95984685	0.49196786	0.6484875	1	741	tags=13%, list=4%, signal=13%
GO_NEURON_MIGRATION	109	0.30832168	0.9595959	0.5204678	0.6486233	1	4141	tags=31%, list=20%, signal=39%
GO_RESPONSE_TO_ANTIBIOTIC	47	0.2952553	0.95846325	0.49803922	0.6490571	1	6211	tags=36%, list=30%, signal=52%
GO_FIBRIL_ORGANIZATION	18	0.7047569	1.5778922	0.023904383	0.64931065	1	3356	tags=56%, list=16%, signal=66%
GO_RESPONSE_TO_COLD	43	0.31507373	0.9585175	0.5216495	0.6493198	1	3265	tags=28%, list=16%, signal=33%
GO_RESPONSE_TO_COCAINE	46	0.33570433	0.9586811	0.51282054	0.6493881	1	3572	tags=35%, list=17%, signal=42%
GO_REGULATION_OF_CYTOKINE_PRODUCTION_INVOLVED_IN_IMMUNE_RESPONSE	57	0.36057162	0.95807904	0.50499004	0.64940596	1	4616	tags=33%, list=22%, signal=43%
GO_RIBONUCLEOSIDE_BISPHOSPHATE_METABOLIC_PROCESS	37	0.30136794	0.9568887	0.5301205	0.64976084	1	4951	tags=32%, list=24%, signal=43%
GO_PURINE_NUCLEOSIDE_BISPHOSPHATE_METABOLIC_PROCESS	37	0.30136794	0.9568887	0.5301205	0.65012497	1	4951	tags=32%, list=24%, signal=43%
GO_MAMMARY_GLAND_ALVEOLUS_DEVELOPMENT	17	0.6472105	1.5682395	0.021505376	0.6503899	1	3667	tags=53%, list=18%, signal=64%
GO_REGULATION_OF_PROTEIN_AUTOPHOSPHORYLATION	36	0.47586343	1.5630106	0.036437247	0.65041625	1	6346	tags=50%, list=31%, signal=72%
GO_NUCLEOSIDE_BISPHOSPHATE_METABOLIC_PROCESS	37	0.30136794	0.9568887	0.5301205	0.6504896	1	4951	tags=32%, list=24%, signal=43%
GO_ORGANIC_ANION_TRANSPORT	385	0.2570773	0.95705914	0.5283401	0.65052426	1	3982	tags=25%, list=19%, signal=30%
GO_PIGMENT_CELL_DIFFERENTIATION	28	0.529428	1.5642327	0.039748956	0.65068614	1	3555	tags=36%, list=17%, signal=43%
GO_NEGATIVE_REGULATION_OF_CYTOKINE_BIOSYNTHETIC_PROCESS	28	0.352913	0.95707244	0.51821864	0.65086824	1	5480	tags=50%, list=27%, signal=68%
GO_GOLGI_TO_PLASMA_MEMBRANE_TRANSPORT	41	0.36017793	1.5690813	0.048780486	0.65246755	1	7449	tags=46%, list=36%, signal=73%
GO_SYNAPTIC_VESICLE_RECYCLING	23	0.3379189	0.95451254	0.5140562	0.6538159	1	2343	tags=13%, list=11%, signal=15%
GO_ACTIVATION_OF_MAPK_ACTIVITY	137	0.27407396	0.95254576	0.48814228	0.65383965	1	5409	tags=28%, list=26%, signal=38%
GO_ATRIAL_SEPTUM_DEVELOPMENT	18	0.37137103	0.952607	0.5174538	0.654075	1	4898	tags=44%, list=24%, signal=58%
GO_NEGATIVE_REGULATION_OF_NEURAL_PRECURSOR_CELL_PROLIFERATION	21	0.34157416	0.9527422	0.52100843	0.6541672	1	4609	tags=33%, list=22%, signal=43%
GO_FOREBRAIN_CELL_MIGRATION	61	0.33006948	0.95411366	0.51097804	0.6541955	1	3347	tags=25%, list=16%, signal=29%
GO_T_CELL_DIFFERENTIATION_IN_THYMUS	45	0.35579523	0.95280635	0.54752064	0.65441024	1	1927	tags=16%, list=9%, signal=17%
GO_NEGATIVE_REGULATION_OF_AXON_GUIDANCE	27	0.60594046	1.5781171	0.024242423	0.6545039	1	4857	tags=56%, list=24%, signal=73%
GO_LYMPH_VESSEL_DEVELOPMENT	20	0.393972	0.95176476	0.53052634	0.65463597	1	5020	tags=50%, list=24%, signal=66%
GO_REGULATION_OF_THE_FORCE_OF_HEART_CONTRACTION	29	0.39150456	0.9518794	0.52473116	0.6547697	1	3022	tags=24%, list=15%, signal=28%
GO_THYMOCYTE_AGGREGATION	45	0.35579523	0.9528064	0.54752064	0.65477544	1	1927	tags=16%, list=9%, signal=17%
GO_REGULATION_OF_METANEPHROS_DEVELOPMENT	23	0.62774813	1.5699272	0.016666668	0.6547988	1	1876	tags=39%, list=9%, signal=43%
GO_NEGATIVE_REGULATION_OF_TOR_SIGNALING	29	0.24902011	0.9535305	0.4894068	0.6548647	1	8543	tags=59%, list=42%, signal=100%
GO_RESPONSE_TO_NUTRIENT	191	0.26242393	0.9528737	0.5184466	0.6550199	1	3556	tags=23%, list=17%, signal=28%
GO_REGULATION_OF_MITOPHAGY	42	0.19805504	0.9513413	0.5	0.6550616	1	529	tags=5%, list=3%, signal=5%
GO_RETINA_VASCULATURE_DEVELOPMENT_IN_CAMERA_TYPE_EYE	16	0.62587744	1.564546	0.046464648	0.6551316	1	5020	tags=56%, list=24%, signal=74%
GO_STEROID_BIOSYNTHETIC_PROCESS	112	0.26586285	0.95292705	0.52716297	0.6552874	1	5615	tags=35%, list=27%, signal=48%
GO_AUDITORY_RECEPTOR_CELL_DEVELOPMENT	17	0.3669954	0.9529981	0.51171875	0.6555075	1	2423	tags=24%, list=12%, signal=27%
GO_NEGATIVE_REGULATION_OF_CELL_CYCLE_ARREST	20	0.31903505	0.9489501	0.53688526	0.65696245	1	2458	tags=20%, list=12%, signal=23%
GO_ORGANIC_HYDROXY_COMPOUND_BIOSYNTHETIC_PROCESS	173	0.2514434	0.949806	0.5645161	0.6571648	1	4400	tags=25%, list=21%, signal=32%
GO_POSITIVE_REGULATION_OF_PEPTIDASE_ACTIVITY	152	0.24779424	0.94922584	0.50503016	0.6571845	1	3520	tags=19%, list=17%, signal=23%
GO_C21_STEROID_HORMONE_METABOLIC_PROCESS	25	0.3691044	0.94936055	0.523614	0.6572667	1	4590	tags=40%, list=22%, signal=51%
GO_CELLULAR_RESPONSE_TO_INTERLEUKIN_6	22	0.37850705	0.9489739	0.516129	0.6572864	1	6011	tags=50%, list=29%, signal=71%
GO_NEUTRAL_LIPID_METABOLIC_PROCESS	83	0.3086701	0.9498208	0.546169	0.65750176	1	4061	tags=27%, list=20%, signal=33%
GO_POSITIVE_REGULATION_OF_POTASSIUM_ION_TRANSMEMBRANE_TRANSPORT	27	0.37359497	0.9493643	0.5378323	0.65762645	1	2640	tags=33%, list=13%, signal=38%
GO_MUSCLE_TISSUE_DEVELOPMENT	275	0.29575145	0.9483157	0.5249458	0.65779066	1	4438	tags=31%, list=22%, signal=39%
GO_RESPONSE_TO_ACTIVITY	69	0.3124702	0.9478259	0.5346939	0.65838253	1	3635	tags=30%, list=18%, signal=37%
GO_LUNG_ALVEOLUS_DEVELOPMENT	41	0.5583928	1.5813383	0.012096774	0.65928745	1	6488	tags=66%, list=32%, signal=96%
GO_LYMPHOCYTE_HOMEOSTASIS	50	0.3471635	0.9468685	0.5154639	0.6598384	1	1659	tags=16%, list=8%, signal=17%
GO_HINDBRAIN_DEVELOPMENT	135	0.29058975	0.9460971	0.5557769	0.6601691	1	3001	tags=22%, list=15%, signal=26%
GO_PHOSPHATIDYLCHOLINE_BIOSYNTHETIC_PROCESS	27	0.30796483	0.9461637	0.5302419	0.66043013	1	3409	tags=22%, list=17%, signal=27%
GO_ENDOCRINE_SYSTEM_DEVELOPMENT	123	0.30413416	0.94628865	0.5532787	0.66058046	1	3978	tags=28%, list=19%, signal=34%
GO_VESICLE_MEDIATED_TRANSPORT_BETWEEN_ENDOSOMAL_COMPARTMENTS	20	0.2360583	0.94535446	0.50851065	0.66085124	1	8393	tags=45%, list=41%, signal=76%
GO_MONOCARBOXYLIC_ACID_CATABOLIC_PROCESS	93	0.42368528	1.5781366	0.008	0.66091985	1	4545	tags=34%, list=22%, signal=44%
GO_POSITIVE_REGULATION_OF_ORGAN_GROWTH	37	0.340964	0.94492406	0.5425101	0.66094756	1	5032	tags=32%, list=25%, signal=43%
GO_REGULATION_OF_ANTIGEN_PROCESSING_AND_PRESENTATION	23	0.42844865	0.94504714	0.54347825	0.6610536	1	2261	tags=30%, list=11%, signal=34%
GO_PROTEIN_LOCALIZATION_TO_MITOCHONDRION	66	0.20794566	0.9444145	0.5165049	0.6611843	1	4655	tags=18%, list=23%, signal=23%
GO_POSITIVE_REGULATION_OF_EXTRACELLULAR_MATRIX_ORGANIZATION	17	0.37699145	0.9453607	0.5285714	0.6612056	1	4522	tags=41%, list=22%, signal=53%
GO_FOREBRAIN_NEURON_DEVELOPMENT	34	0.349995	0.9445969	0.5423077	0.661215	1	4894	tags=29%, list=24%, signal=39%
GO_REGULATION_OF_REPRODUCTIVE_PROCESS	129	0.29193562	0.94394416	0.5764463	0.66172236	1	3975	tags=32%, list=19%, signal=39%
GO_PROTEIN_O_LINKED_GLYCOSYLATION	96	0.28521314	0.94345534	0.5408163	0.66189444	1	2747	tags=18%, list=13%, signal=20%
GO_REGULATION_OF_CATECHOLAMINE_METABOLIC_PROCESS	17	0.6726961	1.5822499	0.010438413	0.66194516	1	3357	tags=65%, list=16%, signal=77%
GO_VESICLE_DOCKING	56	0.24508646	0.94353217	0.506	0.6621043	1	7369	tags=38%, list=36%, signal=58%
GO_REGULATION_OF_CELL_SHAPE	136	0.27025035	0.9428964	0.515873	0.66256726	1	6436	tags=36%, list=31%, signal=52%
GO_RESPONSE_TO_PAIN	29	0.36071843	0.9424868	0.51983297	0.66300476	1	5443	tags=48%, list=27%, signal=66%
GO_REGULATION_OF_ERYTHROCYTE_DIFFERENTIATION	35	0.28354615	0.9417158	0.5249501	0.66371363	1	5800	tags=34%, list=28%, signal=48%
GO_NEGATIVE_REGULATION_OF_SEQUENCE_SPECIFIC_DNA_BINDING_TRANSCRIPTION_FACTOR_ACTIVITY	133	0.2447291	0.9415054	0.52674896	0.6637399	1	3241	tags=16%, list=16%, signal=19%
GO_EMBRYONIC_CAMERA_TYPE_EYE_DEVELOPMENT	35	0.3365893	0.94183534	0.51836735	0.6638425	1	1981	tags=20%, list=10%, signal=22%
GO_EPITHELIAL_CELL_MATURATION	15	0.3515896	0.9411207	0.54545456	0.6641076	1	2408	tags=33%, list=12%, signal=38%
GO_POSITIVE_REGULATION_OF_GLYCOGEN_METABOLIC_PROCESS	17	0.64149445	1.5784955	0.016161617	0.66599613	1	5336	tags=59%, list=26%, signal=79%
GO_MORPHOGENESIS_OF_AN_EPITHELIAL_SHEET	43	0.28584266	0.9397398	0.5400411	0.66635805	1	4594	tags=28%, list=22%, signal=36%
GO_REGULATION_OF_DENDRITIC_SPINE_MORPHOGENESIS	30	0.3242265	0.93791056	0.53861386	0.6665314	1	5380	tags=47%, list=26%, signal=63%
GO_POSITIVE_REGULATION_OF_STEM_CELL_PROLIFERATION	61	0.31182417	0.93886566	0.54526746	0.6665797	1	3101	tags=25%, list=15%, signal=29%
GO_BICELLULAR_TIGHT_JUNCTION_ASSEMBLY	31	0.27135298	0.93822294	0.5042017	0.6666937	1	2795	tags=16%, list=14%, signal=19%
GO_REGULATION_OF_MONOOXYGENASE_ACTIVITY	59	0.28407174	0.9384019	0.54226804	0.66670203	1	2366	tags=15%, list=12%, signal=17%
GO_REGULATION_OF_PHAGOCYTOSIS	67	0.31935623	0.93797016	0.5261044	0.6667913	1	5318	tags=34%, list=26%, signal=46%
GO_RESPONSE_TO_FATTY_ACID	83	0.32553318	0.93890727	0.54075545	0.6668616	1	5261	tags=41%, list=26%, signal=55%
GO_LABYRINTHINE_LAYER_BLOOD_VESSEL_DEVELOPMENT	18	0.3253089	0.93844575	0.54018694	0.6669827	1	5558	tags=39%, list=27%, signal=53%
GO_POSITIVE_REGULATION_OF_TYROSINE_PHOSPHORYLATION_OF_STAT5_PROTEIN	16	0.42359897	0.9391462	0.53677934	0.6671274	1	176	tags=13%, list=1%, signal=13%
GO_MUSCLE_CELL_DEVELOPMENT	128	0.31517503	0.93892425	0.55698925	0.667196	1	4492	tags=30%, list=22%, signal=39%
GO_PROSTATE_GLAND_DEVELOPMENT	41	0.5603958	1.5854443	0.014613778	0.6672793	1	2360	tags=32%, list=11%, signal=36%
GO_REGULATION_OF_PROTEIN_LOCALIZATION_TO_NUCLEUS	216	0.24632408	0.93699116	0.5101626	0.6678769	1	2814	tags=15%, list=14%, signal=17%
GO_INSULIN_SECRETION	38	0.33376926	0.93674314	0.56886226	0.6679576	1	2487	tags=24%, list=12%, signal=27%
GO_REGULATION_OF_NECROTIC_CELL_DEATH	26	0.29420283	0.93446493	0.55349797	0.6686344	1	2366	tags=12%, list=12%, signal=13%
GO_T_CELL_HOMEOSTASIS	34	0.34162778	0.93541557	0.5326316	0.6686356	1	1659	tags=18%, list=8%, signal=19%
GO_T_CELL_LINEAGE_COMMITMENT	15	0.44094455	0.935523	0.562	0.66879493	1	2275	tags=27%, list=11%, signal=30%
GO_REGULATION_OF_ENERGY_HOMEOSTASIS	17	0.39027402	0.93455935	0.55306125	0.66880536	1	2488	tags=29%, list=12%, signal=33%
GO_REGULATION_OF_DOPAMINE_METABOLIC_PROCESS	17	0.67269623	1.5822502	0.010438413	0.6688404	1	3357	tags=65%, list=16%, signal=77%
GO_POSITIVE_REGULATION_OF_CALCIUM_MEDIATED_SIGNALING	38	0.35861716	0.9351114	0.5340206	0.6688785	1	5679	tags=39%, list=28%, signal=54%
GO_REGULATION_OF_SENSORY_PERCEPTION	36	0.37005717	0.93466705	0.5555556	0.6689614	1	3912	tags=39%, list=19%, signal=48%
GO_ENDODERMAL_CELL_DIFFERENTIATION	40	0.34354383	0.9340937	0.552	0.6689885	1	3754	tags=30%, list=18%, signal=37%
GO_DIENCEPHALON_DEVELOPMENT	77	0.32276258	0.9359679	0.5562249	0.6690583	1	1927	tags=21%, list=9%, signal=23%
GO_REGULATION_OF_NEURON_APOPTOTIC_PROCESS	191	0.23649593	0.9355233	0.52963674	0.6691561	1	4904	tags=28%, list=24%, signal=36%
GO_AMELOGENESIS	20	0.35530415	0.9356917	0.5548902	0.6692133	1	2498	tags=20%, list=12%, signal=23%
GO_REGULATION_OF_SENSORY_PERCEPTION_OF_PAIN	36	0.37005728	0.93466735	0.5555556	0.66932374	1	3912	tags=39%, list=19%, signal=48%
GO_PEROXISOME_ORGANIZATION	32	0.42622492	1.5863976	0.08299595	0.6694234	1	6932	tags=50%, list=34%, signal=75%
GO_MYELIN_ASSEMBLY	17	0.3448442	0.9331058	0.5469388	0.66966605	1	7277	tags=59%, list=35%, signal=91%
GO_REGULATION_OF_NEUTROPHIL_CHEMOTAXIS	27	0.40459648	0.9331582	0.55643564	0.6699403	1	1994	tags=19%, list=10%, signal=20%
GO_REGULATION_OF_GASTRULATION	35	0.33412594	0.9332703	0.5581854	0.67008036	1	4097	tags=37%, list=20%, signal=46%
GO_REGULATION_OF_CARDIAC_MUSCLE_CELL_MEMBRANE_REPOLARIZATION	21	0.67482024	1.5833068	0.01010101	0.6705016	1	2197	tags=48%, list=11%, signal=53%
GO_REGULATION_OF_FIBROBLAST_PROLIFERATION	80	0.2692637	0.93239427	0.54969573	0.6705841	1	3211	tags=20%, list=16%, signal=24%
GO_RESPONSE_TO_UV_B	16	0.36709392	0.9318826	0.5352381	0.6708602	1	2507	tags=25%, list=12%, signal=28%
GO_GLIAL_CELL_DIFFERENTIATION	136	0.29069394	0.931226	0.57261413	0.6710073	1	4597	tags=30%, list=22%, signal=39%
GO_POSITIVE_REGULATION_OF_ERK1_AND_ERK2_CASCADE	170	0.32563812	0.9319688	0.53333336	0.6710546	1	5066	tags=37%, list=25%, signal=49%
GO_VESICLE_COATING	73	0.20405243	0.9313787	0.53333336	0.6710758	1	3465	tags=12%, list=17%, signal=15%
GO_RESPONSE_TO_HYDROGEN_PEROXIDE	109	0.24467708	0.93158495	0.52079207	0.6710762	1	2488	tags=15%, list=12%, signal=17%
GO_NEGATIVE_REGULATION_OF_GLIOGENESIS	36	0.3377105	0.9307114	0.5761317	0.6716167	1	2408	tags=19%, list=12%, signal=22%
GO_CELLULAR_RESPONSE_TO_EXTERNAL_STIMULUS	261	0.24397671	0.9303212	0.5548654	0.6719266	1	3891	tags=22%, list=19%, signal=27%
GO_COFACTOR_TRANSPORT	26	0.30161628	0.9295577	0.5536062	0.67299646	1	5559	tags=42%, list=27%, signal=58%
GO_DENDRITE_DEVELOPMENT	78	0.2867993	0.92918646	0.5551181	0.6733373	1	5530	tags=32%, list=27%, signal=44%
GO_REGULATION_OF_EPITHELIAL_CELL_DIFFERENTIATION_INVOLVED_IN_KIDNEY_DEVELOPMENT	15	0.39656806	0.92895085	0.5609756	0.673427	1	1876	tags=27%, list=9%, signal=29%
GO_POSITIVE_REGULATION_OF_AMINE_TRANSPORT	32	0.3541511	0.92847955	0.57556933	0.67392033	1	3357	tags=31%, list=16%, signal=37%
GO_REGULATION_OF_CELLULAR_PH	75	0.26280987	0.9278383	0.5936842	0.67466635	1	2452	tags=16%, list=12%, signal=18%
GO_CELLULAR_GLUCAN_METABOLIC_PROCESS	58	0.43526447	1.5867785	0.016913319	0.67487746	1	3589	tags=21%, list=17%, signal=25%
GO_PHOSPHATIDYLGLYCEROL_METABOLIC_PROCESS	29	0.30590382	0.92742807	0.5582329	0.675068	1	3330	tags=21%, list=16%, signal=25%
GO_NEGATIVE_CHEMOTAXIS	39	0.6129171	1.5945576	0.016032064	0.6755958	1	4983	tags=59%, list=24%, signal=78%
GO_REGULATION_OF_HYDROGEN_PEROXIDE_METABOLIC_PROCESS	15	0.37908	0.9265673	0.5482042	0.6756014	1	4962	tags=47%, list=24%, signal=61%
GO_TISSUE_MIGRATION	82	0.29188702	0.9266685	0.53306615	0.6757752	1	5121	tags=33%, list=25%, signal=44%
GO_NEGATIVE_REGULATION_OF_PROTEIN_BINDING	79	0.24563731	0.92684084	0.53549695	0.6758112	1	4369	tags=25%, list=21%, signal=32%
GO_ANION_HOMEOSTASIS	41	0.31482133	0.92560154	0.57086617	0.6771087	1	4046	tags=29%, list=20%, signal=36%
GO_BENZENE_CONTAINING_COMPOUND_METABOLIC_PROCESS	24	0.36797825	0.9245735	0.5681382	0.6786586	1	4953	tags=50%, list=24%, signal=66%
GO_COPULATION	17	0.6948721	1.5923413	0.011235955	0.6796761	1	2860	tags=47%, list=14%, signal=55%
GO_LEUKOCYTE_HOMEOSTASIS	59	0.3349391	0.9237632	0.54303277	0.6797769	1	1929	tags=17%, list=9%, signal=19%
GO_NEGATIVE_REGULATION_OF_NEURON_APOPTOTIC_PROCESS	134	0.25487688	0.9234446	0.54274356	0.68000627	1	4898	tags=31%, list=24%, signal=41%
GO_REGULATION_OF_PLASMA_LIPOPROTEIN_PARTICLE_LEVELS	45	0.33207065	0.9228665	0.5524753	0.68001336	1	3409	tags=24%, list=17%, signal=29%
GO_UBIQUITIN_DEPENDENT_PROTEIN_CATABOLIC_PROCESS_VIA_THE_MULTIVESICULAR_BODY_SORTING_PATHWAY	18	0.25876954	0.9231533	0.5103578	0.6801999	1	9299	tags=61%, list=45%, signal=112%
GO_REGULATION_OF_OSTEOBLAST_PROLIFERATION	23	0.35131314	0.9229342	0.5628627	0.68024737	1	2701	tags=22%, list=13%, signal=25%
GO_CELLULAR_RESPONSE_TO_ALCOHOL	115	0.2793536	0.9220434	0.5887265	0.6811955	1	3490	tags=28%, list=17%, signal=33%
GO_MYELOID_CELL_HOMEOSTASIS	87	0.23467995	0.9216132	0.5342742	0.6812751	1	4767	tags=22%, list=23%, signal=28%
GO_REGULATION_OF_NEURONAL_SYNAPTIC_PLASTICITY	48	0.31464043	0.921221	0.56713426	0.6813017	1	6167	tags=40%, list=30%, signal=56%
GO_REGULATION_OF_NUCLEAR_TRANSCRIBED_MRNA_CATABOLIC_PROCESS_DEADENYLATION_DEPENDENT_DECAY	15	0.30618662	0.92083496	0.5490982	0.6813145	1	4450	tags=40%, list=22%, signal=51%
GO_CELLULAR_RESPONSE_TO_DEXAMETHASONE_STIMULUS	27	0.33084455	0.921665	0.5387755	0.68153894	1	3211	tags=30%, list=16%, signal=35%
GO_RESPONSE_TO_ELECTRICAL_STIMULUS	43	0.3088692	0.92124283	0.6027944	0.6816232	1	3912	tags=28%, list=19%, signal=34%
GO_POSITIVE_REGULATION_OF_NUCLEAR_TRANSCRIBED_MRNA_CATABOLIC_PROCESS_DEADENYLATION_DEPENDENT_DECAY	15	0.30618662	0.92083496	0.5490982	0.6816764	1	4450	tags=40%, list=22%, signal=51%
GO_NEGATIVE_REGULATION_OF_BMP_SIGNALING_PATHWAY	41	0.57859135	1.5948092	0.019880716	0.6821148	1	2366	tags=32%, list=12%, signal=36%
GO_GLUCAN_METABOLIC_PROCESS	58	0.43526456	1.5867789	0.016913319	0.6822937	1	3589	tags=21%, list=17%, signal=25%
GO_POSITIVE_REGULATION_OF_CELLULAR_AMIDE_METABOLIC_PROCESS	109	0.18626906	0.91958433	0.55125725	0.68294305	1	4473	tags=17%, list=22%, signal=22%
GO_REGULATION_OF_IMMUNOGLOBULIN_SECRETION	17	0.40853006	0.9196981	0.57028115	0.68308526	1	7198	tags=53%, list=35%, signal=81%
GO_REGULATION_OF_SODIUM_ION_TRANSMEMBRANE_TRANSPORTER_ACTIVITY	38	0.5809207	1.596202	0.022267206	0.68316114	1	4946	tags=47%, list=24%, signal=62%
GO_REGULATION_OF_HEART_RATE_BY_CARDIAC_CONDUCTION	30	0.6668914	1.5993716	0.010438413	0.68366694	1	2366	tags=47%, list=12%, signal=53%
GO_RESPONSE_TO_TEMPERATURE_STIMULUS	148	0.27069798	0.9187761	0.55193484	0.68375206	1	3374	tags=20%, list=16%, signal=24%
GO_ORGANIC_CATION_TRANSPORT	20	0.3664949	0.91891104	0.5597609	0.6838446	1	2886	tags=30%, list=14%, signal=35%
GO_REGULATION_OF_CYTOKINE_PRODUCTION_INVOLVED_IN_INFLAMMATORY_RESPONSE	18	0.3956869	0.9180717	0.5725646	0.6847394	1	2193	tags=22%, list=11%, signal=25%
GO_PHASIC_SMOOTH_MUSCLE_CONTRACTION	16	0.70326436	1.589109	0.005802708	0.68598676	1	2996	tags=44%, list=15%, signal=51%
GO_REGULATION_OF_VASCULAR_ENDOTHELIAL_GROWTH_FACTOR_RECEPTOR_SIGNALING_PATHWAY	27	0.5771908	1.5971962	0.012121212	0.68617386	1	3374	tags=41%, list=16%, signal=49%
GO_POSITIVE_REGULATION_OF_FIBROBLAST_PROLIFERATION	52	0.29088676	0.9170984	0.5632411	0.68624526	1	4604	tags=35%, list=22%, signal=45%
GO_REGULATION_OF_DNA_DAMAGE_RESPONSE_SIGNAL_TRANSDUCTION_BY_P53_CLASS_MEDIATOR	28	0.2791566	0.91522133	0.5632653	0.6874775	1	5450	tags=36%, list=27%, signal=49%
GO_POSITIVE_REGULATION_OF_PHAGOCYTOSIS	45	0.332671	0.9152916	0.57172555	0.6877155	1	5144	tags=36%, list=25%, signal=47%
GO_PROTEIN_DEGLYCOSYLATION	21	0.51123893	1.6001759	0.065126054	0.6877592	1	6390	tags=48%, list=31%, signal=69%
GO_CARDIAC_MUSCLE_TISSUE_DEVELOPMENT	140	0.2935968	0.91535395	0.56289977	0.68796545	1	4402	tags=30%, list=21%, signal=38%
GO_CELLULAR_RESPONSE_TO_EXTRACELLULAR_STIMULUS	186	0.23351741	0.9155411	0.57637477	0.6879951	1	3891	tags=23%, list=19%, signal=28%
GO_POSITIVE_REGULATION_OF_RECEPTOR_ACTIVITY	45	0.30445966	0.91561544	0.6039604	0.6882174	1	5827	tags=33%, list=28%, signal=46%
GO_MEMBRANE_DOCKING	68	0.21956313	0.9157835	0.54347825	0.6882772	1	7369	tags=32%, list=36%, signal=50%
GO_NEGATIVE_REGULATION_OF_GTPASE_ACTIVITY	41	0.47530594	1.5868582	0.018036073	0.6894829	1	3576	tags=32%, list=17%, signal=38%
GO_REGULATION_OF_RENAL_SYSTEM_PROCESS	38	0.6340341	1.6011301	0.013833992	0.6917339	1	4994	tags=61%, list=24%, signal=80%
GO_SOMITE_DEVELOPMENT	77	0.28453586	0.91271067	0.6080508	0.69186515	1	3085	tags=25%, list=15%, signal=29%
GO_REGULATION_OF_EPITHELIAL_CELL_MIGRATION	166	0.48405752	1.6028087	0.031185031	0.6919702	1	5375	tags=46%, list=26%, signal=62%
GO_REGULATION_OF_THYMOCYTE_AGGREGATION	26	0.38102174	0.9117844	0.56762296	0.6922076	1	1730	tags=19%, list=8%, signal=21%
GO_ORGAN_REGENERATION	82	0.2769962	0.91198194	0.599182	0.6925541	1	3409	tags=27%, list=17%, signal=32%
GO_REGULATION_OF_T_CELL_DIFFERENTIATION_IN_THYMUS	26	0.3810218	0.9117845	0.56762296	0.6925718	1	1730	tags=19%, list=8%, signal=21%
GO_PLASMA_MEMBRANE_FUSION	26	0.32085443	0.91203725	0.6197183	0.69281495	1	2509	tags=15%, list=12%, signal=18%
GO_BROWN_FAT_CELL_DIFFERENTIATION	30	0.6697521	1.6095327	0.018867925	0.69287956	1	3820	tags=53%, list=19%, signal=65%
GO_ENTEROENDOCRINE_CELL_DIFFERENTIATION	19	0.3794353	0.91082245	0.5728745	0.6933142	1	3833	tags=37%, list=19%, signal=45%
GO_POSITIVE_REGULATION_OF_SMOOTHENED_SIGNALING_PATHWAY	24	0.61362433	1.6076564	0.015936255	0.6934657	1	4985	tags=50%, list=24%, signal=66%
GO_SPHINGOLIPID_BIOSYNTHETIC_PROCESS	69	0.26698786	0.9109088	0.5726316	0.69350195	1	4562	tags=26%, list=22%, signal=33%
GO_REGULATION_OF_INTERLEUKIN_6_PRODUCTION	100	0.33606842	0.91007197	0.562	0.6943603	1	5274	tags=32%, list=26%, signal=43%
GO_BONE_CELL_DEVELOPMENT	22	0.5066006	1.6039287	0.033402923	0.6945987	1	2774	tags=27%, list=14%, signal=31%
GO_REGULATION_OF_ALPHA_AMINO_3_HYDROXY_5_METHYL_4_ISOXAZOLE_PROPIONATE_SELECTIVE_GLUTAMATE_RECEPTOR_ACTIVITY	19	0.38666478	0.9088072	0.58232933	0.69608736	1	3391	tags=42%, list=17%, signal=50%
GO_HYDROGEN_PEROXIDE_METABOLIC_PROCESS	30	0.34599015	0.90898293	0.56707317	0.6961574	1	6473	tags=40%, list=32%, signal=58%
GO_AMINOGLYCAN_BIOSYNTHETIC_PROCESS	107	0.30079535	0.9081662	0.5728347	0.6969261	1	3055	tags=19%, list=15%, signal=22%
GO_CYTOPLASMIC_MICROTUBULE_ORGANIZATION	42	0.2360832	0.9074583	0.5744235	0.697522	1	6206	tags=26%, list=30%, signal=37%
GO_HOMEOSTASIS_OF_NUMBER_OF_CELLS	174	0.25693634	0.90754664	0.5516529	0.6977283	1	3391	tags=18%, list=17%, signal=21%
GO_INTRACILIARY_TRANSPORT	26	0.5584022	1.6103253	0.078313254	0.6984028	1	5096	tags=54%, list=25%, signal=72%
GO_INTESTINAL_ABSORPTION	26	0.3397535	0.9062611	0.59090906	0.69866794	1	2436	tags=19%, list=12%, signal=22%
GO_POSITIVE_REGULATION_OF_ACTIN_FILAMENT_POLYMERIZATION	67	0.25848985	0.9065758	0.5869565	0.6988205	1	3141	tags=16%, list=15%, signal=19%
GO_ORGANOPHOSPHATE_BIOSYNTHETIC_PROCESS	442	0.17540702	0.9062989	0.67404425	0.69896966	1	3695	tags=14%, list=18%, signal=16%
GO_POSITIVE_REGULATION_OF_RECEPTOR_INTERNALIZATION	24	0.34461644	0.9052711	0.5632653	0.69951195	1	2662	tags=17%, list=13%, signal=19%
GO_NEGATIVE_REGULATION_OF_LIPASE_ACTIVITY	15	0.36678016	0.9055488	0.6026616	0.6996683	1	3409	tags=20%, list=17%, signal=24%
GO_REGULATION_OF_OSTEOCLAST_DIFFERENTIATION	62	0.33043146	0.90496904	0.5638945	0.699727	1	3564	tags=24%, list=17%, signal=29%
GO_FAT_SOLUBLE_VITAMIN_METABOLIC_PROCESS	32	0.34968087	0.90397793	0.6	0.69974357	1	3225	tags=28%, list=16%, signal=33%
GO_LABYRINTHINE_LAYER_DEVELOPMENT	44	0.26679137	0.903765	0.56164384	0.69978523	1	6545	tags=41%, list=32%, signal=60%
GO_NUCLEOTIDE_EXCISION_REPAIR_PREINCISION_COMPLEX_ASSEMBLY	29	0.22091615	0.90531087	0.6074219	0.69979554	1	16000	tags=100%, list=78%, signal=453%
GO_RESPONSE_TO_ANGIOTENSIN	17	0.34793645	0.90462214	0.6004273	0.6999958	1	2366	tags=29%, list=12%, signal=33%
GO_POSITIVE_REGULATION_OF_HOMEOSTATIC_PROCESS	210	0.25272316	0.90403074	0.590535	0.7000152	1	3259	tags=18%, list=16%, signal=21%
GO_GLIOGENESIS	174	0.27713418	0.90440565	0.5870021	0.7000453	1	4597	tags=29%, list=22%, signal=37%
GO_RESPONSE_TO_DEXAMETHASONE	33	0.34304225	0.9042004	0.5764463	0.700074	1	3589	tags=30%, list=17%, signal=37%
GO_MEMBRANE_LIPID_BIOSYNTHETIC_PROCESS	106	0.22697063	0.9032518	0.64806867	0.7000911	1	7307	tags=42%, list=36%, signal=66%
GO_REGULATION_OF_T_CELL_MIGRATION	24	0.40798023	0.903356	0.58551306	0.7002646	1	2221	tags=29%, list=11%, signal=33%
GO_GENETIC_IMPRINTING	20	0.3325867	0.9027914	0.5975359	0.7005669	1	2124	tags=20%, list=10%, signal=22%
GO_ANTIGEN_PROCESSING_AND_PRESENTATION_OF_ENDOGENOUS_ANTIGEN	17	0.39887294	0.9021892	0.60792077	0.7013249	1	3097	tags=24%, list=15%, signal=28%
GO_REGULATION_OF_SEQUENCE_SPECIFIC_DNA_BINDING_TRANSCRIPTION_FACTOR_ACTIVITY	358	0.23036969	0.90145487	0.57763976	0.7023284	1	5615	tags=28%, list=27%, signal=37%
GO_CELLULAR_RESPONSE_TO_REACTIVE_NITROGEN_SPECIES	19	0.33087856	0.9012096	0.5945419	0.70242244	1	2488	tags=26%, list=12%, signal=30%
GO_MEMBRANE_PROTEIN_PROTEOLYSIS	35	0.45263797	1.6040802	0.036659878	0.7026926	1	1827	tags=14%, list=9%, signal=16%
GO_REPRODUCTIVE_BEHAVIOR	30	0.3194752	0.90038705	0.6418219	0.70363206	1	2860	tags=27%, list=14%, signal=31%
GO_I_KAPPAB_KINASE_NF_KAPPAB_SIGNALING	70	0.27415985	0.90009755	0.5647773	0.7038288	1	784	tags=6%, list=4%, signal=6%
GO_POSITIVE_REGULATION_OF_RESPONSE_TO_EXTERNAL_STIMULUS	294	0.30577925	0.89895415	0.5641548	0.7053058	1	4059	tags=26%, list=20%, signal=31%
GO_PEPTIDYL_TYROSINE_DEPHOSPHORYLATION	100	0.24004146	0.89909124	0.63708085	0.7054151	1	3358	tags=20%, list=16%, signal=24%
GO_POSITIVE_REGULATION_OF_ACTIN_CYTOSKELETON_REORGANIZATION	16	0.35292116	0.89744633	0.5849057	0.7055498	1	2662	tags=25%, list=13%, signal=29%
GO_NEGATIVE_REGULATION_OF_PROTEIN_COMPLEX_ASSEMBLY	106	0.22087559	0.8983939	0.61354584	0.70562774	1	1122	tags=8%, list=5%, signal=9%
GO_PHOTOPERIODISM	24	0.2832748	0.89713925	0.60754716	0.7057324	1	4568	tags=29%, list=22%, signal=37%
GO_SECONDARY_METABOLITE_BIOSYNTHETIC_PROCESS	19	0.36378422	0.8984919	0.61885244	0.7057976	1	6362	tags=47%, list=31%, signal=69%
GO_NEGATIVE_REGULATION_OF_ALPHA_BETA_T_CELL_ACTIVATION	23	0.37225774	0.89745516	0.5623722	0.70590144	1	5215	tags=35%, list=25%, signal=47%
GO_CELLULAR_RESPONSE_TO_INORGANIC_SUBSTANCE	156	0.2471606	0.89682645	0.64796907	0.70595527	1	2947	tags=17%, list=14%, signal=20%
GO_POSITIVE_REGULATION_OF_TRANSCRIPTION_FACTOR_IMPORT_INTO_NUCLEUS	51	0.33147717	0.897989	0.574	0.70599216	1	7921	tags=51%, list=39%, signal=83%
GO_REGULATION_OF_PH	89	0.2570928	0.89758414	0.6687764	0.70603555	1	2452	tags=16%, list=12%, signal=18%
GO_LENS_DEVELOPMENT_IN_CAMERA_TYPE_EYE	66	0.28561434	0.89764214	0.6273292	0.70629865	1	6365	tags=41%, list=31%, signal=59%
GO_DETECTION_OF_BIOTIC_STIMULUS	24	0.40078557	0.8955638	0.6043307	0.70772326	1	3097	tags=21%, list=15%, signal=25%
GO_PROTEIN_TRANSPORT_ALONG_MICROTUBULE	26	0.5584022	1.6103253	0.078313254	0.7078407	1	5096	tags=54%, list=25%, signal=72%
GO_PLATELET_AGGREGATION	39	0.2969866	0.8956841	0.56804734	0.70784074	1	1729	tags=13%, list=8%, signal=14%
GO_FOREBRAIN_DEVELOPMENT	353	0.2597437	0.89515966	0.63779527	0.70812607	1	2895	tags=20%, list=14%, signal=23%
GO_RETINAL_GANGLION_CELL_AXON_GUIDANCE	18	0.3754763	0.89459556	0.6048387	0.7084242	1	2365	tags=28%, list=12%, signal=31%
GO_POSITIVE_REGULATION_OF_STRESS_ACTIVATED_PROTEIN_KINASE_SIGNALING_CASCADE	135	0.27537033	0.894782	0.6016771	0.70846236	1	5356	tags=27%, list=26%, signal=37%
GO_RESPONSE_TO_PLATELET_DERIVED_GROWTH_FACTOR	18	0.36402407	0.89382786	0.5995935	0.70948285	1	3055	tags=33%, list=15%, signal=39%
GO_POSITIVE_REGULATION_OF_SUBSTRATE_ADHESION_DEPENDENT_CELL_SPREADING	28	0.29952136	0.8933852	0.5885827	0.70994645	1	5375	tags=29%, list=26%, signal=39%
GO_RESPONSE_TO_REACTIVE_OXYGEN_SPECIES	191	0.24424548	0.89316297	0.5616162	0.709987	1	5382	tags=27%, list=26%, signal=37%
GO_POSITIVE_REGULATION_OF_APOPTOTIC_SIGNALING_PATHWAY	168	0.19149917	0.89285076	0.60488796	0.71022594	1	3426	tags=15%, list=17%, signal=18%
GO_INTERLEUKIN_1_PRODUCTION	15	0.4532952	0.8918479	0.625	0.7118489	1	2436	tags=33%, list=12%, signal=38%
GO_REGULATION_OF_EPIDERMAL_GROWTH_FACTOR_ACTIVATED_RECEPTOR_ACTIVITY	23	0.30894285	0.8910046	0.6245211	0.71269256	1	3714	tags=22%, list=18%, signal=27%
GO_REGULATION_OF_ANDROGEN_RECEPTOR_SIGNALING_PATHWAY	22	0.2682499	0.8910933	0.598778	0.71289724	1	4145	tags=23%, list=20%, signal=28%
GO_RESPONSE_TO_FOOD	19	0.35521227	0.8904913	0.6287425	0.7133207	1	3736	tags=26%, list=18%, signal=32%
GO_POSITIVE_REGULATION_OF_SEQUENCE_SPECIFIC_DNA_BINDING_TRANSCRIPTION_FACTOR_ACTIVITY	225	0.24192749	0.8888988	0.5778689	0.7156582	1	5614	tags=30%, list=27%, signal=41%
GO_SMALL_MOLECULE_BIOSYNTHETIC_PROCESS	433	0.20888716	0.8873334	0.7116935	0.7157144	1	4400	tags=22%, list=21%, signal=28%
GO_MEMBRANE_INVAGINATION	28	0.2905471	0.88904345	0.5851703	0.7157473	1	7294	tags=46%, list=36%, signal=72%
GO_MONOSACCHARIDE_METABOLIC_PROCESS	198	0.21386352	0.88765067	0.6843177	0.7158558	1	4456	tags=22%, list=22%, signal=28%
GO_MONOCYTE_DIFFERENTIATION	16	0.35756475	0.8883437	0.57392997	0.7159429	1	3391	tags=31%, list=17%, signal=37%
GO_POSITIVE_REGULATION_OF_STRIATED_MUSCLE_CONTRACTION	15	0.37183633	0.88735616	0.632	0.71603775	1	4133	tags=47%, list=20%, signal=58%
GO_TRIGLYCERIDE_CATABOLIC_PROCESS	21	0.38149065	0.8877265	0.6167315	0.7160484	1	3589	tags=38%, list=17%, signal=46%
GO_ACTIVATION_OF_JUN_KINASE_ACTIVITY	35	0.27926683	0.8884333	0.6	0.7161333	1	799	tags=6%, list=4%, signal=6%
GO_INTRINSIC_APOPTOTIC_SIGNALING_PATHWAY_IN_RESPONSE_TO_DNA_DAMAGE_BY_P53_CLASS_MEDIATOR	29	0.23466268	0.8877986	0.582	0.71625674	1	6431	tags=34%, list=31%, signal=50%
GO_CELLULAR_RESPONSE_TO_OXYGEN_LEVELS	142	0.23009536	0.88792783	0.6272545	0.7163705	1	4697	tags=27%, list=23%, signal=34%
GO_RESPONSE_TO_TRANSFORMING_GROWTH_FACTOR_BETA	144	0.44932488	1.6105415	0.030425964	0.71646845	1	3447	tags=28%, list=17%, signal=33%
GO_L_AMINO_ACID_TRANSPORT	58	0.27295196	0.88522863	0.6751055	0.7182942	1	2500	tags=19%, list=12%, signal=22%
GO_POSITIVE_REGULATION_OF_DENDRITE_EXTENSION	19	0.37153962	0.885348	0.61264825	0.7184403	1	5232	tags=37%, list=25%, signal=49%
GO_NUCLEUS_LOCALIZATION	20	0.28494635	0.8856457	0.5959596	0.71862036	1	5100	tags=30%, list=25%, signal=40%
GO_CELLULAR_CARBOHYDRATE_BIOSYNTHETIC_PROCESS	51	0.26702568	0.8838207	0.5945946	0.7187796	1	3229	tags=16%, list=16%, signal=19%
GO_REGULATION_OF_DENDRITE_EXTENSION	19	0.37153965	0.88534814	0.61264825	0.7188057	1	5232	tags=37%, list=25%, signal=49%
GO_EPITHELIAL_CELL_FATE_COMMITMENT	15	0.35714838	0.88465524	0.6302682	0.7190371	1	4734	tags=40%, list=23%, signal=52%
GO_FEAR_RESPONSE	29	0.33348736	0.884062	0.65690374	0.7190567	1	3022	tags=28%, list=15%, signal=32%
GO_INTERMEDIATE_FILAMENT_ORGANIZATION	20	0.3906914	0.8838413	0.6077236	0.71911407	1	2942	tags=25%, list=14%, signal=29%
GO_NEGATIVE_REGULATION_OF_NOTCH_SIGNALING_PATHWAY	28	0.31721443	0.884185	0.5951493	0.7191885	1	6568	tags=50%, list=32%, signal=73%
GO_MUSCLE_ORGAN_DEVELOPMENT	277	0.28687483	0.8842196	0.61995757	0.71950084	1	5058	tags=35%, list=25%, signal=46%
GO_ACTOMYOSIN_STRUCTURE_ORGANIZATION	77	0.29542848	0.883064	0.61473686	0.71979594	1	6383	tags=40%, list=31%, signal=58%
GO_CELL_CELL_RECOGNITION	60	0.29936808	0.88203514	0.686722	0.72070956	1	4240	tags=30%, list=21%, signal=38%
GO_ADULT_WALKING_BEHAVIOR	31	0.31876087	0.88217914	0.63958335	0.72081	1	2136	tags=19%, list=10%, signal=22%
GO_WALKING_BEHAVIOR	31	0.3187609	0.88217926	0.63958335	0.72117424	1	2136	tags=19%, list=10%, signal=22%
GO_NEGATIVE_REGULATION_OF_LEUKOCYTE_DIFFERENTIATION	82	0.29240492	0.8810848	0.626	0.7221217	1	1799	tags=15%, list=9%, signal=16%
GO_LEFT_RIGHT_PATTERN_FORMATION	20	0.30008686	0.88080114	0.63178295	0.7222669	1	5234	tags=45%, list=25%, signal=60%
GO_SOMATIC_STEM_CELL_POPULATION_MAINTENANCE	66	0.2582734	0.88014925	0.62916666	0.72315854	1	2121	tags=14%, list=10%, signal=15%
GO_REGULATION_OF_STEROID_BIOSYNTHETIC_PROCESS	48	0.30096588	0.87988305	0.6361829	0.72329885	1	3736	tags=25%, list=18%, signal=30%
GO_POSITIVE_REGULATION_OF_POTASSIUM_ION_TRANSMEMBRANE_TRANSPORTER_ACTIVITY	16	0.36464635	0.87781924	0.62151396	0.724275	1	4458	tags=44%, list=22%, signal=56%
GO_NEGATIVE_REGULATION_OF_GLYCOPROTEIN_METABOLIC_PROCESS	15	0.34767848	0.8787698	0.61570245	0.7242839	1	2616	tags=20%, list=13%, signal=23%
GO_REGULATION_OF_INTERLEUKIN_1_SECRETION	32	0.3738365	0.87796056	0.57831323	0.7243702	1	4242	tags=31%, list=21%, signal=39%
GO_POSITIVE_REGULATION_OF_CALCIUM_ION_TRANSMEMBRANE_TRANSPORTER_ACTIVITY	31	0.59643954	1.6108639	0.016913319	0.7244492	1	5994	tags=58%, list=29%, signal=82%
GO_NEUTRAL_LIPID_BIOSYNTHETIC_PROCESS	28	0.32638827	0.87885785	0.62103176	0.7244878	1	3265	tags=21%, list=16%, signal=25%
GO_NEGATIVE_REGULATION_OF_DNA_BIOSYNTHETIC_PROCESS	29	0.27536985	0.87806326	0.605317	0.72454697	1	4353	tags=31%, list=21%, signal=39%
GO_POSITIVE_REGULATION_OF_CANONICAL_WNT_SIGNALING_PATHWAY	118	0.21086383	0.87743914	0.62124246	0.72465324	1	3337	tags=14%, list=16%, signal=17%
GO_MORPHOGENESIS_OF_EMBRYONIC_EPITHELIUM	133	0.23486349	0.87839013	0.64741033	0.72466767	1	5028	tags=29%, list=24%, signal=39%
GO_ACYLGLYCEROL_BIOSYNTHETIC_PROCESS	28	0.3263883	0.878858	0.62103176	0.72485316	1	3265	tags=21%, list=16%, signal=25%
GO_METENCEPHALON_DEVELOPMENT	99	0.27731216	0.87807184	0.6475248	0.7248965	1	3001	tags=21%, list=15%, signal=25%
GO_MYELOID_LEUKOCYTE_MEDIATED_IMMUNITY	42	0.32294968	0.8767901	0.61740893	0.72549534	1	5966	tags=48%, list=29%, signal=67%
GO_ESTABLISHMENT_OF_PROTEIN_LOCALIZATION_TO_MEMBRANE	263	0.15993768	0.8763277	0.5748503	0.7260294	1	7466	tags=30%, list=36%, signal=47%
GO_POSITIVE_REGULATION_OF_CARDIAC_MUSCLE_CELL_PROLIFERATION	19	0.3554543	0.87557155	0.61336035	0.72709763	1	5032	tags=42%, list=25%, signal=56%
GO_ESTROUS_CYCLE	19	0.37794125	0.8749735	0.6485944	0.7271368	1	4120	tags=42%, list=20%, signal=53%
GO_REGULATION_OF_CELL_FATE_COMMITMENT	26	0.358966	0.87515235	0.6270161	0.7271682	1	1685	tags=23%, list=8%, signal=25%
GO_REGULATION_OF_MACROPHAGE_CHEMOTAXIS	16	0.41338676	0.8747133	0.6023857	0.7272553	1	4910	tags=38%, list=24%, signal=49%
GO_MYELOID_LEUKOCYTE_ACTIVATION	97	0.32225427	0.875168	0.624498	0.72749496	1	5061	tags=33%, list=25%, signal=44%
GO_REGULATION_OF_GLIOGENESIS	88	0.28990707	0.8736465	0.670082	0.72890204	1	2887	tags=19%, list=14%, signal=22%
GO_MAST_CELL_MEDIATED_IMMUNITY	17	0.3917957	0.8733109	0.6298568	0.7292073	1	4745	tags=41%, list=23%, signal=54%
GO_POSITIVE_REGULATION_OF_NF_KAPPAB_TRANSCRIPTION_FACTOR_ACTIVITY	129	0.26411414	0.87274164	0.62291664	0.7299143	1	5614	tags=29%, list=27%, signal=40%
GO_POSITIVE_REGULATION_OF_TOLL_LIKE_RECEPTOR_SIGNALING_PATHWAY	19	0.3756602	0.87251866	0.63265306	0.7299681	1	4511	tags=26%, list=22%, signal=34%
GO_HYALURONAN_CATABOLIC_PROCESS	15	0.34817472	0.8722484	0.59960157	0.7301126	1	3211	tags=33%, list=16%, signal=39%
GO_MEMBRANE_BUDDING	111	0.15952127	0.87171715	0.6404959	0.7303514	1	3048	tags=9%, list=15%, signal=11%
GO_POSITIVE_REGULATION_OF_GLIAL_CELL_DIFFERENTIATION	32	0.3157326	0.8714657	0.65217394	0.73048186	1	2662	tags=19%, list=13%, signal=22%
GO_CARDIAC_RIGHT_VENTRICLE_MORPHOGENESIS	16	0.36225343	0.87172794	0.65182185	0.7306987	1	2290	tags=25%, list=11%, signal=28%
GO_RESPONSE_TO_TRANSITION_METAL_NANOPARTICLE	148	0.25081903	0.87024873	0.7083333	0.7324402	1	2342	tags=16%, list=11%, signal=18%
GO_POSITIVE_REGULATION_OF_HEART_GROWTH	26	0.3404669	0.86934406	0.6556017	0.7330527	1	3747	tags=27%, list=18%, signal=33%
GO_RESPONSE_TO_PROSTAGLANDIN_E	25	0.3603248	0.8696654	0.62718445	0.73318934	1	5261	tags=40%, list=26%, signal=54%
GO_OLFACTORY_LOBE_DEVELOPMENT	36	0.3263169	0.86935335	0.65762	0.73340374	1	2151	tags=22%, list=10%, signal=25%
GO_REGULATION_OF_NON_CANONICAL_WNT_SIGNALING_PATHWAY	19	0.62986046	1.6110882	0.022088353	0.73349285	1	4887	tags=47%, list=24%, signal=62%
GO_POSITIVE_REGULATION_OF_CELL_ADHESION_MEDIATED_BY_INTEGRIN	16	0.3720742	0.86747116	0.62721896	0.73472387	1	5031	tags=44%, list=25%, signal=58%
GO_REGULATION_OF_LIPOPROTEIN_LIPASE_ACTIVITY	15	0.37169898	0.8675224	0.6245136	0.734992	1	68	tags=7%, list=0%, signal=7%
GO_REGULATION_OF_TYROSINE_PHOSPHORYLATION_OF_STAT5_PROTEIN	20	0.3620494	0.86777544	0.6539235	0.73527175	1	176	tags=10%, list=1%, signal=10%
GO_ZYMOGEN_ACTIVATION	110	0.23940913	0.86752784	0.6494024	0.73534673	1	4045	tags=21%, list=20%, signal=26%
GO_REGULATION_OF_LEUKOCYTE_DEGRANULATION	41	0.32459497	0.86777717	0.5869565	0.7356336	1	6017	tags=34%, list=29%, signal=48%
GO_NEGATIVE_REGULATION_OF_DENDRITE_DEVELOPMENT	27	0.29789793	0.86550575	0.63833994	0.7380444	1	3707	tags=26%, list=18%, signal=32%
GO_POSITIVE_REGULATION_OF_NEURON_DEATH	67	0.2172986	0.8648852	0.6673077	0.7388667	1	4904	tags=21%, list=24%, signal=27%
GO_REGULATION_OF_NF_KAPPAB_IMPORT_INTO_NUCLEUS	48	0.34475982	0.8646141	0.62167686	0.73900056	1	2425	tags=15%, list=12%, signal=16%
GO_CILIUM_ORGANIZATION	173	0.4997369	1.6118878	0.04527559	0.73964065	1	5374	tags=47%, list=26%, signal=64%
GO_HISTONE_H3_DEACETYLATION	22	0.22332287	0.86383516	0.6024341	0.7401085	1	7789	tags=41%, list=38%, signal=66%
GO_RETROGRADE_TRANSPORT_ENDOSOME_TO_GOLGI	71	0.16831657	0.8635907	0.6421471	0.7402241	1	7732	tags=35%, list=38%, signal=56%
GO_TRIVALENT_INORGANIC_CATION_TRANSPORT	38	0.25235853	0.8628026	0.67479676	0.7405944	1	2743	tags=13%, list=13%, signal=15%
GO_FERRIC_IRON_TRANSPORT	38	0.25235853	0.8628026	0.67479676	0.7409606	1	2743	tags=13%, list=13%, signal=15%
GO_CENTRAL_NERVOUS_SYSTEM_NEURON_DIFFERENTIATION	164	0.27772346	0.8622027	0.6950495	0.741008	1	5037	tags=32%, list=25%, signal=42%
GO_CELLULAR_RESPONSE_TO_REACTIVE_OXYGEN_SPECIES	104	0.22301865	0.8619101	0.62	0.74117553	1	2488	tags=13%, list=12%, signal=15%
GO_REGULATION_OF_INTRACELLULAR_ESTROGEN_RECEPTOR_SIGNALING_PATHWAY	27	0.24439128	0.8617441	0.6620553	0.7411774	1	4898	tags=26%, list=24%, signal=34%
GO_DIGESTIVE_SYSTEM_PROCESS	61	0.2983377	0.8623038	0.6927711	0.7411871	1	3010	tags=23%, list=15%, signal=27%
GO_NEGATIVE_REGULATION_OF_HEMOPOIESIS	127	0.26522338	0.86286753	0.652	0.7411937	1	5234	tags=31%, list=25%, signal=42%
GO_NEGATIVE_REGULATION_OF_BIOMINERAL_TISSUE_DEVELOPMENT	19	0.34956422	0.86132747	0.6603774	0.7415892	1	3040	tags=26%, list=15%, signal=31%
GO_ASPARTATE_FAMILY_AMINO_ACID_BIOSYNTHETIC_PROCESS	23	0.25716728	0.8607297	0.62426615	0.74235535	1	2918	tags=13%, list=14%, signal=15%
GO_REGULATION_OF_PROTEIN_EXIT_FROM_ENDOPLASMIC_RETICULUM	19	0.2668078	0.8595883	0.6511156	0.743053	1	5444	tags=26%, list=27%, signal=36%
GO_SYMPATHETIC_NERVOUS_SYSTEM_DEVELOPMENT	21	0.33677268	0.8596946	0.65975106	0.74322724	1	4857	tags=43%, list=24%, signal=56%
GO_SOMITOGENESIS	62	0.2684306	0.85883653	0.71428573	0.74337727	1	3085	tags=24%, list=15%, signal=28%
GO_RESPONSE_TO_CAFFEINE	18	0.37497553	0.8584131	0.6498054	0.7434231	1	2585	tags=28%, list=13%, signal=32%
GO_POSITIVE_REGULATION_OF_PRODUCTION_OF_MOLECULAR_MEDIATOR_OF_IMMUNE_RESPONSE	62	0.31377867	0.8589627	0.62118125	0.7434985	1	5215	tags=31%, list=25%, signal=41%
GO_ERBB2_SIGNALING_PATHWAY	39	0.26299256	0.8597355	0.6602972	0.74351734	1	3667	tags=15%, list=18%, signal=19%
GO_ENDOSOME_ORGANIZATION	59	0.15778664	0.8581534	0.609901	0.74356055	1	8170	tags=41%, list=40%, signal=67%
GO_SPERMATID_DIFFERENTIATION	124	0.24584982	0.8585169	0.79317695	0.74360687	1	2552	tags=15%, list=12%, signal=16%
GO_REGULATION_OF_RESPIRATORY_SYSTEM_PROCESS	16	0.34201774	0.85901827	0.65983605	0.7437563	1	1954	tags=25%, list=10%, signal=28%
GO_RETINA_LAYER_FORMATION	22	0.33643666	0.85976666	0.655102	0.74383515	1	2106	tags=14%, list=10%, signal=15%
GO_CHEMOSENSORY_BEHAVIOR	15	0.37283704	0.85635436	0.6666667	0.7462123	1	6764	tags=67%, list=33%, signal=99%
GO_INNERVATION	23	0.33728412	0.8564048	0.68869936	0.74647486	1	5569	tags=57%, list=27%, signal=77%
GO_REGULATION_OF_PRODUCTION_OF_MOLECULAR_MEDIATOR_OF_IMMUNE_RESPONSE	99	0.3037157	0.8553398	0.6136821	0.7473971	1	5215	tags=31%, list=25%, signal=42%
GO_REGULATION_OF_CELLULAR_RESPONSE_TO_GROWTH_FACTOR_STIMULUS	227	0.47495198	1.6183832	0.016260162	0.74752426	0.999	3413	tags=34%, list=17%, signal=41%
GO_REGULATION_OF_RUFFLE_ASSEMBLY	20	0.28899533	0.855438	0.6441352	0.74759716	1	2495	tags=20%, list=12%, signal=23%
GO_GLUTATHIONE_METABOLIC_PROCESS	57	0.27938136	0.8549104	0.64522415	0.7478041	1	2919	tags=21%, list=14%, signal=24%
GO_REGULATION_OF_SMOOTHENED_SIGNALING_PATHWAY	62	0.5260667	1.6122981	0.007619048	0.7481929	1	5009	tags=50%, list=24%, signal=66%
GO_CELL_FATE_COMMITMENT	227	0.27200708	0.8539451	0.7583333	0.74934804	1	4898	tags=32%, list=24%, signal=42%
GO_CELLULAR_RESPONSE_TO_PROSTAGLANDIN_E_STIMULUS	18	0.34763598	0.8527772	0.64285713	0.7507213	1	6421	tags=50%, list=31%, signal=73%
GO_POSITIVE_REGULATION_OF_WNT_SIGNALING_PATHWAY	151	0.2089069	0.85284024	0.6365503	0.7509825	1	2559	tags=13%, list=12%, signal=15%
GO_DENDRITIC_CELL_DIFFERENTIATION	33	0.3573119	0.852019	0.6227898	0.7517763	1	4016	tags=33%, list=20%, signal=41%
GO_REGULATION_OF_TOLL_LIKE_RECEPTOR_4_SIGNALING_PATHWAY	15	0.34825912	0.8502241	0.6234818	0.7518314	1	7908	tags=53%, list=39%, signal=87%
GO_DETECTION_OF_OTHER_ORGANISM	17	0.38951886	0.850275	0.6469428	0.7520992	1	575	tags=12%, list=3%, signal=12%
GO_RENAL_SYSTEM_PROCESS_INVOLVED_IN_REGULATION_OF_SYSTEMIC_ARTERIAL_BLOOD_PRESSURE	23	0.6469571	1.6135873	0.01002004	0.75210345	1	3632	tags=57%, list=18%, signal=69%
GO_INNER_EAR_MORPHOGENESIS	91	0.27108824	0.8505452	0.7788845	0.7523274	1	2192	tags=18%, list=11%, signal=20%
GO_LIPOPROTEIN_METABOLIC_PROCESS	124	0.19514826	0.8503465	0.71653545	0.7523332	1	6891	tags=34%, list=34%, signal=51%
GO_POTASSIUM_ION_IMPORT	28	0.3318631	0.8491465	0.73306775	0.75246054	1	397	tags=14%, list=2%, signal=15%
GO_DETECTION_OF_LIGHT_STIMULUS_INVOLVED_IN_SENSORY_PERCEPTION	18	0.35656753	0.84817785	0.721174	0.7524614	1	2338	tags=39%, list=11%, signal=44%
GO_REGULATION_OF_INSULIN_SECRETION_INVOLVED_IN_CELLULAR_RESPONSE_TO_GLUCOSE_STIMULUS	51	0.259537	0.8495126	0.7119675	0.7525047	1	6008	tags=35%, list=29%, signal=50%
GO_SPINAL_CORD_DEVELOPMENT	106	0.27472192	0.8489294	0.74012476	0.7525058	1	2880	tags=19%, list=14%, signal=22%
GO_CHONDROITIN_SULFATE_PROTEOGLYCAN_BIOSYNTHETIC_PROCESS	30	0.31095046	0.849317	0.6473029	0.7525118	1	7344	tags=57%, list=36%, signal=88%
GO_ESTABLISHMENT_OR_MAINTENANCE_OF_BIPOLAR_CELL_POLARITY	36	0.26252252	0.8506076	0.6940452	0.7525854	1	2558	tags=19%, list=12%, signal=22%
GO_REGULATION_OF_FATTY_ACID_METABOLIC_PROCESS	85	0.26020566	0.84868574	0.6755647	0.7526029	1	4316	tags=22%, list=21%, signal=28%
GO_NUCLEOTIDE_EXCISION_REPAIR_DNA_DUPLEX_UNWINDING	22	0.22084074	0.84956443	0.6797643	0.75276667	1	16000	tags=100%, list=78%, signal=453%
GO_DETECTION_OF_LIGHT_STIMULUS_INVOLVED_IN_VISUAL_PERCEPTION	18	0.3565676	0.84817797	0.721174	0.7528258	1	2338	tags=39%, list=11%, signal=44%
GO_REGULATION_OF_DNA_TEMPLATED_TRANSCRIPTION_IN_RESPONSE_TO_STRESS	67	0.19910683	0.85089296	0.65173113	0.7528299	1	3416	tags=15%, list=17%, signal=18%
GO_POSITIVE_REGULATION_OF_CELL_ADHESION	366	0.29228815	0.8477442	0.6214575	0.75290656	1	5031	tags=27%, list=25%, signal=36%
GO_ESTABLISHMENT_OR_MAINTENANCE_OF_APICAL_BASAL_CELL_POLARITY	36	0.26252258	0.85060775	0.6940452	0.7529507	1	2558	tags=19%, list=12%, signal=22%
GO_NEGATIVE_REGULATION_OF_CIRCADIAN_RHYTHM	17	0.32561886	0.84825283	0.69320387	0.75304526	1	3861	tags=29%, list=19%, signal=36%
[truncated: 455 more rows]
