# Supplementary material for: Prognostic value of CA20, a score based on centrosome amplification-associated genes, in breast tumors
Source: Sci Rep. 2017 Mar 21;7:262. doi: 10.1038/s41598-017-00363-w (PMC5428291; doi:10.1038/s41598-017-00363-w)
Supplement: Supplementary file 5 — Supplementary Table 4 [file 41598_2017_363_MOESM5_ESM.csv]

## Sheet: gsea_report_for_CA20high_148079
NAME	SIZE	ES	NES	NOM p-val	FDR q-val	FWER p-val	RANK AT MAX	LEADING EDGE
REACTOME_MRNA_PROCESSING	146	0.51214	2.38352	0	0.000953451	0.003	7020	tags=66%, list=34%, signal=100%
REACTOME_DNA_REPAIR	105	0.570519	2.36855	0	0.0010207	0.005	2516	tags=31%, list=12%, signal=36%
REACTOME_CELL_CYCLE_MITOTIC	298	0.708837	2.3688	0	0.00122485	0.005	1808	tags=36%, list=9%, signal=39%
REACTOME_CELL_CYCLE	385	0.689225	2.38745	0	0.00127127	0.003	1939	tags=36%, list=9%, signal=39%
REACTOME_HIV_INFECTION	193	0.477278	2.40398	0	0.00135552	0.002	6519	tags=56%, list=32%, signal=81%
REACTOME_HIV_LIFE_CYCLE	114	0.482231	2.45008	0	0.001395	0.001	6519	tags=57%, list=32%, signal=83%
REACTOME_SCFSKP2_MEDIATED_DEGRADATION_OF_P27_P21	53	0.65853	2.17766	0	0.00233172	0.025	5575	tags=68%, list=27%, signal=93%
REACTOME_APC_C_CDC20_MEDIATED_DEGRADATION_OF_CYCLIN_B	19	0.764193	2.1816	0	0.00237235	0.024	335	tags=21%, list=2%, signal=21%
REACTOME_REGULATION_OF_MITOTIC_CELL_CYCLE	77	0.644837	2.17005	0	0.00241468	0.029	5350	tags=61%, list=26%, signal=82%
REACTOME_REGULATION_OF_MRNA_STABILITY_BY_PROTEINS_THAT_BIND_AU_RICH_ELEMENTS	81	0.504569	2.1736	0.00198807	0.00242325	0.028	5575	tags=56%, list=27%, signal=76%
REACTOME_CELL_CYCLE_CHECKPOINTS	105	0.67327	2.18438	0	0.0024389	0.023	1800	tags=30%, list=9%, signal=33%
REACTOME_INTERACTIONS_OF_VPR_WITH_HOST_CELLULAR_PROTEINS	32	0.635913	2.22411	0	0.00245056	0.02	5727	tags=66%, list=28%, signal=91%
REACTOME_MHC_CLASS_II_ANTIGEN_PRESENTATION	90	0.55598	2.20784	0.00203666	0.00245401	0.021	459	tags=12%, list=2%, signal=12%
REACTOME_METABOLISM_OF_NON_CODING_RNA	47	0.60182	2.16341	0.00203666	0.0024819	0.03	7663	tags=85%, list=37%, signal=135%
REACTOME_MITOTIC_M_M_G1_PHASES	162	0.74318	2.18506	0	0.00249079	0.023	1808	tags=41%, list=9%, signal=44%
REACTOME_DNA_REPLICATION	182	0.746584	2.21294	0	0.00251152	0.021	1808	tags=43%, list=9%, signal=47%
REACTOME_RNA_POL_II_TRANSCRIPTION	93	0.473192	2.23447	0.00199601	0.00259466	0.019	6620	tags=60%, list=32%, signal=88%
REACTOME_G1_S_TRANSITION	100	0.69605	2.18514	0	0.00260401	0.023	3088	tags=47%, list=15%, signal=55%
REACTOME_PROCESSING_OF_CAPPED_INTRON_CONTAINING_PRE_MRNA	126	0.550466	2.18729	0	0.00261999	0.022	7020	tags=69%, list=34%, signal=104%
REACTOME_ORC1_REMOVAL_FROM_CHROMATIN	59	0.663953	2.22469	0	0.0026256	0.02	5575	tags=73%, list=27%, signal=100%
REACTOME_S_PHASE	100	0.684775	2.2142	0	0.00266849	0.021	4331	tags=61%, list=21%, signal=77%
REACTOME_INHIBITION_OF_THE_PROTEOLYTIC_ACTIVITY_OF_APC_C_REQUIRED_FOR_THE_ONSET_OF_ANAPHASE_BY_MITOTIC_SPINDLE_CHECKPOINT_COMPONENTS	18	0.787003	2.18815	0	0.00269335	0.022	160	tags=22%, list=1%, signal=22%
REACTOME_PHOSPHORYLATION_OF_THE_APC_C	17	0.773421	2.14154	0	0.00270132	0.034	335	tags=24%, list=2%, signal=24%
REACTOME_SYNTHESIS_OF_DNA	84	0.68744	2.19248	0	0.00271955	0.021	5350	tags=75%, list=26%, signal=101%
REACTOME_MITOTIC_PROMETAPHASE	86	0.794262	2.1472	0	0.00276033	0.033	702	tags=38%, list=3%, signal=40%
REACTOME_CYCLIN_E_ASSOCIATED_EVENTS_DURING_G1_S_TRANSITION_	62	0.619749	2.13285	0.00207039	0.00276766	0.035	5575	tags=63%, list=27%, signal=86%
REACTOME_P53_DEPENDENT_G1_DNA_DAMAGE_RESPONSE	53	0.621346	2.14892	0	0.00280314	0.033	5575	tags=64%, list=27%, signal=88%
REACTOME_G1_PHASE	35	0.647728	2.23456	0	0.00281089	0.019	1451	tags=31%, list=7%, signal=34%
REACTOME_LOSS_OF_NLP_FROM_MITOTIC_CENTROSOMES	52	0.52827	2.12655	0	0.00284959	0.036	4619	tags=35%, list=22%, signal=45%
REACTOME_MITOTIC_G1_G1_S_PHASES	124	0.691708	2.23927	0	0.00285052	0.017	1741	tags=37%, list=8%, signal=40%
REACTOME_HOST_INTERACTIONS_OF_HIV_FACTORS	120	0.538358	2.2464	0	0.00294094	0.016	5846	tags=57%, list=28%, signal=79%
REACTOME_LATE_PHASE_OF_HIV_LIFE_CYCLE	101	0.45831	2.27384	0.00203252	0.00311986	0.014	6519	tags=55%, list=32%, signal=81%
REACTOME_APC_CDC20_MEDIATED_DEGRADATION_OF_NEK2A	21	0.808066	2.24865	0	0.00326772	0.016	177	tags=24%, list=1%, signal=24%
REACTOME_APC_C_CDC20_MEDIATED_DEGRADATION_OF_MITOTIC_PROTEINS	65	0.643534	2.10688	0	0.00331243	0.045	5575	tags=63%, list=27%, signal=86%
REACTOME_TRANSPORT_OF_MATURE_TRANSCRIPT_TO_CYTOPLASM	44	0.608084	2.10928	0	0.00331675	0.044	5727	tags=64%, list=28%, signal=88%
REACTOME_MITOTIC_G2_G2_M_PHASES	74	0.61863	2.25513	0	0.00332715	0.016	2608	tags=28%, list=13%, signal=32%
REACTOME_APC_C_CDH1_MEDIATED_DEGRADATION_OF_CDC20_AND_OTHER_APC_C_CDH1_TARGETED_PROTEINS_IN_LATE_MITOSIS_EARLY_G1	64	0.652602	2.11028	0	0.00332946	0.042	5575	tags=64%, list=27%, signal=88%
REACTOME_M_G1_TRANSITION	72	0.704761	2.08301	0	0.0043196	0.058	5350	tags=76%, list=26%, signal=103%
REACTOME_ASSEMBLY_OF_THE_PRE_REPLICATIVE_COMPLEX	57	0.693976	2.08613	0	0.00435477	0.056	5575	tags=77%, list=27%, signal=106%
REACTOME_CDT1_ASSOCIATION_WITH_THE_CDC6_ORC_ORIGIN_COMPLEX	48	0.671964	2.05041	0.00206612	0.00607272	0.076	5575	tags=73%, list=27%, signal=100%
REACTOME_FANCONI_ANEMIA_PATHWAY	21	0.824799	2.03912	0	0.00705593	0.087	2294	tags=62%, list=11%, signal=70%
REACTOME_MRNA_SPLICING	97	0.538932	2.03441	0	0.00712339	0.092	7009	tags=69%, list=34%, signal=104%
REACTOME_P53_INDEPENDENT_G1_S_DNA_DAMAGE_CHECKPOINT	48	0.649168	2.02779	0.00202429	0.00713704	0.099	5575	tags=71%, list=27%, signal=97%
REACTOME_CONVERSION_FROM_APC_C_CDC20_TO_APC_C_CDH1_IN_LATE_ANAPHASE	16	0.670539	2.03052	0	0.00717827	0.096	90	tags=13%, list=0%, signal=13%
REACTOME_RECRUITMENT_OF_MITOTIC_CENTROSOME_PROTEINS_AND_COMPLEXES	59	0.491367	2.03598	0.00201613	0.00722107	0.09	4325	tags=31%, list=21%, signal=39%
REACTOME_DNA_STRAND_ELONGATION	30	0.843273	2.01963	0	0.00729259	0.106	1907	tags=77%, list=9%, signal=84%
REACTOME_KINESINS	24	0.819884	2.02131	0	0.00740277	0.104	383	tags=42%, list=2%, signal=42%
REACTOME_CDK_MEDIATED_PHOSPHORYLATION_AND_REMOVAL_OF_CDC6	46	0.657178	2.01612	0.00412371	0.00745489	0.11	5575	tags=72%, list=27%, signal=98%
REACTOME_TRANSPORT_OF_MATURE_MRNA_DERIVED_FROM_AN_INTRONLESS_TRANSCRIPT	33	0.604329	2.00902	0	0.00792859	0.116	5727	tags=64%, list=28%, signal=88%
REACTOME_AUTODEGRADATION_OF_CDH1_BY_CDH1_APC_C	56	0.602583	2.0015	0.00207039	0.00803103	0.121	6185	tags=66%, list=30%, signal=94%
REACTOME_CLEAVAGE_OF_GROWING_TRANSCRIPT_IN_THE_TERMINATION_REGION_	34	0.591513	2.00519	0.00199203	0.00806335	0.12	6887	tags=79%, list=34%, signal=119%
REACTOME_REGULATION_OF_APOPTOSIS	56	0.513227	1.99745	0.00401606	0.00827957	0.128	5575	tags=61%, list=27%, signal=83%
REACTOME_G2_M_CHECKPOINTS	35	0.851456	1.99214	0	0.008529	0.135	1800	tags=69%, list=9%, signal=75%
REACTOME_ACTIVATION_OF_ATR_IN_RESPONSE_TO_REPLICATION_STRESS	29	0.85534	1.98535	0	0.00894667	0.144	1800	tags=69%, list=9%, signal=75%
REACTOME_NEP_NS2_INTERACTS_WITH_THE_CELLULAR_EXPORT_MACHINERY	27	0.640509	1.98096	0	0.00900382	0.144	5727	tags=70%, list=28%, signal=97%
REACTOME_DEADENYLATION_DEPENDENT_MRNA_DECAY	44	0.481578	1.9854	0.00204918	0.00911235	0.144	6722	tags=59%, list=33%, signal=88%
REACTOME_TRANSPORT_OF_RIBONUCLEOPROTEINS_INTO_THE_HOST_NUCLEUS	27	0.62501	1.97362	0	0.00917764	0.155	5727	tags=67%, list=28%, signal=92%
REACTOME_REGULATION_OF_ORNITHINE_DECARBOXYLASE_ODC	48	0.604133	1.97414	0.00817996	0.00931991	0.154	5575	tags=69%, list=27%, signal=94%
REACTOME_DESTABILIZATION_OF_MRNA_BY_AUF1_HNRNP_D0	50	0.619244	1.97622	0.00618557	0.00944695	0.148	5575	tags=68%, list=27%, signal=93%
REACTOME_VIF_MEDIATED_DEGRADATION_OF_APOBEC3G	49	0.629666	1.97428	0.00403226	0.00944957	0.153	5575	tags=67%, list=27%, signal=92%
REACTOME_CHROMOSOME_MAINTENANCE	114	0.698859	1.96254	0	0.0101736	0.173	1995	tags=46%, list=10%, signal=50%
REACTOME_LAGGING_STRAND_SYNTHESIS	19	0.765684	1.93905	0	0.0128096	0.21	1907	tags=63%, list=9%, signal=70%
REACTOME_E2F_MEDIATED_REGULATION_OF_DNA_REPLICATION	27	0.836886	1.93415	0	0.0132394	0.218	1196	tags=63%, list=6%, signal=67%
REACTOME_SCF_BETA_TRCP_MEDIATED_DEGRADATION_OF_EMI1	49	0.600715	1.92829	0.00817996	0.0136713	0.23	5575	tags=67%, list=27%, signal=92%
REACTOME_ACTIVATION_OF_THE_PRE_REPLICATIVE_COMPLEX	24	0.871651	1.92372	0	0.0137713	0.238	1647	tags=79%, list=8%, signal=86%
REACTOME_EXTENSION_OF_TELOMERES	27	0.73239	1.9254	0	0.0138432	0.234	3263	tags=67%, list=16%, signal=79%
REACTOME_DOUBLE_STRAND_BREAK_REPAIR	22	0.662311	1.90495	0.00203666	0.0158329	0.266	2478	tags=36%, list=12%, signal=41%
REACTOME_TRANSCRIPTION_COUPLED_NER_TC_NER	44	0.484135	1.89441	0.0221328	0.0168682	0.288	5723	tags=52%, list=28%, signal=72%
REACTOME_DESTABILIZATION_OF_MRNA_BY_KSRP	17	0.577852	1.89547	0.00204918	0.0170132	0.286	5036	tags=53%, list=25%, signal=70%
REACTOME_PROCESSING_OF_CAPPED_INTRONLESS_PRE_MRNA	23	0.572694	1.88812	0.00199601	0.0174796	0.301	6887	tags=83%, list=34%, signal=124%
REACTOME_PERK_REGULATED_GENE_EXPRESSION	27	0.55867	1.87335	0.00591716	0.0184686	0.338	5118	tags=52%, list=25%, signal=69%
REACTOME_AUTODEGRADATION_OF_THE_E3_UBIQUITIN_LIGASE_COP1	47	0.584346	1.87673	0.00616016	0.0185917	0.323	5575	tags=66%, list=27%, signal=90%
REACTOME_G0_AND_EARLY_G1	23	0.831696	1.8752	0	0.018615	0.33	1125	tags=52%, list=5%, signal=55%
REACTOME_ER_PHAGOSOME_PATHWAY	58	0.616246	1.874	0.0118812	0.0186369	0.338	6185	tags=69%, list=30%, signal=98%
REACTOME_RNA_POL_II_PRE_TRANSCRIPTION_EVENTS	59	0.40182	1.87718	0.0201613	0.018822	0.323	6519	tags=53%, list=32%, signal=77%
REACTOME_MRNA_3_END_PROCESSING	25	0.585418	1.8686	0.00202429	0.0188483	0.347	6887	tags=76%, list=34%, signal=114%
REACTOME_CYCLIN_A_B1_ASSOCIATED_EVENTS_DURING_G2_M_TRANSITION	15	0.897984	1.85833	0	0.0201287	0.368	469	tags=60%, list=2%, signal=61%
REACTOME_ACTIVATION_OF_GENES_BY_ATF4	24	0.592859	1.85852	0.00793651	0.0203643	0.367	5118	tags=58%, list=25%, signal=78%
REACTOME_SIGNALING_BY_WNT	63	0.470984	1.84732	0.0222222	0.0219961	0.399	5575	tags=54%, list=27%, signal=74%
REACTOME_MRNA_SPLICING_MINOR_PATHWAY	38	0.572824	1.84353	0.00389105	0.0222854	0.404	6743	tags=76%, list=33%, signal=113%
REACTOME_PROCESSIVE_SYNTHESIS_ON_THE_LAGGING_STRAND	15	0.724834	1.84116	0	0.0224946	0.414	4080	tags=73%, list=20%, signal=91%
REACTOME_HOMOLOGOUS_RECOMBINATION_REPAIR_OF_REPLICATION_INDEPENDENT_DOUBLE_STRAND_BREAKS	16	0.714354	1.8258	0.00208333	0.025031	0.455	2478	tags=44%, list=12%, signal=50%
REACTOME_ANTIVIRAL_MECHANISM_BY_IFN_STIMULATED_GENES	65	0.479853	1.82286	0.0281125	0.0253232	0.466	5981	tags=54%, list=29%, signal=76%
REACTOME_REGULATION_OF_GLUCOKINASE_BY_GLUCOKINASE_REGULATORY_PROTEIN	27	0.525289	1.81404	0.0136986	0.0267463	0.494	5727	tags=63%, list=28%, signal=87%
REACTOME_CROSS_PRESENTATION_OF_SOLUBLE_EXOGENOUS_ANTIGENS_ENDOSOMES	47	0.558835	1.79235	0.0199601	0.0312292	0.541	6185	tags=74%, list=30%, signal=106%
REACTOME_CYTOSOLIC_TRNA_AMINOACYLATION	24	0.620528	1.78257	0.00618557	0.0335382	0.569	5850	tags=67%, list=28%, signal=93%
REACTOME_TRNA_AMINOACYLATION	42	0.506915	1.77773	0.027668	0.0342671	0.58	6884	tags=60%, list=34%, signal=89%
REACTOME_MICRORNA_MIRNA_BIOGENESIS	21	0.517404	1.77426	0.0269231	0.034722	0.587	6794	tags=67%, list=33%, signal=100%
REACTOME_ACTIVATION_OF_NF_KAPPAB_IN_B_CELLS	61	0.451915	1.76388	0.0600775	0.0371103	0.616	6185	tags=57%, list=30%, signal=82%
REACTOME_TRANSCRIPTION	191	0.513223	1.76166	0.0486381	0.0375233	0.623	5723	tags=51%, list=28%, signal=70%
REACTOME_RNA_POL_II_TRANSCRIPTION_PRE_INITIATION_AND_PROMOTER_OPENING	40	0.428657	1.75025	0.0305499	0.0399377	0.645	6519	tags=58%, list=32%, signal=84%
REACTOME_FACTORS_INVOLVED_IN_MEGAKARYOCYTE_DEVELOPMENT_AND_PLATELET_PRODUCTION	125	0.493733	1.7486	0	0.0399479	0.648	1147	tags=18%, list=6%, signal=19%
REACTOME_RECYCLING_PATHWAY_OF_L1	27	0.501217	1.74562	0.0160966	0.0402481	0.655	775	tags=11%, list=4%, signal=12%
REACTOME_NUCLEOTIDE_EXCISION_REPAIR	49	0.424987	1.74001	0.0446247	0.0414939	0.674	5723	tags=47%, list=28%, signal=65%
REACTOME_G1_S_SPECIFIC_TRANSCRIPTION	16	0.87421	1.71526	0	0.0488577	0.735	1196	tags=75%, list=6%, signal=80%
REACTOME_ANTIGEN_PROCESSING_UBIQUITINATION_PROTEASOME_DEGRADATION	198	0.277674	1.71606	0.0179283	0.0490502	0.732	6198	tags=36%, list=30%, signal=52%
REACTOME_MEIOSIS	107	0.666961	1.69704	0.0235294	0.055389	0.779	1995	tags=41%, list=10%, signal=45%
REACTOME_METABOLISM_OF_RNA	253	0.378086	1.6946	0.0761719	0.0557442	0.783	6825	tags=47%, list=33%, signal=70%
REACTOME_APOPTOSIS	143	0.3403	1.67473	0.0320641	0.0628945	0.818	5695	tags=43%, list=28%, signal=59%
REACTOME_UNFOLDED_PROTEIN_RESPONSE	76	0.325618	1.67033	0.0580271	0.0640833	0.822	5667	tags=36%, list=28%, signal=49%
REACTOME_REGULATORY_RNA_PATHWAYS	24	0.437329	1.66085	0.044316	0.0677376	0.842	6794	tags=58%, list=33%, signal=87%
REACTOME_METABOLISM_OF_NUCLEOTIDES	72	0.404527	1.64761	0.0170132	0.0737399	0.865	3906	tags=39%, list=19%, signal=48%
REACTOME_TELOMERE_MAINTENANCE	73	0.667493	1.64209	0.0527344	0.0755744	0.872	1995	tags=48%, list=10%, signal=53%
REACTOME_DEPOSITION_OF_NEW_CENPA_CONTAINING_NUCLEOSOMES_AT_THE_CENTROMERE	58	0.741754	1.63127	0.0359281	0.0805685	0.892	1995	tags=53%, list=10%, signal=59%
REACTOME_CHOLESTEROL_BIOSYNTHESIS	21	0.558525	1.62951	0.0728347	0.0805958	0.897	4210	tags=52%, list=21%, signal=66%
REACTOME_MEIOTIC_RECOMBINATION	79	0.713828	1.61263	0.0442656	0.0890441	0.92	1995	tags=49%, list=10%, signal=54%
REACTOME_DESTABILIZATION_OF_MRNA_BY_BRF1	17	0.461046	1.6088	0.0372671	0.090309	0.922	5036	tags=41%, list=25%, signal=55%
REACTOME_MITOCHONDRIAL_PROTEIN_IMPORT	49	0.453107	1.6009	0.0941884	0.0940426	0.933	6987	tags=69%, list=34%, signal=105%
REACTOME_DOWNSTREAM_SIGNALING_EVENTS_OF_B_CELL_RECEPTOR_BCR	92	0.311951	1.58912	0.086	0.100302	0.942	5575	tags=39%, list=27%, signal=53%
REACTOME_GLOBAL_GENOMIC_NER_GG_NER	33	0.441281	1.57747	0.0795918	0.106777	0.954	2516	tags=27%, list=12%, signal=31%
REACTOME_ELONGATION_ARREST_AND_RECOVERY	31	0.412455	1.57397	0.046875	0.108056	0.959	6508	tags=52%, list=32%, signal=75%
REACTOME_RNA_POL_III_TRANSCRIPTION	33	0.367707	1.55722	0.0550098	0.1182	0.963	5473	tags=39%, list=27%, signal=54%
REACTOME_GLUCOSE_TRANSPORT	38	0.386708	1.53563	0.0649087	0.132659	0.97	5727	tags=53%, list=28%, signal=73%
REACTOME_ABORTIVE_ELONGATION_OF_HIV1_TRANSCRIPT_IN_THE_ABSENCE_OF_TAT	23	0.477224	1.53199	0.0826772	0.134283	0.972	7933	tags=78%, list=39%, signal=127%
REACTOME_GLYCOLYSIS	27	0.491663	1.49815	0.0767717	0.16132	0.989	4880	tags=48%, list=24%, signal=63%
REACTOME_CLASS_I_MHC_MEDIATED_ANTIGEN_PROCESSING_PRESENTATION	235	0.261617	1.48506	0.0792683	0.171511	0.993	6198	tags=35%, list=30%, signal=50%
REACTOME_RESOLUTION_OF_AP_SITES_VIA_THE_MULTIPLE_NUCLEOTIDE_PATCH_REPLACEMENT_PATHWAY	17	0.499152	1.47231	0.11976	0.181562	0.996	4080	tags=47%, list=20%, signal=59%
REACTOME_ANTIGEN_PROCESSING_CROSS_PRESENTATION	72	0.451011	1.46309	0.132797	0.188588	0.996	6185	tags=60%, list=30%, signal=85%
REACTOME_PROTEIN_FOLDING	49	0.343335	1.46131	0.109344	0.188975	0.996	5520	tags=47%, list=27%, signal=64%
REACTOME_RNA_POL_I_RNA_POL_III_AND_MITOCHONDRIAL_TRANSCRIPTION	114	0.537774	1.45593	0.134387	0.192809	0.996	5657	tags=54%, list=28%, signal=75%
REACTOME_PURINE_METABOLISM	33	0.414166	1.45209	0.0714286	0.195113	0.996	4336	tags=42%, list=21%, signal=54%
REACTOME_BASE_EXCISION_REPAIR	19	0.473786	1.44779	0.128773	0.197347	0.996	4080	tags=42%, list=20%, signal=52%
REACTOME_PRE_NOTCH_TRANSCRIPTION_AND_TRANSLATION	27	0.387516	1.44115	0.103448	0.202351	0.996	2611	tags=19%, list=13%, signal=21%
REACTOME_MEIOTIC_SYNAPSIS	69	0.600737	1.43539	0.100604	0.206285	0.997	2295	tags=39%, list=11%, signal=44%
REACTOME_PREFOLDIN_MEDIATED_TRANSFER_OF_SUBSTRATE_TO_CCT_TRIC	25	0.48464	1.41841	0.134021	0.221494	0.997	4406	tags=60%, list=21%, signal=76%
REACTOME_DESTABILIZATION_OF_MRNA_BY_TRISTETRAPROLIN_TTP	17	0.408042	1.40868	0.116525	0.230082	0.997	5036	tags=41%, list=25%, signal=55%
REACTOME_TRANSCRIPTIONAL_ACTIVITY_OF_SMAD2_SMAD3_SMAD4_HETEROTRIMER	36	0.360578	1.40414	0.141079	0.23296	0.997	2882	tags=19%, list=14%, signal=23%
REACTOME_PRE_NOTCH_EXPRESSION_AND_PROCESSING	41	0.332232	1.39825	0.125714	0.237229	0.997	2611	tags=15%, list=13%, signal=17%
REACTOME_METABOLISM_OF_POLYAMINES	15	0.487767	1.38986	0.153696	0.244392	0.997	3408	tags=53%, list=17%, signal=64%
REACTOME_SYNTHESIS_AND_INTERCONVERSION_OF_NUCLEOTIDE_DI_AND_TRIPHOSPHATES	19	0.447503	1.38577	0.148936	0.247626	0.997	3559	tags=37%, list=17%, signal=45%
REACTOME_METABOLISM_OF_MRNA	209	0.318638	1.37618	0.205714	0.248808	0.998	6825	tags=43%, list=33%, signal=63%
REACTOME_INTRINSIC_PATHWAY_FOR_APOPTOSIS	29	0.330904	1.37409	0.13253	0.249177	0.998	3189	tags=21%, list=16%, signal=24%
REACTOME_RNA_POL_I_PROMOTER_OPENING	56	0.696122	1.37865	0.141414	0.249723	0.998	2519	tags=54%, list=12%, signal=61%
REACTOME_FORMATION_OF_RNA_POL_II_ELONGATION_COMPLEX_	43	0.329173	1.3766	0.130435	0.25027	0.998	7123	tags=56%, list=35%, signal=85%
REACTOME_RNA_POL_III_TRANSCRIPTION_INITIATION_FROM_TYPE_2_PROMOTER	23	0.359984	1.37929	0.128107	0.251059	0.998	5473	tags=39%, list=27%, signal=53%
REACTOME_SMAD2_SMAD3_SMAD4_HETEROTRIMER_REGULATES_TRANSCRIPTION	25	0.395691	1.38072	0.158859	0.251399	0.998	2882	tags=24%, list=14%, signal=28%
REACTOME_RNA_POL_I_TRANSCRIPTION	81	0.590215	1.36453	0.158635	0.255969	0.998	1995	tags=36%, list=10%, signal=39%
REACTOME_AMINO_ACID_SYNTHESIS_AND_INTERCONVERSION_TRANSAMINATION	16	0.529229	1.36091	0.142285	0.256281	0.998	1466	tags=31%, list=7%, signal=34%
REACTOME_SHC1_EVENTS_IN_EGFR_SIGNALING	15	0.441192	1.36537	0.120833	0.256966	0.998	7852	tags=80%, list=38%, signal=129%
REACTOME_CTLA4_INHIBITORY_SIGNALING	21	0.513882	1.36138	0.156627	0.257612	0.998	3986	tags=33%, list=19%, signal=41%
REACTOME_TCA_CYCLE_AND_RESPIRATORY_ELECTRON_TRANSPORT	116	0.316644	1.34581	0.234	0.271591	1	7215	tags=57%, list=35%, signal=87%
REACTOME_SIGNALING_BY_THE_B_CELL_RECEPTOR_BCR	121	0.306304	1.34211	0.213307	0.27379	1	5575	tags=39%, list=27%, signal=53%
REACTOME_RNA_POL_III_TRANSCRIPTION_TERMINATION	19	0.387532	1.33337	0.178082	0.282294	1	5473	tags=42%, list=27%, signal=57%
REACTOME_PACKAGING_OF_TELOMERE_ENDS	46	0.63592	1.31738	0.179283	0.299433	1	2295	tags=46%, list=11%, signal=51%
REACTOME_AMYLOIDS	76	0.576017	1.31362	0.186879	0.302017	1	1995	tags=41%, list=10%, signal=45%
REACTOME_RESPIRATORY_ELECTRON_TRANSPORT	64	0.428824	1.27792	0.277551	0.345242	1	7503	tags=59%, list=37%, signal=93%
REACTOME_DEADENYLATION_OF_MRNA	19	0.376002	1.27578	0.125	0.345645	1	6722	tags=53%, list=33%, signal=78%
REACTOME_TRANSFERRIN_ENDOCYTOSIS_AND_RECYCLING	25	0.421088	1.27383	0.186475	0.345937	1	2205	tags=16%, list=11%, signal=18%
REACTOME_RNA_POL_III_TRANSCRIPTION_INITIATION_FROM_TYPE_3_PROMOTER	26	0.317453	1.26017	0.186916	0.361381	1	5473	tags=35%, list=27%, signal=47%
REACTOME_MRNA_CAPPING	29	0.341304	1.25153	0.210309	0.370647	1	6743	tags=59%, list=33%, signal=87%
REACTOME_FORMATION_OF_THE_HIV1_EARLY_ELONGATION_COMPLEX	33	0.339909	1.24546	0.220807	0.377097	1	7933	tags=70%, list=39%, signal=113%
REACTOME_FORMATION_OF_TUBULIN_FOLDING_INTERMEDIATES_BY_CCT_TRIC	19	0.469385	1.23585	0.209877	0.385045	1	4406	tags=63%, list=21%, signal=80%
REACTOME_CITRIC_ACID_CYCLE_TCA_CYCLE	19	0.393289	1.23607	0.220165	0.387285	1	6940	tags=63%, list=34%, signal=95%
REACTOME_PLATELET_SENSITIZATION_BY_LDL	16	0.44621	1.22762	0.263485	0.391425	1	57	tags=6%, list=0%, signal=6%
REACTOME_SIGNALING_BY_TGF_BETA_RECEPTOR_COMPLEX	60	0.257713	1.22832	0.241597	0.392906	1	5950	tags=32%, list=29%, signal=44%
REACTOME_ASSOCIATION_OF_TRIC_CCT_WITH_TARGET_PROTEINS_DURING_BIOSYNTHESIS	26	0.281639	1.22023	0.203666	0.399665	1	5150	tags=38%, list=25%, signal=51%
REACTOME_FATTY_ACYL_COA_BIOSYNTHESIS	18	0.423887	1.19183	0.250518	0.437783	1	3326	tags=39%, list=16%, signal=46%
REACTOME_MITOCHONDRIAL_TRNA_AMINOACYLATION	21	0.369131	1.18537	0.241715	0.444604	1	6346	tags=43%, list=31%, signal=62%
REACTOME_PYRIMIDINE_METABOLISM	24	0.39385	1.16522	0.247582	0.468457	1	3679	tags=38%, list=18%, signal=46%
REACTOME_RESPIRATORY_ELECTRON_TRANSPORT_ATP_SYNTHESIS_BY_CHEMIOSMOTIC_COUPLING_AND_HEAT_PRODUCTION_BY_UNCOUPLING_PROTEINS_	80	0.364138	1.16637	0.354125	0.469572	1	7503	tags=58%, list=37%, signal=90%
REACTOME_INHIBITION_OF_VOLTAGE_GATED_CA2_CHANNELS_VIA_GBETA_GAMMA_SUBUNITS	25	0.452303	1.15496	0.282051	0.478448	1	1837	tags=28%, list=9%, signal=31%
REACTOME_RNA_POL_III_CHAIN_ELONGATION	17	0.332925	1.15595	0.276316	0.479837	1	4347	tags=29%, list=21%, signal=37%
REACTOME_REGULATION_OF_KIT_SIGNALING	16	0.472122	1.14986	0.360161	0.483277	1	5024	tags=44%, list=24%, signal=58%
REACTOME_INTERFERON_SIGNALING	153	0.36518	1.14452	0.354709	0.488472	1	5052	tags=35%, list=25%, signal=46%
REACTOME_DOWNREGULATION_OF_SMAD2_3_SMAD4_TRANSCRIPTIONAL_ACTIVITY	19	0.310321	1.14143	0.276008	0.490085	1	14166	tags=100%, list=69%, signal=322%
REACTOME_ARMS_MEDIATED_ACTIVATION	17	0.346803	1.13862	0.312883	0.491207	1	194	tags=6%, list=1%, signal=6%
REACTOME_REGULATION_OF_IFNA_SIGNALING	24	0.482418	1.12429	0.341317	0.511212	1	3413	tags=29%, list=17%, signal=35%
REACTOME_GLUCONEOGENESIS	31	0.355	1.09865	0.327236	0.550007	1	4481	tags=45%, list=22%, signal=58%
REACTOME_FORMATION_OF_TRANSCRIPTION_COUPLED_NER_TC_NER_REPAIR_COMPLEX	29	0.292333	1.09316	0.328512	0.555426	1	6508	tags=48%, list=32%, signal=71%
REACTOME_PYRUVATE_METABOLISM_AND_CITRIC_ACID_TCA_CYCLE	40	0.257188	1.0911	0.352475	0.555556	1	7207	tags=63%, list=35%, signal=96%
REACTOME_INSULIN_RECEPTOR_RECYCLING	23	0.379043	1.08811	0.358025	0.557421	1	1929	tags=13%, list=9%, signal=14%
REACTOME_PYRUVATE_METABOLISM	18	0.359389	1.08325	0.38477	0.558785	1	3402	tags=33%, list=17%, signal=40%
REACTOME_METABOLISM_OF_AMINO_ACIDS_AND_DERIVATIVES	196	0.262786	1.08503	0.289628	0.559269	1	4331	tags=34%, list=21%, signal=43%
REACTOME_GLUCOSE_METABOLISM	64	0.27282	1.07826	0.345455	0.563775	1	5672	tags=38%, list=28%, signal=52%
REACTOME_PROLONGED_ERK_ACTIVATION_EVENTS	19	0.310989	1.07339	0.36646	0.568238	1	194	tags=5%, list=1%, signal=5%
REACTOME_SHC_MEDIATED_SIGNALLING	15	0.333497	1.06051	0.370213	0.583016	1	1309	tags=13%, list=6%, signal=14%
REACTOME_RNA_POL_I_TRANSCRIPTION_INITIATION	24	0.305828	1.06184	0.36961	0.58386	1	7238	tags=58%, list=35%, signal=90%
REACTOME_LATENT_INFECTION_OF_HOMO_SAPIENS_WITH_MYCOBACTERIUM_TUBERCULOSIS	31	0.358137	1.03399	0.42268	0.620753	1	1929	tags=16%, list=9%, signal=18%
REACTOME_TRIGLYCERIDE_BIOSYNTHESIS	38	0.315966	1.03581	0.393013	0.621242	1	4492	tags=34%, list=22%, signal=44%
REACTOME_REGULATION_OF_HYPOXIA_INDUCIBLE_FACTOR_HIF_BY_OXYGEN	23	0.318299	1.02937	0.397959	0.621394	1	6192	tags=39%, list=30%, signal=56%
REACTOME_APOPTOTIC_EXECUTION_PHASE	52	0.277971	1.02745	0.39479	0.621536	1	4375	tags=27%, list=21%, signal=34%
REACTOME_TRANSPORT_OF_VITAMINS_NUCLEOSIDES_AND_RELATED_MOLECULES	31	0.354278	1.02982	0.414	0.624107	1	4230	tags=42%, list=21%, signal=53%
REACTOME_IMMUNOREGULATORY_INTERACTIONS_BETWEEN_A_LYMPHOID_AND_A_NON_LYMPHOID_CELL	61	0.494697	1.01631	0.522244	0.63741	1	4483	tags=44%, list=22%, signal=56%
REACTOME_ACTIVATION_OF_BH3_ONLY_PROTEINS	16	0.321117	1.00239	0.44958	0.658578	1	75	tags=6%, list=0%, signal=6%
REACTOME_NEF_MEDIATES_DOWN_MODULATION_OF_CELL_SURFACE_RECEPTORS_BY_RECRUITING_THEM_TO_CLATHRIN_ADAPTERS	20	0.36739	0.99819	0.480545	0.662701	1	8792	tags=70%, list=43%, signal=122%
REACTOME_INFLUENZA_LIFE_CYCLE	136	0.276365	0.986542	0.482505	0.67602	1	6564	tags=34%, list=32%, signal=49%
REACTOME_NA_CL_DEPENDENT_NEUROTRANSMITTER_TRANSPORTERS	17	0.435123	0.987967	0.463366	0.677262	1	2833	tags=41%, list=14%, signal=48%
REACTOME_G_PROTEIN_ACTIVATION	27	0.36151	0.979726	0.480493	0.680833	1	3453	tags=33%, list=17%, signal=40%
REACTOME_SIGNALLING_TO_P38_VIA_RIT_AND_RIN	15	0.333536	0.981065	0.484342	0.681936	1	194	tags=7%, list=1%, signal=7%
REACTOME_PKB_MEDIATED_EVENTS	28	0.235786	0.966887	0.471774	0.700335	1	2718	tags=14%, list=13%, signal=16%
REACTOME_INTERFERON_ALPHA_BETA_SIGNALING	62	0.382749	0.962467	0.493069	0.704401	1	5041	tags=39%, list=25%, signal=51%
REACTOME_SIGNALLING_TO_RAS	27	0.275441	0.959299	0.508368	0.706503	1	2878	tags=19%, list=14%, signal=22%
REACTOME_BASIGIN_INTERACTIONS	24	0.3327	0.952565	0.53876	0.714537	1	2684	tags=29%, list=13%, signal=34%
REACTOME_AMINO_ACID_AND_OLIGOPEPTIDE_SLC_TRANSPORTERS	49	0.328159	0.945219	0.561224	0.724037	1	2408	tags=29%, list=12%, signal=32%
REACTOME_SIGNALING_BY_SCF_KIT	75	0.229569	0.942148	0.51503	0.725924	1	3413	tags=16%, list=17%, signal=19%
REACTOME_NOD1_2_SIGNALING_PATHWAY	30	0.295987	0.932528	0.528626	0.73967	1	4095	tags=23%, list=20%, signal=29%
REACTOME_POST_CHAPERONIN_TUBULIN_FOLDING_PATHWAY	16	0.367134	0.92378	0.546012	0.740313	1	5790	tags=63%, list=28%, signal=87%
REACTOME_RNA_POL_I_TRANSCRIPTION_TERMINATION	21	0.27723	0.929779	0.526971	0.740681	1	7238	tags=62%, list=35%, signal=96%
REACTOME_SHC_RELATED_EVENTS	17	0.303635	0.926775	0.573222	0.742515	1	1309	tags=12%, list=6%, signal=13%
REACTOME_SYNTHESIS_OF_PIPS_AT_THE_GOLGI_MEMBRANE	17	0.291961	0.9241	0.545455	0.743454	1	14542	tags=100%, list=71%, signal=343%
REACTOME_COSTIMULATION_BY_THE_CD28_FAMILY	61	0.368057	0.917128	0.584466	0.748196	1	5538	tags=33%, list=27%, signal=45%
REACTOME_FORMATION_OF_THE_TERNARY_COMPLEX_AND_SUBSEQUENTLY_THE_43S_COMPLEX	49	0.311606	0.90622	0.545283	0.760623	1	14149	tags=100%, list=69%, signal=321%
REACTOME_PD1_SIGNALING	17	0.517599	0.901376	0.656977	0.762297	1	5538	tags=53%, list=27%, signal=72%
REACTOME_CTNNB1_PHOSPHORYLATION_CASCADE	16	0.243404	0.903085	0.571429	0.762612	1	3677	tags=19%, list=18%, signal=23%
REACTOME_AMINO_ACID_TRANSPORT_ACROSS_THE_PLASMA_MEMBRANE	31	0.328103	0.90695	0.636364	0.763054	1	1547	tags=23%, list=8%, signal=24%
REACTOME_IL_2_SIGNALING	41	0.32646	0.89703	0.580198	0.765925	1	3313	tags=20%, list=16%, signal=23%
REACTOME_TRAF6_MEDIATED_IRF7_ACTIVATION	30	0.34685	0.890971	0.578337	0.772913	1	5873	tags=33%, list=29%, signal=47%
REACTOME_SIGNALLING_TO_ERKS	36	0.218933	0.886419	0.587738	0.777354	1	2878	tags=14%, list=14%, signal=16%
REACTOME_HS_GAG_DEGRADATION	20	0.31619	0.884204	0.605578	0.777397	1	350	tags=10%, list=2%, signal=10%
REACTOME_LYSOSOME_VESICLE_BIOGENESIS	23	0.237691	0.863054	0.614433	0.811226	1	8266	tags=65%, list=40%, signal=109%
REACTOME_DIABETES_PATHWAYS	128	0.178183	0.85144	0.678208	0.828177	1	5713	tags=30%, list=28%, signal=42%
REACTOME_CYTOKINE_SIGNALING_IN_IMMUNE_SYSTEM	263	0.251452	0.84829	0.621242	0.829836	1	5052	tags=30%, list=25%, signal=39%
REACTOME_PRE_NOTCH_PROCESSING_IN_GOLGI	16	0.268823	0.841376	0.684739	0.834734	1	249	tags=6%, list=1%, signal=6%
REACTOME_METABOLISM_OF_CARBOHYDRATES	234	0.205451	0.830204	0.693227	0.834904	1	4880	tags=30%, list=24%, signal=39%
REACTOME_ACTIVATION_OF_THE_MRNA_UPON_BINDING_OF_THE_CAP_BINDING_COMPLEX_AND_EIFS_AND_SUBSEQUENT_BINDING_TO_43S	57	0.274678	0.842178	0.593156	0.83706	1	14149	tags=98%, list=69%, signal=315%
REACTOME_IL_RECEPTOR_SHC_SIGNALING	27	0.346131	0.833441	0.630219	0.837132	1	3978	tags=26%, list=19%, signal=32%
REACTOME_CHEMOKINE_RECEPTORS_BIND_CHEMOKINES	55	0.403605	0.831108	0.6826	0.83724	1	3279	tags=40%, list=16%, signal=47%
REACTOME_INWARDLY_RECTIFYING_K_CHANNELS	31	0.31615	0.837052	0.726891	0.838406	1	2093	tags=26%, list=10%, signal=29%
REACTOME_SIGNALING_BY_CONSTITUTIVELY_ACTIVE_EGFR	17	0.254794	0.834611	0.677932	0.838921	1	5024	tags=35%, list=24%, signal=47%
REACTOME_SIGNALING_BY_NOTCH	99	0.176244	0.80963	0.690722	0.863508	1	3237	tags=13%, list=16%, signal=16%
REACTOME_ACETYLCHOLINE_BINDING_AND_DOWNSTREAM_EVENTS	15	0.379825	0.810379	0.759036	0.866154	1	3562	tags=40%, list=17%, signal=48%
REACTOME_G_ALPHA_I_SIGNALLING_EVENTS	190	0.282678	0.805848	0.791907	0.866248	1	2545	tags=25%, list=12%, signal=28%
REACTOME_INTERFERON_GAMMA_SIGNALING	59	0.326516	0.797915	0.662791	0.875759	1	4897	tags=29%, list=24%, signal=38%
REACTOME_LIGAND_GATED_ION_CHANNEL_TRANSPORT	21	0.341143	0.794748	0.818725	0.877299	1	2973	tags=38%, list=14%, signal=45%
REACTOME_ACTIVATION_OF_CHAPERONE_GENES_BY_XBP1S	44	0.179673	0.784762	0.707602	0.890215	1	6818	tags=34%, list=33%, signal=51%
REACTOME_PLATELET_CALCIUM_HOMEOSTASIS	16	0.32438	0.78065	0.735772	0.893525	1	3233	tags=31%, list=16%, signal=37%
REACTOME_GABA_RECEPTOR_ACTIVATION	52	0.273876	0.760522	0.897959	0.894372	1	1837	tags=19%, list=9%, signal=21%
REACTOME_BIOSYNTHESIS_OF_THE_N_GLYCAN_PRECURSOR_DOLICHOL_LIPID_LINKED_OLIGOSACCHARIDE_LLO_AND_TRANSFER_TO_A_NASCENT_PROTEIN	28	0.214467	0.770168	0.717349	0.894571	1	16134	tags=100%, list=79%, signal=466%
REACTOME_SRP_DEPENDENT_COTRANSLATIONAL_PROTEIN_TARGETING_TO_MEMBRANE	110	0.240904	0.76154	0.628205	0.896649	1	14300	tags=97%, list=70%, signal=319%
REACTOME_THE_ROLE_OF_NEF_IN_HIV1_REPLICATION_AND_DISEASE_PATHOGENESIS	27	0.299688	0.771113	0.679842	0.896953	1	7736	tags=48%, list=38%, signal=77%
REACTOME_REGULATION_OF_GENE_EXPRESSION_IN_BETA_CELLS	20	0.328028	0.776036	0.812016	0.8971	1	950	tags=15%, list=5%, signal=16%
REACTOME_NEGATIVE_REGULATORS_OF_RIG_I_MDA5_SIGNALING	30	0.237768	0.750143	0.67	0.899026	1	2839	tags=13%, list=14%, signal=15%
REACTOME_SIGNAL_TRANSDUCTION_BY_L1	34	0.226188	0.752208	0.742915	0.899736	1	775	tags=6%, list=4%, signal=6%
REACTOME_ANTIGEN_PRESENTATION_FOLDING_ASSEMBLY_AND_PEPTIDE_LOADING_OF_CLASS_I_MHC	20	0.298935	0.761846	0.677291	0.900006	1	7766	tags=45%, list=38%, signal=72%
REACTOME_ACTIVATED_TAK1_MEDIATES_P38_MAPK_ACTIVATION	17	0.251109	0.771159	0.710425	0.90083	1	15380	tags=100%, list=75%, signal=398%
REACTOME_OXYGEN_DEPENDENT_PROLINE_HYDROXYLATION_OF_HYPOXIA_INDUCIBLE_FACTOR_ALPHA	16	0.240739	0.763543	0.737903	0.901054	1	6192	tags=38%, list=30%, signal=54%
REACTOME_GABA_B_RECEPTOR_ACTIVATION	38	0.271999	0.75329	0.845691	0.901824	1	1837	tags=18%, list=9%, signal=20%
REACTOME_TAK1_ACTIVATES_NFKB_BY_PHOSPHORYLATION_AND_ACTIVATION_OF_IKKS_COMPLEX	23	0.25255	0.741013	0.755906	0.909261	1	4095	tags=22%, list=20%, signal=27%
REACTOME_XENOBIOTICS	15	0.342697	0.737805	0.860279	0.91013	1	2350	tags=33%, list=11%, signal=38%
REACTOME_METABOLISM_OF_PROTEINS	422	0.130337	0.718918	0.855186	0.910887	1	6288	tags=31%, list=31%, signal=44%
REACTOME_PHOSPHORYLATION_OF_CD3_AND_TCR_ZETA_CHAINS	15	0.427279	0.734433	0.789474	0.911464	1	5538	tags=47%, list=27%, signal=64%
REACTOME_PPARA_ACTIVATES_GENE_EXPRESSION	104	0.166408	0.729211	0.886538	0.911618	1	5544	tags=32%, list=27%, signal=43%
REACTOME_INFLUENZA_VIRAL_RNA_TRANSCRIPTION_AND_REPLICATION	102	0.238692	0.72655	0.661737	0.911625	1	15655	tags=100%, list=76%, signal=419%
REACTOME_IL_3_5_AND_GM_CSF_SIGNALING	43	0.265878	0.706561	0.767857	0.912633	1	3986	tags=23%, list=19%, signal=29%
REACTOME_3_UTR_MEDIATED_TRANSLATIONAL_REGULATION	106	0.238739	0.730364	0.669776	0.913713	1	15655	tags=100%, list=76%, signal=419%
REACTOME_GLUTATHIONE_CONJUGATION	23	0.271112	0.718949	0.836518	0.914557	1	3037	tags=30%, list=15%, signal=36%
REACTOME_GRB2_SOS_PROVIDES_LINKAGE_TO_MAPK_SIGNALING_FOR_INTERGRINS_	15	0.293829	0.706881	0.778884	0.915843	1	129	tags=7%, list=1%, signal=7%
REACTOME_P130CAS_LINKAGE_TO_MAPK_SIGNALING_FOR_INTEGRINS	15	0.29701	0.712379	0.778672	0.915957	1	129	tags=7%, list=1%, signal=7%
REACTOME_TRANSLATION	147	0.202445	0.708899	0.683333	0.916841	1	14466	tags=97%, list=70%, signal=325%
REACTOME_ANTIGEN_ACTIVATES_B_CELL_RECEPTOR_LEADING_TO_GENERATION_OF_SECOND_MESSENGERS	29	0.293281	0.719053	0.736418	0.918164	1	5420	tags=38%, list=26%, signal=51%
REACTOME_JNK_C_JUN_KINASES_PHOSPHORYLATION_AND_ACTIVATION_MEDIATED_BY_ACTIVATED_HUMAN_TAK1	16	0.222368	0.695896	0.850622	0.922506	1	2313	tags=13%, list=11%, signal=14%
REACTOME_GRB2_EVENTS_IN_ERBB2_SIGNALING	22	0.246505	0.686643	0.901606	0.929929	1	5548	tags=41%, list=27%, signal=56%
REACTOME_PEPTIDE_LIGAND_BINDING_RECEPTORS	184	0.249064	0.683388	0.978967	0.929995	1	2860	tags=27%, list=14%, signal=31%
REACTOME_PEPTIDE_CHAIN_ELONGATION	86	0.238505	0.663337	0.703214	0.931093	1	15655	tags=100%, list=76%, signal=419%
REACTOME_CD28_CO_STIMULATION	31	0.229988	0.659553	0.787276	0.931504	1	5405	tags=23%, list=26%, signal=31%
REACTOME_TRANS_GOLGI_NETWORK_VESICLE_BUDDING	59	0.130624	0.666119	0.90364	0.931529	1	17857	tags=100%, list=87%, signal=766%
REACTOME_RIG_I_MDA5_MEDIATED_INDUCTION_OF_IFN_ALPHA_BETA_PATHWAYS	72	0.195502	0.671513	0.846743	0.932819	1	5950	tags=26%, list=29%, signal=37%
REACTOME_REGULATION_OF_BETA_CELL_DEVELOPMENT	30	0.262986	0.667761	0.974708	0.93342	1	950	tags=13%, list=5%, signal=14%
REACTOME_STRIATED_MUSCLE_CONTRACTION	27	0.31554	0.672261	0.875	0.935681	1	3426	tags=30%, list=17%, signal=36%
REACTOME_DOWNREGULATION_OF_TGF_BETA_RECEPTOR_SIGNALING	21	0.17696	0.675111	0.901053	0.936037	1	4852	tags=29%, list=24%, signal=37%
REACTOME_GOLGI_ASSOCIATED_VESICLE_BIOGENESIS	52	0.130579	0.645607	0.91828	0.941921	1	17857	tags=100%, list=87%, signal=766%
REACTOME_NEPHRIN_INTERACTIONS	19	0.224695	0.629832	0.868154	0.953565	1	3310	tags=21%, list=16%, signal=25%
REACTOME_ENDOSOMAL_SORTING_COMPLEX_REQUIRED_FOR_TRANSPORT_ESCRT	25	0.166478	0.620199	0.943089	0.958724	1	5634	tags=28%, list=27%, signal=39%
REACTOME_NONSENSE_MEDIATED_DECAY_ENHANCED_BY_THE_EXON_JUNCTION_COMPLEX	105	0.187144	0.605771	0.747232	0.967247	1	15655	tags=99%, list=76%, signal=415%
REACTOME_ZINC_TRANSPORTERS	15	0.229915	0.588265	0.942418	0.969258	1	1260	tags=13%, list=6%, signal=14%
REACTOME_DARPP_32_EVENTS	24	0.178045	0.569986	0.939271	0.970234	1	16880	tags=100%, list=82%, signal=562%
REACTOME_CIRCADIAN_REPRESSION_OF_EXPRESSION_BY_REV_ERBA	23	0.18567	0.580785	0.946	0.970815	1	5426	tags=30%, list=26%, signal=41%
REACTOME_CD28_DEPENDENT_PI3K_AKT_SIGNALING	21	0.20714	0.573911	0.863198	0.97152	1	2303	tags=10%, list=11%, signal=11%
REACTOME_AMINE_DERIVED_HORMONES	15	0.265921	0.589451	0.988281	0.972018	1	2963	tags=27%, list=14%, signal=31%
REACTOME_TGF_BETA_RECEPTOR_SIGNALING_ACTIVATES_SMADS	24	0.148922	0.592853	0.974414	0.973237	1	4852	tags=25%, list=24%, signal=33%
REACTOME_OLFACTORY_SIGNALING_PATHWAY	316	0.150073	0.466087	1	0.981318	1	6156	tags=28%, list=30%, signal=40%
REACTOME_NOTCH1_INTRACELLULAR_DOMAIN_REGULATES_TRANSCRIPTION	44	0.118804	0.475527	0.998028	0.982217	1	3237	tags=14%, list=16%, signal=16%
REACTOME_NUCLEOTIDE_BINDING_DOMAIN_LEUCINE_RICH_REPEAT_CONTAINING_RECEPTOR_NLR_SIGNALING_PATHWAYS	45	0.173808	0.51715	0.937143	0.982594	1	4191	tags=22%, list=20%, signal=28%
REACTOME_GENERATION_OF_SECOND_MESSENGER_MOLECULES	26	0.282703	0.539422	0.857965	0.983398	1	5538	tags=35%, list=27%, signal=47%
REACTOME_SIGNALING_BY_ILS	106	0.165499	0.522739	0.935167	0.983913	1	3413	tags=15%, list=17%, signal=18%
REACTOME_TCR_SIGNALING	51	0.228108	0.530569	0.842718	0.983919	1	5538	tags=29%, list=27%, signal=40%
REACTOME_HS_GAG_BIOSYNTHESIS	30	0.175289	0.480082	1	0.984631	1	184	tags=3%, list=1%, signal=3%
REACTOME_GLUCURONIDATION	17	0.251566	0.502622	0.973196	0.984632	1	5059	tags=47%, list=25%, signal=62%
REACTOME_DOWNSTREAM_TCR_SIGNALING	34	0.205202	0.483132	0.887189	0.987306	1	5981	tags=29%, list=29%, signal=41%
