# Supplementary material for: Prognostic value of CA20, a score based on centrosome amplification-associated genes, in breast tumors
Source: Sci Rep. 2017 Mar 21;7:262. doi: 10.1038/s41598-017-00363-w (PMC5428291; doi:10.1038/s41598-017-00363-w)
Supplement: Supplementary file 6 — Supplementary Table 5 [file 41598_2017_363_MOESM6_ESM.csv]

## Sheet: gsea_report_for_CA20low_1480795
NAME	SIZE	ES	NES	NOM p-val	FDR q-val	FWER p-val	RANK AT MAX	LEADING EDGE
REACTOME_FRS2_MEDIATED_CASCADE	36	0.447864	1.24949	0.161479	0.632605	1	1446	tags=19%, list=7%, signal=21%
REACTOME_EICOSANOID_LIGAND_BINDING_RECEPTORS	15	0.567403	1.17521	0.279441	0.637522	1	5261	tags=53%, list=26%, signal=72%
REACTOME_G_ALPHA_S_SIGNALLING_EVENTS	120	0.438441	1.27698	0.0958084	0.638756	1	3022	tags=29%, list=15%, signal=34%
REACTOME_ABCA_TRANSPORTERS_IN_LIPID_HOMEOSTASIS	17	0.526341	1.24987	0.204545	0.640241	1	3409	tags=35%, list=17%, signal=42%
REACTOME_POST_TRANSLATIONAL_PROTEIN_MODIFICATION	180	0.285043	1.17694	0.203922	0.640683	1	4599	tags=22%, list=22%, signal=28%
REACTOME_SIGNALING_BY_EGFR_IN_CANCER	105	0.259731	1.21743	0.239845	0.641762	1	5126	tags=23%, list=25%, signal=30%
REACTOME_ACYL_CHAIN_REMODELLING_OF_PI	15	0.518432	1.20677	0.216867	0.642027	1	3330	tags=47%, list=16%, signal=56%
REACTOME_PI3K_CASCADE	68	0.339336	1.1793	0.222437	0.64287	1	5181	tags=31%, list=25%, signal=41%
REACTOME_TRAFFICKING_OF_AMPA_RECEPTORS	27	0.460481	1.2669	0.141053	0.644821	1	3724	tags=30%, list=18%, signal=36%
REACTOME_ENDOGENOUS_STEROLS	15	0.562915	1.21961	0.21172	0.644972	1	3471	tags=33%, list=17%, signal=40%
REACTOME_BMAL1_CLOCK_NPAS2_ACTIVATES_CIRCADIAN_EXPRESSION	36	0.389283	1.27039	0.210101	0.645534	1	3843	tags=31%, list=19%, signal=38%
REACTOME_PI_3K_CASCADE	54	0.390629	1.27816	0.145594	0.64558	1	5126	tags=30%, list=25%, signal=39%
REACTOME_IRON_UPTAKE_AND_TRANSPORT	36	0.347993	1.18796	0.238189	0.645787	1	405	tags=8%, list=2%, signal=8%
REACTOME_CLASS_B_2_SECRETIN_FAMILY_RECEPTORS	87	0.402781	1.18103	0.172549	0.646431	1	2956	tags=32%, list=14%, signal=37%
REACTOME_BIOLOGICAL_OXIDATIONS	135	0.398916	1.19784	0.170498	0.646599	1	4050	tags=33%, list=20%, signal=41%
REACTOME_SYNTHESIS_OF_BILE_ACIDS_AND_BILE_SALTS_VIA_7ALPHA_HYDROXYCHOLESTEROL	15	0.466576	1.18376	0.216797	0.647523	1	5505	tags=60%, list=27%, signal=82%
REACTOME_COLLAGEN_FORMATION	58	0.512871	1.25004	0.269155	0.648675	1	3780	tags=48%, list=18%, signal=59%
REACTOME_BOTULINUM_NEUROTOXICITY	18	0.431378	1.20712	0.255952	0.648935	1	4363	tags=28%, list=21%, signal=35%
REACTOME_AXON_GUIDANCE	240	0.329653	1.19301	0.239604	0.649083	1	4563	tags=30%, list=22%, signal=38%
REACTOME_ACYL_CHAIN_REMODELLING_OF_PS	15	0.498323	1.18944	0.230461	0.649916	1	3330	tags=40%, list=16%, signal=48%
REACTOME_SYNTHESIS_OF_BILE_ACIDS_AND_BILE_SALTS	19	0.465822	1.21	0.218075	0.650178	1	5505	tags=58%, list=27%, signal=79%
REACTOME_GLUCAGON_SIGNALING_IN_METABOLIC_REGULATION	33	0.397978	1.19907	0.207627	0.651329	1	4967	tags=36%, list=24%, signal=48%
REACTOME_PEROXISOMAL_LIPID_METABOLISM	20	0.433516	1.21978	0.254335	0.652564	1	5057	tags=40%, list=25%, signal=53%
REACTOME_ACTIVATION_OF_KAINATE_RECEPTORS_UPON_GLUTAMATE_BINDING	31	0.436046	1.25216	0.143426	0.652891	1	2956	tags=26%, list=14%, signal=30%
REACTOME_GLUTAMATE_NEUROTRANSMITTER_RELEASE_CYCLE	15	0.542268	1.27895	0.167608	0.653625	1	3255	tags=40%, list=16%, signal=48%
REACTOME_INTEGRIN_CELL_SURFACE_INTERACTIONS	79	0.406671	1.22487	0.242363	0.656625	1	5273	tags=41%, list=26%, signal=54%
REACTOME_REGULATION_OF_WATER_BALANCE_BY_RENAL_AQUAPORINS	43	0.399546	1.25691	0.160494	0.659915	1	4990	tags=37%, list=24%, signal=49%
REACTOME_CREB_PHOSPHORYLATION_THROUGH_THE_ACTIVATION_OF_RAS	27	0.428974	1.21982	0.211881	0.660733	1	4499	tags=37%, list=22%, signal=47%
REACTOME_SIGNALING_BY_FGFR_MUTANTS	42	0.386484	1.22682	0.175439	0.660783	1	1446	tags=14%, list=7%, signal=15%
REACTOME_EXTRACELLULAR_MATRIX_ORGANIZATION	86	0.480932	1.23354	0.242972	0.661362	1	3780	tags=43%, list=18%, signal=53%
REACTOME_PI3K_EVENTS_IN_ERBB4_SIGNALING	36	0.337039	1.22985	0.212598	0.66172	1	6959	tags=36%, list=34%, signal=55%
REACTOME_PI3K_EVENTS_IN_ERBB2_SIGNALING	42	0.343896	1.25235	0.191406	0.661725	1	6959	tags=38%, list=34%, signal=58%
REACTOME_REGULATION_OF_INSULIN_SECRETION	90	0.391558	1.27906	0.119608	0.663714	1	2161	tags=18%, list=11%, signal=20%
REACTOME_ACYL_CHAIN_REMODELLING_OF_PC	22	0.405408	1.09435	0.335329	0.666312	1	3330	tags=32%, list=16%, signal=38%
REACTOME_DEGRADATION_OF_THE_EXTRACELLULAR_MATRIX	28	0.464744	1.1283	0.299603	0.667953	1	2728	tags=32%, list=13%, signal=37%
REACTOME_ACYL_CHAIN_REMODELLING_OF_PE	21	0.429985	1.13728	0.280922	0.669192	1	3330	tags=33%, list=16%, signal=40%
REACTOME_NEURONAL_SYSTEM	276	0.36235	1.12409	0.251953	0.670433	1	3863	tags=31%, list=19%, signal=38%
REACTOME_P75_NTR_RECEPTOR_MEDIATED_SIGNALLING	79	0.243875	1.09509	0.328794	0.670587	1	4116	tags=16%, list=20%, signal=21%
REACTOME_INTRINSIC_PATHWAY	16	0.527392	1.28056	0.146154	0.670704	1	6261	tags=50%, list=30%, signal=72%
REACTOME_AQUAPORIN_MEDIATED_TRANSPORT	50	0.362636	1.12955	0.25	0.671657	1	4990	tags=38%, list=24%, signal=50%
REACTOME_ACTIVATED_NOTCH1_TRANSMITS_SIGNAL_TO_THE_NUCLEUS	26	0.349311	1.13879	0.314741	0.67254	1	6743	tags=42%, list=33%, signal=63%
REACTOME_METABOLISM_OF_LIPIDS_AND_LIPOPROTEINS	464	0.243171	1.11128	0.25144	0.673054	1	5340	tags=27%, list=26%, signal=35%
REACTOME_PROTEOLYTIC_CLEAVAGE_OF_SNARE_COMPLEX_PROTEINS	16	0.395622	1.14197	0.295181	0.673189	1	4363	tags=25%, list=21%, signal=32%
REACTOME_INHIBITION_OF_INSULIN_SECRETION_BY_ADRENALINE_NORADRENALINE	25	0.407043	1.13184	0.290061	0.673358	1	2956	tags=28%, list=14%, signal=33%
REACTOME_GLYCEROPHOSPHOLIPID_BIOSYNTHESIS	82	0.288253	1.11701	0.280561	0.673626	1	5337	tags=28%, list=26%, signal=38%
REACTOME_TRIF_MEDIATED_TLR3_SIGNALING	72	0.253148	1.09634	0.34585	0.673961	1	4635	tags=18%, list=23%, signal=23%
REACTOME_DEVELOPMENTAL_BIOLOGY	383	0.298302	1.14424	0.255859	0.674956	1	3879	tags=23%, list=19%, signal=28%
REACTOME_SYNTHESIS_OF_PA	27	0.404055	1.08685	0.364542	0.675415	1	5318	tags=37%, list=26%, signal=50%
REACTOME_CYTOCHROME_P450_ARRANGED_BY_SUBSTRATE_TYPE	50	0.490228	1.29113	0.0922131	0.677	0.999	4043	tags=42%, list=20%, signal=52%
REACTOME_AMINE_COMPOUND_SLC_TRANSPORTERS	27	0.424715	1.09735	0.293279	0.677581	1	2649	tags=33%, list=13%, signal=38%
REACTOME_GABA_SYNTHESIS_RELEASE_REUPTAKE_AND_DEGRADATION	17	0.457741	1.10626	0.335938	0.67776	1	3255	tags=29%, list=16%, signal=35%
REACTOME_RIP_MEDIATED_NFKB_ACTIVATION_VIA_DAI	18	0.427306	1.09979	0.343558	0.678505	1	552	tags=11%, list=3%, signal=11%
REACTOME_DOWNSTREAM_SIGNALING_OF_ACTIVATED_FGFR	97	0.351159	1.28173	0.136719	0.67858	1	5126	tags=28%, list=25%, signal=37%
REACTOME_EFFECTS_OF_PIP2_HYDROLYSIS	23	0.447112	1.14576	0.279843	0.678605	1	5396	tags=57%, list=26%, signal=77%
REACTOME_INSULIN_RECEPTOR_SIGNALLING_CASCADE	84	0.294577	1.1176	0.293666	0.678649	1	1693	tags=12%, list=8%, signal=13%
REACTOME_SIGNALING_BY_ERBB2	97	0.26193	1.11136	0.293542	0.679091	1	5126	tags=23%, list=25%, signal=30%
REACTOME_NUCLEOTIDE_LIKE_PURINERGIC_RECEPTORS	16	0.542164	1.14866	0.292247	0.679425	1	2936	tags=50%, list=14%, signal=58%
REACTOME_RESPONSE_TO_ELEVATED_PLATELET_CYTOSOLIC_CA2_	79	0.409775	1.29407	0.161224	0.681128	0.999	4910	tags=38%, list=24%, signal=50%
REACTOME_CA_DEPENDENT_EVENTS	29	0.474788	1.28423	0.154472	0.683229	0.999	3651	tags=28%, list=18%, signal=34%
REACTOME_THROMBIN_SIGNALLING_THROUGH_PROTEINASE_ACTIVATED_RECEPTORS_PARS	32	0.356967	1.10036	0.30814	0.683437	1	3107	tags=25%, list=15%, signal=29%
REACTOME_DOWNSTREAM_SIGNAL_TRANSDUCTION	91	0.28521	1.29722	0.173489	0.684435	0.999	5126	tags=27%, list=25%, signal=36%
REACTOME_TRANSMISSION_ACROSS_CHEMICAL_SYNAPSES	184	0.363729	1.14921	0.214008	0.685245	1	3357	tags=28%, list=16%, signal=33%
REACTOME_YAP1_AND_WWTR1_TAZ_STIMULATED_GENE_EXPRESSION	24	0.330822	1.03975	0.420202	0.686444	1	6559	tags=46%, list=32%, signal=67%
REACTOME_PLATELET_HOMEOSTASIS	76	0.376504	1.07189	0.353635	0.688072	1	2963	tags=26%, list=14%, signal=31%
REACTOME_G_ALPHA1213_SIGNALLING_EVENTS	73	0.272425	1.0415	0.38171	0.68838	1	6396	tags=37%, list=31%, signal=54%
REACTOME_CELL_JUNCTION_ORGANIZATION	77	0.342735	1.04358	0.406312	0.689527	1	4721	tags=34%, list=23%, signal=44%
REACTOME_POST_TRANSLATIONAL_MODIFICATION_SYNTHESIS_OF_GPI_ANCHORED_PROTEINS	26	0.286296	1.06235	0.372428	0.690057	1	3995	tags=19%, list=19%, signal=24%
REACTOME_GAB1_SIGNALOSOME	36	0.240791	1.0342	0.404715	0.69143	1	6959	tags=36%, list=34%, signal=55%
REACTOME_KERATAN_SULFATE_KERATIN_METABOLISM	30	0.403042	1.07596	0.381633	0.691559	1	2287	tags=20%, list=11%, signal=22%
REACTOME_SPHINGOLIPID_DE_NOVO_BIOSYNTHESIS	25	0.347691	1.05873	0.37931	0.69177	1	4562	tags=28%, list=22%, signal=36%
REACTOME_KERATAN_SULFATE_BIOSYNTHESIS	26	0.414445	1.04779	0.415133	0.691799	1	2287	tags=23%, list=11%, signal=26%
REACTOME_MAP_KINASE_ACTIVATION_IN_TLR_CASCADE	49	0.233692	1.04503	0.411881	0.692055	1	8201	tags=49%, list=40%, signal=81%
REACTOME_CELL_DEATH_SIGNALLING_VIA_NRAGE_NRIF_AND_NADE	58	0.26561	1.07262	0.370441	0.692351	1	3073	tags=14%, list=15%, signal=16%
REACTOME_CREB_PHOSPHORYLATION_THROUGH_THE_ACTIVATION_OF_CAMKII	15	0.443778	1.05247	0.404564	0.693316	1	4458	tags=40%, list=22%, signal=51%
REACTOME_ION_TRANSPORT_BY_P_TYPE_ATPASES	33	0.361775	1.03018	0.407332	0.693719	1	4073	tags=39%, list=20%, signal=49%
REACTOME_ACYL_CHAIN_REMODELLING_OF_PG	16	0.433921	1.06279	0.361702	0.694786	1	5079	tags=44%, list=25%, signal=58%
REACTOME_PLATELET_AGGREGATION_PLUG_FORMATION	35	0.436046	1.29773	0.148225	0.695397	0.999	1264	tags=17%, list=6%, signal=18%
REACTOME_ACTIVATED_TLR4_SIGNALLING	91	0.262192	1.06488	0.389113	0.696107	1	5925	tags=24%, list=29%, signal=34%
REACTOME_TRANSMEMBRANE_TRANSPORT_OF_SMALL_MOLECULES	409	0.285826	1.04811	0.327416	0.696484	1	3706	tags=24%, list=18%, signal=29%
REACTOME_NFKB_AND_MAP_KINASES_ACTIVATION_MEDIATED_BY_TLR4_SIGNALING_REPERTOIRE	70	0.248822	1.05308	0.385519	0.697413	1	5151	tags=21%, list=25%, signal=29%
REACTOME_CHONDROITIN_SULFATE_DERMATAN_SULFATE_METABOLISM	47	0.356454	1.02409	0.455253	0.700622	1	6927	tags=53%, list=34%, signal=80%
REACTOME_SIGNALING_BY_FGFR	108	0.342288	1.2991	0.126482	0.704117	0.999	5126	tags=27%, list=25%, signal=36%
REACTOME_TRANSPORT_OF_GLUCOSE_AND_OTHER_SUGARS_BILE_SALTS_AND_ORGANIC_ACIDS_METAL_IONS_AND_AMINE_COMPOUNDS	89	0.331696	1.01539	0.412351	0.706932	1	3961	tags=33%, list=19%, signal=40%
REACTOME_LIPID_DIGESTION_MOBILIZATION_AND_TRANSPORT	45	0.361379	1.01805	0.438356	0.707021	1	6601	tags=49%, list=32%, signal=72%
REACTOME_POST_NMDA_RECEPTOR_ACTIVATION_EVENTS	33	0.450283	1.30127	0.143145	0.710915	0.999	4874	tags=42%, list=24%, signal=56%
REACTOME_CHONDROITIN_SULFATE_BIOSYNTHESIS	19	0.420693	1.00713	0.465887	0.717416	1	6434	tags=53%, list=31%, signal=77%
REACTOME_RAS_ACTIVATION_UOPN_CA2_INFUX_THROUGH_NMDA_RECEPTOR	17	0.422685	0.995727	0.470103	0.718686	1	4458	tags=41%, list=22%, signal=53%
REACTOME_REGULATION_OF_INSULIN_SECRETION_BY_GLUCAGON_LIKE_PEPTIDE1	42	0.416362	1.30308	0.11359	0.719341	0.999	3708	tags=29%, list=18%, signal=35%
REACTOME_ACTIVATED_AMPK_STIMULATES_FATTY_ACID_OXIDATION_IN_MUSCLE	18	0.317131	0.996203	0.450292	0.722868	1	4810	tags=33%, list=23%, signal=43%
REACTOME_MYD88_MAL_CASCADE_INITIATED_ON_PLASMA_MEMBRANE	81	0.245688	0.998237	0.456349	0.723928	1	8201	tags=46%, list=40%, signal=76%
REACTOME_ENOS_ACTIVATION_AND_REGULATION	19	0.317831	0.99015	0.460922	0.724058	1	8	tags=5%, list=0%, signal=5%
REACTOME_METABOLISM_OF_VITAMINS_AND_COFACTORS	50	0.25618	1.00071	0.435644	0.724376	1	4531	tags=26%, list=22%, signal=33%
REACTOME_GPVI_MEDIATED_ACTIVATION_CASCADE	31	0.374045	0.984746	0.498008	0.724875	1	4758	tags=26%, list=23%, signal=34%
REACTOME_TRANSCRIPTIONAL_REGULATION_OF_WHITE_ADIPOCYTE_DIFFERENTIATION	72	0.282519	0.985824	0.463277	0.72781	1	3941	tags=24%, list=19%, signal=29%
REACTOME_PI_METABOLISM	47	0.252316	0.979748	0.466801	0.729066	1	8931	tags=51%, list=44%, signal=90%
REACTOME_SIGNALING_BY_FGFR_IN_DISEASE	121	0.324872	1.3039	0.121272	0.730772	0.999	5126	tags=26%, list=25%, signal=34%
REACTOME_BETA_DEFENSINS	34	0.338003	0.938644	0.538922	0.739433	1	1778	tags=6%, list=9%, signal=6%
REACTOME_TRAF6_MEDIATED_INDUCTION_OF_NFKB_AND_MAP_KINASES_UPON_TLR7_8_OR_9_ACTIVATION	75	0.227992	0.94482	0.51046	0.741743	1	4635	tags=19%, list=23%, signal=24%
REACTOME_NEUROTRANSMITTER_RECEPTOR_BINDING_AND_DOWNSTREAM_TRANSMISSION_IN_THE_POSTSYNAPTIC_CELL	135	0.310797	0.962267	0.522	0.742192	1	4553	tags=31%, list=22%, signal=40%
REACTOME_L1CAM_INTERACTIONS	84	0.2849	0.93913	0.539773	0.743038	1	2634	tags=18%, list=13%, signal=20%
REACTOME_GROWTH_HORMONE_RECEPTOR_SIGNALING	24	0.331417	0.931645	0.5625	0.74342	1	5022	tags=38%, list=24%, signal=50%
REACTOME_INNATE_IMMUNE_SYSTEM	260	0.258564	0.946232	0.506148	0.743568	1	3391	tags=14%, list=17%, signal=16%
REACTOME_VOLTAGE_GATED_POTASSIUM_CHANNELS	43	0.380852	0.933974	0.554672	0.743638	1	3708	tags=37%, list=18%, signal=45%
REACTOME_NRAGE_SIGNALS_DEATH_THROUGH_JNK	43	0.283228	0.948623	0.53012	0.743669	1	4116	tags=21%, list=20%, signal=26%
REACTOME_GLUCAGON_TYPE_LIGAND_RECEPTORS	33	0.469338	1.30442	0.0899796	0.74382	0.999	3908	tags=39%, list=19%, signal=49%
REACTOME_TRANSPORT_TO_THE_GOLGI_AND_SUBSEQUENT_MODIFICATION	33	0.297998	0.963692	0.507187	0.744458	1	2524	tags=12%, list=12%, signal=14%
REACTOME_AMINE_LIGAND_BINDING_RECEPTORS	37	0.383149	0.955946	0.544031	0.744507	1	4137	tags=35%, list=20%, signal=44%
REACTOME_FORMATION_OF_FIBRIN_CLOT_CLOTTING_CASCADE	31	0.515426	1.3188	0.121032	0.744775	0.999	3003	tags=35%, list=15%, signal=42%
REACTOME_SIGNAL_AMPLIFICATION	31	0.326453	0.957874	0.514852	0.745667	1	2956	tags=19%, list=14%, signal=23%
REACTOME_STEROID_HORMONES	29	0.361394	0.940207	0.54386	0.745715	1	3565	tags=28%, list=17%, signal=33%
REACTOME_BILE_ACID_AND_BILE_SALT_METABOLISM	27	0.360563	0.949221	0.53373	0.747317	1	4314	tags=41%, list=21%, signal=52%
REACTOME_TOLL_RECEPTOR_CASCADES	114	0.252564	0.951367	0.51004	0.748268	1	4635	tags=18%, list=23%, signal=24%
REACTOME_INTEGRATION_OF_ENERGY_METABOLISM	117	0.383774	1.3332	0.0905512	0.748618	0.999	4967	tags=30%, list=24%, signal=39%
REACTOME_ADP_SIGNALLING_THROUGH_P2RY12	21	0.352993	0.964006	0.533469	0.748817	1	2956	tags=24%, list=14%, signal=28%
REACTOME_INFLAMMASOMES	16	0.428539	0.926317	0.576687	0.748875	1	3923	tags=31%, list=19%, signal=39%
REACTOME_DAG_AND_IP3_SIGNALING	31	0.468042	1.31212	0.13963	0.749358	0.999	3651	tags=29%, list=18%, signal=35%
REACTOME_SIGNALING_BY_INSULIN_RECEPTOR	105	0.238251	0.964105	0.521484	0.753744	1	1693	tags=10%, list=8%, signal=10%
REACTOME_UNBLOCKING_OF_NMDA_RECEPTOR_GLUTAMATE_BINDING_AND_ACTIVATION	15	0.593521	1.34201	0.0969697	0.754042	0.998	4458	tags=67%, list=22%, signal=85%
REACTOME_COMPLEMENT_CASCADE	29	0.558354	1.3261	0.128713	0.754484	0.999	5260	tags=59%, list=26%, signal=79%
REACTOME_FGFR_LIGAND_BINDING_AND_ACTIVATION	22	0.580939	1.34748	0.0792079	0.754642	0.998	1446	tags=32%, list=7%, signal=34%
REACTOME_TRAFFICKING_OF_GLUR2_CONTAINING_AMPA_RECEPTORS	15	0.534735	1.30561	0.141372	0.754714	0.999	3070	tags=27%, list=15%, signal=31%
REACTOME_SHC_MEDIATED_CASCADE	28	0.529004	1.33626	0.0923379	0.755224	0.998	1446	tags=25%, list=7%, signal=27%
REACTOME_PLATELET_ACTIVATION_SIGNALING_AND_AGGREGATION	195	0.385863	1.31978	0.132653	0.757449	0.999	4932	tags=33%, list=24%, signal=43%
REACTOME_CELL_SURFACE_INTERACTIONS_AT_THE_VASCULAR_WALL	84	0.302935	0.89511	0.572266	0.764171	1	3337	tags=23%, list=16%, signal=27%
REACTOME_POTASSIUM_CHANNELS	98	0.321839	0.879929	0.656371	0.764792	1	3863	tags=35%, list=19%, signal=43%
REACTOME_GPCR_LIGAND_BINDING	395	0.302538	0.882325	0.673387	0.764849	1	4297	tags=31%, list=21%, signal=38%
REACTOME_SYNTHESIS_OF_PC	18	0.306195	0.877346	0.645833	0.765228	1	2630	tags=17%, list=13%, signal=19%
REACTOME_G_ALPHA_Z_SIGNALLING_EVENTS	44	0.301922	0.89103	0.610998	0.767011	1	3141	tags=25%, list=15%, signal=29%
REACTOME_CELL_CELL_JUNCTION_ORGANIZATION	56	0.299495	0.895503	0.638996	0.767963	1	4382	tags=30%, list=21%, signal=38%
REACTOME_G_ALPHA_Q_SIGNALLING_EVENTS	179	0.303501	0.913142	0.597137	0.768075	1	5507	tags=40%, list=27%, signal=54%
REACTOME_SIGNALING_BY_NODAL	18	0.351257	0.882656	0.60521	0.768626	1	3377	tags=22%, list=16%, signal=27%
REACTOME_SIGNALING_BY_BMP	22	0.487961	1.34871	0.167331	0.769298	0.998	7795	tags=64%, list=38%, signal=102%
REACTOME_HEMOSTASIS	446	0.238951	0.883653	0.613726	0.771291	1	3962	tags=22%, list=19%, signal=26%
REACTOME_SIGNALING_BY_RHO_GTPASES	109	0.238512	0.895618	0.591716	0.772244	1	5438	tags=31%, list=26%, signal=42%
REACTOME_THROMBOXANE_SIGNALLING_THROUGH_TP_RECEPTOR	23	0.318074	0.897437	0.618952	0.773433	1	2956	tags=22%, list=14%, signal=25%
REACTOME_SULFUR_AMINO_ACID_METABOLISM	24	0.258911	0.869973	0.641237	0.773567	1	1993	tags=17%, list=10%, signal=18%
REACTOME_SIGNALING_BY_FGFR1_MUTANTS	28	0.288859	0.867417	0.650485	0.773647	1	3552	tags=18%, list=17%, signal=22%
REACTOME_CELL_CELL_COMMUNICATION	118	0.259556	0.884525	0.655172	0.774154	1	4766	tags=25%, list=23%, signal=33%
REACTOME_FORMATION_OF_INCISION_COMPLEX_IN_GG_NER	21	0.284921	0.899039	0.565385	0.775213	1	7396	tags=43%, list=36%, signal=67%
REACTOME_SIGNALING_BY_NOTCH1	68	0.215497	0.902792	0.57393	0.777459	1	7789	tags=43%, list=38%, signal=68%
REACTOME_TIE2_SIGNALING	17	0.338743	0.89976	0.592381	0.778467	1	983	tags=12%, list=5%, signal=12%
REACTOME_ADHERENS_JUNCTIONS_INTERACTIONS	27	0.339424	0.904376	0.602713	0.779355	1	3424	tags=30%, list=17%, signal=36%
REACTOME_NITRIC_OXIDE_STIMULATES_GUANYLATE_CYCLASE	25	0.65872	1.42241	0.07393	0.780408	0.997	3492	tags=52%, list=17%, signal=63%
REACTOME_INTEGRIN_ALPHAIIB_BETA3_SIGNALING	27	0.283359	0.857929	0.619239	0.781692	1	5202	tags=30%, list=25%, signal=40%
REACTOME_GASTRIN_CREB_SIGNALLING_PATHWAY_VIA_PKC_AND_MAPK	200	0.278202	0.859985	0.72561	0.782345	1	5507	tags=36%, list=27%, signal=49%
REACTOME_NCAM1_INTERACTIONS	39	0.326007	0.854232	0.670082	0.784089	1	4533	tags=38%, list=22%, signal=49%
REACTOME_SEMAPHORIN_INTERACTIONS	63	0.391695	1.34907	0.145383	0.787394	0.998	4758	tags=32%, list=23%, signal=41%
REACTOME_NCAM_SIGNALING_FOR_NEURITE_OUT_GROWTH	64	0.269453	0.841257	0.679592	0.789378	1	3754	tags=25%, list=18%, signal=30%
REACTOME_GLYCOSAMINOGLYCAN_METABOLISM	108	0.275157	0.842335	0.641283	0.791726	1	6320	tags=41%, list=31%, signal=59%
REACTOME_SLC_MEDIATED_TRANSMEMBRANE_TRANSPORT	240	0.237507	0.84692	0.825397	0.792288	1	3775	tags=23%, list=18%, signal=28%
REACTOME_TRANSPORT_OF_INORGANIC_CATIONS_ANIONS_AND_AMINO_ACIDS_OLIGOPEPTIDES	93	0.267467	0.84403	0.797688	0.793096	1	2472	tags=18%, list=12%, signal=21%
REACTOME_ACTIVATED_POINT_MUTANTS_OF_FGFR2	16	0.646664	1.42524	0.0445344	0.796662	0.997	1446	tags=38%, list=7%, signal=40%
REACTOME_DEFENSINS	40	0.293767	0.829703	0.750524	0.800241	1	1778	tags=5%, list=9%, signal=5%
REACTOME_METABOLISM_OF_STEROID_HORMONES_AND_VITAMINS_A_AND_D	35	0.313552	0.831582	0.785714	0.801458	1	3565	tags=23%, list=17%, signal=28%
REACTOME_NEGATIVE_REGULATION_OF_FGFR_SIGNALING	36	0.493917	1.35013	0.0928854	0.804273	0.998	1446	tags=19%, list=7%, signal=21%
REACTOME_SIGNALING_BY_ERBB4	87	0.334407	1.42714	0.0738523	0.81832	0.997	5126	tags=28%, list=25%, signal=37%
REACTOME_PHOSPHOLIPID_METABOLISM	190	0.317709	1.40425	0.0389864	0.819153	0.997	5337	tags=27%, list=26%, signal=37%
REACTOME_NEUROTRANSMITTER_RELEASE_CYCLE	34	0.515802	1.35071	0.0704762	0.823629	0.998	3307	tags=38%, list=16%, signal=46%
REACTOME_PLC_BETA_MEDIATED_EVENTS	42	0.275058	0.802647	0.756863	0.828645	1	4967	tags=26%, list=24%, signal=34%
REACTOME_CHYLOMICRON_MEDIATED_LIPID_TRANSPORT	16	0.335709	0.796287	0.739726	0.830561	1	3702	tags=31%, list=18%, signal=38%
REACTOME_PIP3_ACTIVATES_AKT_SIGNALING	27	0.331248	1.39395	0.114173	0.831255	0.997	8370	tags=52%, list=41%, signal=87%
REACTOME_O_LINKED_GLYCOSYLATION_OF_MUCINS	53	0.287055	0.803406	0.768031	0.831714	1	2259	tags=19%, list=11%, signal=21%
REACTOME_PHASE_II_CONJUGATION	67	0.279144	0.797105	0.782197	0.833571	1	2900	tags=19%, list=14%, signal=23%
REACTOME_ADP_SIGNALLING_THROUGH_P2RY1	25	0.28177	0.807423	0.768173	0.83378	1	2956	tags=20%, list=14%, signal=23%
REACTOME_CIRCADIAN_CLOCK	52	0.366404	1.37941	0.131373	0.833836	0.997	4673	tags=33%, list=23%, signal=42%
REACTOME_CLASS_A1_RHODOPSIN_LIKE_RECEPTORS	294	0.286878	0.804284	0.815353	0.834518	1	4297	tags=30%, list=21%, signal=37%
REACTOME_NUCLEAR_SIGNALING_BY_ERBB4	38	0.478661	1.43124	0.054878	0.835245	0.997	2539	tags=24%, list=12%, signal=27%
REACTOME_INTERACTION_BETWEEN_L1_AND_ANKYRINS	21	0.592445	1.35342	0.101695	0.835649	0.998	1061	tags=33%, list=5%, signal=35%
REACTOME_SYNTHESIS_OF_PIPS_AT_THE_PLASMA_MEMBRANE	30	0.440296	1.38359	0.13442	0.843775	0.997	9089	tags=67%, list=44%, signal=119%
REACTOME_ACTIVATION_OF_NMDA_RECEPTOR_UPON_GLUTAMATE_BINDING_AND_POSTSYNAPTIC_EVENTS	37	0.511516	1.43659	0.05625	0.84582	0.996	4874	tags=49%, list=24%, signal=64%
REACTOME_ABC_FAMILY_PROTEINS_MEDIATED_TRANSPORT	33	0.585845	1.44254	0.0584677	0.856698	0.995	3409	tags=42%, list=17%, signal=51%
REACTOME_MUSCLE_CONTRACTION	46	0.300832	0.763616	0.725738	0.857562	1	3578	tags=24%, list=17%, signal=29%
REACTOME_ION_CHANNEL_TRANSPORT	54	0.267873	0.765791	0.898438	0.858597	1	4073	tags=30%, list=20%, signal=37%
REACTOME_PHASE1_FUNCTIONALIZATION_OF_COMPOUNDS	69	0.504885	1.35346	0.0705882	0.858684	0.998	4043	tags=42%, list=20%, signal=52%
REACTOME_PHOSPHOLIPASE_C_MEDIATED_CASCADE	53	0.489623	1.36565	0.0734127	0.860101	0.997	3651	tags=32%, list=18%, signal=39%
REACTOME_HDL_MEDIATED_LIPID_TRANSPORT	15	0.328294	0.767136	0.785124	0.860675	1	7274	tags=67%, list=35%, signal=103%
REACTOME_METAL_ION_SLC_TRANSPORTERS	22	0.261571	0.744837	0.824458	0.861059	1	1959	tags=14%, list=10%, signal=15%
REACTOME_SIGNALING_BY_ROBO_RECEPTOR	29	0.39846	1.35858	0.113281	0.86202	0.998	3256	tags=21%, list=16%, signal=25%
REACTOME_EGFR_DOWNREGULATION	24	0.214433	0.746791	0.775829	0.862322	1	4698	tags=17%, list=23%, signal=22%
REACTOME_SHC1_EVENTS_IN_ERBB4_SIGNALING	20	0.255569	0.7315	0.78373	0.86262	1	71	tags=5%, list=0%, signal=5%
REACTOME_G_PROTEIN_BETA_GAMMA_SIGNALLING	28	0.261147	0.735992	0.818	0.86464	1	4512	tags=25%, list=22%, signal=32%
REACTOME_N_GLYCAN_ANTENNAE_ELONGATION_IN_THE_MEDIAL_TRANS_GOLGI	18	0.293318	0.76715	0.7751	0.864955	1	6482	tags=39%, list=32%, signal=57%
REACTOME_FATTY_ACID_TRIACYLGLYCEROL_AND_KETONE_BODY_METABOLISM	167	0.163471	0.732672	0.878788	0.865142	1	5571	tags=23%, list=27%, signal=31%
REACTOME_APOPTOTIC_CLEAVAGE_OF_CELLULAR_PROTEINS	38	0.209541	0.738649	0.793372	0.86516	1	704	tags=5%, list=3%, signal=5%
REACTOME_OPIOID_SIGNALLING	77	0.22688	0.747311	0.856031	0.86567	1	3651	tags=17%, list=18%, signal=20%
REACTOME_LIPOPROTEIN_METABOLISM	28	0.282462	0.754455	0.830375	0.867542	1	7556	tags=61%, list=37%, signal=96%
REACTOME_SIGNALING_BY_FGFR1_FUSION_MUTANTS	17	0.219749	0.767777	0.743786	0.868332	1	6260	tags=29%, list=30%, signal=42%
REACTOME_INCRETIN_SYNTHESIS_SECRETION_AND_INACTIVATION	21	0.297276	0.750714	0.854902	0.868783	1	4898	tags=29%, list=24%, signal=37%
REACTOME_G_BETA_GAMMA_SIGNALLING_THROUGH_PI3KGAMMA	25	0.268429	0.747893	0.802041	0.868899	1	4512	tags=28%, list=22%, signal=36%
REACTOME_TIGHT_JUNCTION_INTERACTIONS	29	0.285978	0.76836	0.806517	0.871826	1	4721	tags=31%, list=23%, signal=40%
REACTOME_ASPARAGINE_N_LINKED_GLYCOSYLATION	80	0.148336	0.719005	0.808081	0.875712	1	7134	tags=28%, list=35%, signal=42%
REACTOME_SYNTHESIS_SECRETION_AND_INACTIVATION_OF_GLP1	18	0.285471	0.712544	0.901408	0.876202	1	2161	tags=11%, list=11%, signal=12%
REACTOME_G_BETA_GAMMA_SIGNALLING_THROUGH_PLC_BETA	20	0.263126	0.713064	0.894737	0.879652	1	2956	tags=20%, list=14%, signal=23%
REACTOME_ENERGY_DEPENDENT_REGULATION_OF_MTOR_BY_LKB1_AMPK	17	0.217005	0.698018	0.844622	0.886185	1	8543	tags=71%, list=42%, signal=121%
REACTOME_A_TETRASACCHARIDE_LINKER_SEQUENCE_IS_REQUIRED_FOR_GAG_SYNTHESIS	25	0.263511	0.700711	0.840864	0.886984	1	6927	tags=52%, list=34%, signal=78%
REACTOME_SIGNALING_BY_HIPPO	18	0.230023	0.692431	0.771255	0.888999	1	6548	tags=33%, list=32%, signal=49%
REACTOME_SYNTHESIS_OF_GLYCOSYLPHOSPHATIDYLINOSITOL_GPI	17	0.48298	1.44301	0.136268	0.891707	0.995	3995	tags=29%, list=19%, signal=36%
REACTOME_HEPARAN_SULFATE_HEPARIN_HS_GAG_METABOLISM	51	0.223876	0.673034	0.921212	0.906785	1	6927	tags=45%, list=34%, signal=68%
REACTOME_SEMA4D_IN_SEMAPHORIN_SIGNALING	28	0.433657	1.4479	0.0894632	0.910242	0.995	6070	tags=32%, list=30%, signal=46%
REACTOME_SYNTHESIS_SECRETION_AND_DEACYLATION_OF_GHRELIN	16	0.266723	0.642056	0.947368	0.934441	1	3414	tags=25%, list=17%, signal=30%
REACTOME_PROSTACYCLIN_SIGNALLING_THROUGH_PROSTACYCLIN_RECEPTOR	19	0.23766	0.6371	0.951515	0.934638	1	2956	tags=21%, list=14%, signal=25%
REACTOME_CGMP_EFFECTS	19	0.702845	1.45196	0.0595238	0.936134	0.994	3492	tags=63%, list=17%, signal=76%
REACTOME_GLYCOGEN_BREAKDOWN_GLYCOGENOLYSIS	16	0.22336	0.626717	0.902	0.939719	1	15947	tags=100%, list=78%, signal=448%
REACTOME_MYOGENESIS	26	0.218626	0.587078	0.951782	0.945244	1	6600	tags=35%, list=32%, signal=51%
REACTOME_GAP_JUNCTION_TRAFFICKING	27	0.238569	0.588664	0.972973	0.948125	1	4961	tags=33%, list=24%, signal=44%
REACTOME_TERMINATION_OF_O_GLYCAN_BIOSYNTHESIS	19	0.260274	0.609851	0.968317	0.949054	1	7131	tags=53%, list=35%, signal=81%
REACTOME_NUCLEAR_RECEPTOR_TRANSCRIPTION_PATHWAY	47	0.483299	1.45869	0.0230769	0.949084	0.994	3653	tags=34%, list=18%, signal=41%
REACTOME_RORA_ACTIVATES_CIRCADIAN_EXPRESSION	24	0.191865	0.591972	0.915323	0.950013	1	6056	tags=29%, list=29%, signal=41%
REACTOME_GAP_JUNCTION_ASSEMBLY	18	0.271501	0.598928	0.963039	0.953202	1	4083	tags=33%, list=20%, signal=42%
REACTOME_IL1_SIGNALING	39	0.181451	0.593219	0.913481	0.953371	1	7402	tags=38%, list=36%, signal=60%
REACTOME_MEMBRANE_TRAFFICKING	126	0.0963939	0.500432	0.995976	0.980798	1	7614	tags=29%, list=37%, signal=46%
REACTOME_INSULIN_SYNTHESIS_AND_PROCESSING	20	0.179389	0.50231	0.974757	0.984466	1	3907	tags=15%, list=19%, signal=19%
REACTOME_REGULATION_OF_SIGNALING_BY_CBL	18	0.163368	0.450749	0.978261	0.990005	1	17178	tags=100%, list=84%, signal=612%
REACTOME_TRAF6_MEDIATED_NFKB_ACTIVATION	21	0.13833	0.417598	0.987552	0.991484	1	17692	tags=100%, list=86%, signal=723%
REACTOME_OTHER_SEMAPHORIN_INTERACTIONS	15	0.612686	1.45992	0.0838323	0.992926	0.994	2790	tags=40%, list=14%, signal=46%
REACTOME_SEMA4D_INDUCED_CELL_MIGRATION_AND_GROWTH_CONE_COLLAPSE	24	0.523911	1.80512	0.00407332	1	0.497	6070	tags=33%, list=30%, signal=47%
REACTOME_MAPK_TARGETS_NUCLEAR_EVENTS_MEDIATED_BY_MAP_KINASES	30	0.450903	1.64583	0.0450098	1	0.862	8201	tags=60%, list=40%, signal=100%
REACTOME_PI3K_AKT_ACTIVATION	36	0.40827	1.63932	0.0438095	1	0.869	6959	tags=42%, list=34%, signal=63%
REACTOME_ERK_MAPK_TARGETS	21	0.477735	1.60462	0.056338	1	0.914	3391	tags=24%, list=17%, signal=28%
REACTOME_GLYCOSPHINGOLIPID_METABOLISM	37	0.50437	1.59585	0.0176817	1	0.924	5674	tags=46%, list=28%, signal=63%
REACTOME_NUCLEAR_EVENTS_KINASE_AND_TRANSCRIPTION_FACTOR_ACTIVATION	24	0.437772	1.57002	0.0717132	1	0.943	3391	tags=21%, list=17%, signal=25%
REACTOME_PTM_GAMMA_CARBOXYLATION_HYPUSINE_FORMATION_AND_ARYLSULFATASE_ACTIVATION	26	0.588122	1.5652	0.0250965	1	0.946	4318	tags=42%, list=21%, signal=54%
REACTOME_GENERIC_TRANSCRIPTION_PATHWAY	342	0.393259	1.50445	0.0798479	1	0.983	6373	tags=44%, list=31%, signal=63%
REACTOME_SPHINGOLIPID_METABOLISM	62	0.428815	1.49413	0.0368217	1	0.986	4562	tags=34%, list=22%, signal=43%
REACTOME_RAP1_SIGNALLING	16	0.560307	1.48923	0.0741483	1	0.986	1202	tags=19%, list=6%, signal=20%
REACTOME_REGULATION_OF_INSULIN_LIKE_GROWTH_FACTOR_IGF_ACTIVITY_BY_INSULIN_LIKE_GROWTH_FACTOR_BINDING_PROTEINS_IGFBPS	16	0.646287	1.48066	0.0368217	1	0.988	4438	tags=75%, list=22%, signal=96%
REACTOME_BRANCHED_CHAIN_AMINO_ACID_CATABOLISM	17	0.49366	1.47339	0.116	1	0.991	5571	tags=53%, list=27%, signal=73%
REACTOME_SIGNALLING_BY_NGF	212	0.304698	1.47091	0.054	1	0.992	3662	tags=17%, list=18%, signal=20%
REACTOME_SMOOTH_MUSCLE_CONTRACTION	23	0.583223	1.47006	0.129482	1	0.993	5431	tags=48%, list=26%, signal=65%
REACTOME_NETRIN1_SIGNALING	38	0.509851	1.46952	0.0426829	1	0.993	3144	tags=32%, list=15%, signal=37%
REACTOME_NGF_SIGNALLING_VIA_TRKA_FROM_THE_PLASMA_MEMBRANE	134	0.323562	1.46811	0.0708661	1	0.993	5126	tags=25%, list=25%, signal=33%
REACTOME_SIGNALING_BY_PDGF	118	0.36032	1.46395	0.0955166	1	0.993	5126	tags=34%, list=25%, signal=45%
REACTOME_PKA_MEDIATED_PHOSPHORYLATION_OF_CREB	17	0.551801	1.46244	0.0705882	1	0.993	4967	tags=41%, list=24%, signal=54%
