# Supplementary material for: Prognostic value of CA20, a score based on centrosome amplification-associated genes, in breast tumors
Source: Sci Rep. 2017 Mar 21;7:262. doi: 10.1038/s41598-017-00363-w (PMC5428291; doi:10.1038/s41598-017-00363-w)
Supplement: Supplementary file 7 — Supplementary Table 6 [file 41598_2017_363_MOESM7_ESM.csv]

## Sheet: gsea_report_for_2_1480968374488
NAME	SIZE	ES	NES	NOM p-val	FDR q-val	FWER p-val	RANK AT MAX	LEADING EDGE
GO_CYTOKINESIS	80	0.695193	2.6282	0	0	0	1094	tags=26%, list=5%, signal=28%
GO_RIBONUCLEOPROTEIN_COMPLEX_LOCALIZATION	105	0.521728	2.45398	0	0.00047231	0.003	7061	tags=72%, list=34%, signal=110%
GO_DNA_REPAIR	461	0.528103	2.50645	0	0.000496575	0.002	3134	tags=28%, list=15%, signal=32%
GO_CELL_CYCLE_CHECKPOINT	191	0.619221	2.45546	0	0.000508641	0.003	1400	tags=25%, list=7%, signal=26%
GO_CELL_DIVISION	434	0.624041	2.57505	0	0.000518182	0.001	1415	tags=25%, list=7%, signal=26%
GO_REGULATION_OF_MICROTUBULE_POLYMERIZATION_OR_DEPOLYMERIZATION	173	0.597308	2.46225	0	0.000551028	0.003	1404	tags=23%, list=7%, signal=25%
GO_CELL_CYCLE_PHASE_TRANSITION	242	0.660139	2.51593	0	0.000558647	0.002	2439	tags=35%, list=12%, signal=39%
GO_ORGANELLE_FISSION	474	0.651828	2.48815	0	0.000601122	0.003	1438	tags=27%, list=7%, signal=29%
GO_DNA_GEOMETRIC_CHANGE	80	0.715503	2.51957	0	0.000638454	0.002	1388	tags=28%, list=7%, signal=29%
GO_SPINDLE_ASSEMBLY	68	0.73308	2.42482	0	0.000652315	0.004	625	tags=24%, list=3%, signal=24%
GO_REGULATION_OF_SISTER_CHROMATID_SEGREGATION	67	0.729125	2.4891	0	0.000661234	0.003	791	tags=27%, list=4%, signal=28%
GO_NUCLEAR_EXPORT	133	0.450709	2.42621	0	0.000695802	0.004	7174	tags=64%, list=35%, signal=98%
GO_REGULATION_OF_CHROMOSOME_SEGREGATION	85	0.76005	2.52135	0	0.000744863	0.002	791	tags=31%, list=4%, signal=32%
GO_DNA_INTEGRITY_CHECKPOINT	143	0.58338	2.40947	0	0.000774584	0.006	2117	tags=25%, list=10%, signal=28%
GO_NUCLEAR_CHROMOSOME_SEGREGATION	218	0.752468	2.36946	0	0.000814273	0.01	1324	tags=37%, list=6%, signal=39%
GO_NUCLEAR_ENVELOPE_ORGANIZATION	80	0.49066	2.38767	0	0.000844639	0.008	4348	tags=34%, list=21%, signal=43%
GO_DNA_RECOMBINATION	196	0.609363	2.37557	0	0.000848202	0.01	3039	tags=37%, list=15%, signal=43%
GO_CELL_CYCLE_G1_S_PHASE_TRANSITION	104	0.719221	2.32133	0	0.000858396	0.014	1388	tags=39%, list=7%, signal=42%
GO_G1_S_TRANSITION_OF_MITOTIC_CELL_CYCLE	104	0.719221	2.32134	0	0.000884407	0.014	1388	tags=39%, list=7%, signal=42%
GO_RNA_SPLICING	335	0.396154	2.38991	0.0020202	0.00088486	0.008	7471	tags=57%, list=36%, signal=88%
GO_MITOTIC_CELL_CYCLE_CHECKPOINT	138	0.563465	2.37899	0	0.00088508	0.01	1400	tags=21%, list=7%, signal=22%
GO_RETROGRADE_VESICLE_MEDIATED_TRANSPORT_GOLGI_TO_ER	77	0.566063	2.54597	0	0.000893836	0.002	405	tags=12%, list=2%, signal=12%
GO_NEGATIVE_REGULATION_OF_CELL_CYCLE_PROCESS	212	0.53746	2.3266	0	0.000912045	0.014	1400	tags=20%, list=7%, signal=21%
GO_MICROTUBULE_CYTOSKELETON_ORGANIZATION_INVOLVED_IN_MITOSIS	40	0.824444	2.32847	0	0.000927512	0.014	521	tags=30%, list=3%, signal=31%
GO_PROTEIN_SUMOYLATION	115	0.501684	2.39386	0	0.000929103	0.008	4030	tags=33%, list=20%, signal=41%
GO_CHROMOSOME_LOCALIZATION	59	0.731722	2.32711	0.00201207	0.000941466	0.014	845	tags=29%, list=4%, signal=30%
GO_MITOTIC_SPINDLE_ORGANIZATION	68	0.776594	2.35125	0	0.000953747	0.013	540	tags=32%, list=3%, signal=33%
GO_MITOTIC_SPINDLE_ASSEMBLY	40	0.824444	2.32847	0	0.000959495	0.014	521	tags=30%, list=3%, signal=31%
GO_NEGATIVE_REGULATION_OF_CELLULAR_PROTEIN_CATABOLIC_PROCESS	63	0.5998	2.39417	0	0.000978003	0.008	946	tags=16%, list=5%, signal=17%
GO_NEGATIVE_REGULATION_OF_CHROMOSOME_ORGANIZATION	96	0.575467	2.33803	0	0.000993763	0.014	1076	tags=17%, list=5%, signal=18%
GO_CYTOSKELETON_DEPENDENT_CYTOKINESIS	39	0.742025	2.29677	0	0.000997177	0.018	1094	tags=33%, list=5%, signal=35%
GO_REGULATION_OF_MICROTUBULE_BASED_PROCESS	234	0.536794	2.34526	0	0.00099809	0.013	1438	tags=22%, list=7%, signal=24%
GO_REGULATION_OF_PROTEIN_COMPLEX_DISASSEMBLY	212	0.537971	2.29923	0	0.00102342	0.018	1474	tags=20%, list=7%, signal=21%
GO_DNA_REPLICATION	195	0.641767	2.30168	0	0.00102548	0.017	2390	tags=37%, list=12%, signal=41%
GO_CHROMOSOME_SEGREGATION	259	0.731993	2.39776	0	0.00103234	0.008	1324	tags=34%, list=6%, signal=36%
GO_MITOTIC_NUCLEAR_DIVISION	347	0.695557	2.56227	0	0.00103636	0.001	1409	tags=28%, list=7%, signal=30%
GO_SISTER_CHROMATID_SEGREGATION	170	0.787995	2.30319	0	0.00105397	0.017	1324	tags=40%, list=6%, signal=42%
GO_NEGATIVE_REGULATION_OF_PROTEIN_MODIFICATION_BY_SMALL_PROTEIN_CONJUGATION_OR_REMOVAL	137	0.479417	2.30427	0	0.00108408	0.017	5521	tags=40%, list=27%, signal=55%
GO_REGULATION_OF_CHROMOSOME_ORGANIZATION	271	0.440044	2.26334	0	0.00110214	0.028	1996	tags=16%, list=10%, signal=17%
GO_MITOTIC_DNA_INTEGRITY_CHECKPOINT	99	0.541436	2.26526	0	0.00110252	0.027	2877	tags=28%, list=14%, signal=33%
GO_NEGATIVE_REGULATION_OF_MITOTIC_CELL_CYCLE	198	0.509246	2.28002	0	0.00111068	0.025	1400	tags=19%, list=7%, signal=20%
GO_CELL_CYCLE_G2_M_PHASE_TRANSITION	132	0.621267	2.54714	0	0.00111729	0.002	2512	tags=29%, list=12%, signal=33%
GO_NEGATIVE_REGULATION_OF_PROTEIN_COMPLEX_DISASSEMBLY	168	0.56434	2.26707	0	0.00112457	0.027	1273	tags=21%, list=6%, signal=22%
GO_NEGATIVE_REGULATION_OF_CELL_CYCLE_PHASE_TRANSITION	145	0.53036	2.28042	0	0.00112957	0.024	1096	tags=17%, list=5%, signal=18%
GO_POSITIVE_REGULATION_OF_CELL_CYCLE_PHASE_TRANSITION	67	0.635325	2.28014	0	0.00113431	0.025	1345	tags=22%, list=7%, signal=24%
GO_RNA_3_END_PROCESSING	86	0.498359	2.29068	0.0020202	0.00114628	0.022	6326	tags=58%, list=31%, signal=84%
GO_RECOMBINATIONAL_REPAIR	70	0.675894	2.2551	0	0.00114677	0.029	1438	tags=30%, list=7%, signal=32%
GO_MITOTIC_SISTER_CHROMATID_SEGREGATION	87	0.803642	2.26753	0	0.00114752	0.027	1059	tags=39%, list=5%, signal=41%
GO_REGULATION_OF_MITOTIC_CELL_CYCLE	459	0.475645	2.2806	0	0.00115467	0.024	3042	tags=25%, list=15%, signal=29%
GO_MULTI_ORGANISM_LOCALIZATION	67	0.502548	2.28353	0	0.00116448	0.024	5894	tags=55%, list=29%, signal=77%
GO_NEGATIVE_REGULATION_OF_MITOTIC_NUCLEAR_DIVISION	34	0.75792	2.2861	0	0.00117091	0.023	586	tags=32%, list=3%, signal=33%
GO_DOUBLE_STRAND_BREAK_REPAIR	153	0.604782	2.28809	0	0.00118184	0.023	3098	tags=36%, list=15%, signal=42%
GO_MULTI_ORGANISM_TRANSPORT	67	0.502548	2.28353	0	0.00119156	0.024	5894	tags=55%, list=29%, signal=77%
GO_REGULATION_OF_PROTEASOMAL_UBIQUITIN_DEPENDENT_PROTEIN_CATABOLIC_PROCESS	146	0.409467	2.24993	0	0.00122425	0.032	791	tags=10%, list=4%, signal=10%
GO_RNA_SPLICING_VIA_TRANSESTERIFICATION_REACTIONS	248	0.412965	2.25163	0.00408163	0.00123935	0.031	7638	tags=62%, list=37%, signal=98%
GO_DNA_DAMAGE_RESPONSE_DETECTION_OF_DNA_DAMAGE	36	0.601842	2.24616	0	0.00126367	0.033	5378	tags=50%, list=26%, signal=68%
GO_RNA_LOCALIZATION	167	0.393645	2.24622	0.00192308	0.00128624	0.033	6202	tags=53%, list=30%, signal=75%
GO_REGULATION_OF_TELOMERE_MAINTENANCE_VIA_TELOMERE_LENGTHENING	48	0.520702	2.24095	0	0.00136497	0.035	5048	tags=48%, list=25%, signal=63%
GO_NUCLEAR_ENVELOPE_DISASSEMBLY	46	0.625793	2.23366	0	0.00146125	0.039	4348	tags=46%, list=21%, signal=58%
GO_REGULATION_OF_CELL_CYCLE_PHASE_TRANSITION	317	0.482753	2.23086	0	0.00147154	0.04	3025	tags=24%, list=15%, signal=27%
GO_MEMBRANE_DISASSEMBLY	46	0.625793	2.23366	0	0.00148602	0.039	4348	tags=46%, list=21%, signal=58%
GO_CENTROSOME_CYCLE	44	0.707041	2.2232	0	0.00159523	0.044	2337	tags=36%, list=11%, signal=41%
GO_REGULATION_OF_PROTEIN_UBIQUITINATION_INVOLVED_IN_UBIQUITIN_DEPENDENT_PROTEIN_CATABOLIC_PROCESS	103	0.489537	2.21996	0	0.00163063	0.046	5521	tags=41%, list=27%, signal=55%
GO_MICROTUBULE_ORGANIZING_CENTER_ORGANIZATION	83	0.602878	2.21802	0	0.00165663	0.047	2584	tags=34%, list=13%, signal=38%
GO_METAPHASE_PLATE_CONGRESSION	40	0.782149	2.21556	0	0.00165932	0.048	731	tags=35%, list=4%, signal=36%
GO_DNA_DEPENDENT_DNA_REPLICATION	91	0.716761	2.21637	0	0.00166404	0.048	2481	tags=49%, list=12%, signal=56%
GO_MRNA_PROCESSING	397	0.336182	2.21036	0.00200803	0.00172934	0.052	7471	tags=54%, list=36%, signal=83%
GO_REGULATION_OF_NUCLEAR_DIVISION	159	0.603375	2.20517	0	0.00183548	0.057	1677	tags=29%, list=8%, signal=31%
GO_REGULATION_OF_CELL_CYCLE_CHECKPOINT	28	0.663671	2.20061	0	0.00183818	0.059	1748	tags=29%, list=9%, signal=31%
GO_NUCLEUS_ORGANIZATION	134	0.421617	2.20221	0.00191571	0.00185435	0.059	5686	tags=39%, list=28%, signal=53%
GO_NEGATIVE_REGULATION_OF_CHROMOSOME_SEGREGATION	28	0.833744	2.19661	0	0.00190885	0.061	586	tags=36%, list=3%, signal=37%
GO_SISTER_CHROMATID_COHESION	108	0.786437	2.18648	0	0.00205041	0.068	785	tags=39%, list=4%, signal=40%
GO_NEGATIVE_REGULATION_OF_NUCLEAR_DIVISION	46	0.724864	2.18522	0	0.00205711	0.068	586	tags=33%, list=3%, signal=33%
GO_REGULATION_OF_TELOMERE_MAINTENANCE	62	0.463717	2.18793	0.00198413	0.00206384	0.068	5048	tags=39%, list=25%, signal=51%
GO_PROTEASOMAL_PROTEIN_CATABOLIC_PROCESS	269	0.331003	2.18364	0	0.00210829	0.07	972	tags=7%, list=5%, signal=7%
GO_ANTIGEN_PROCESSING_AND_PRESENTATION_OF_PEPTIDE_ANTIGEN_VIA_MHC_CLASS_II	90	0.592812	2.18103	0	0.00214463	0.074	472	tags=12%, list=2%, signal=12%
GO_ANTIGEN_PROCESSING_AND_PRESENTATION_OF_PEPTIDE_OR_POLYSACCHARIDE_ANTIGEN_VIA_MHC_CLASS_II	90	0.592812	2.18103	0	0.00217285	0.074	472	tags=12%, list=2%, signal=12%
GO_DNA_BIOSYNTHETIC_PROCESS	112	0.567099	2.17557	0	0.00222438	0.079	4083	tags=43%, list=20%, signal=53%
GO_NEGATIVE_REGULATION_OF_ORGANELLE_ORGANIZATION	384	0.439989	2.17173	0	0.00227266	0.08	1273	tags=15%, list=6%, signal=16%
GO_REGULATION_OF_DOUBLE_STRAND_BREAK_REPAIR	38	0.684212	2.16913	0	0.00232938	0.084	2045	tags=26%, list=10%, signal=29%
GO_G2_DNA_DAMAGE_CHECKPOINT	31	0.704111	2.16623	0	0.00235055	0.086	508	tags=26%, list=2%, signal=26%
GO_REGULATION_OF_CYTOKINESIS	62	0.668338	2.15862	0	0.00254123	0.089	1319	tags=24%, list=6%, signal=26%
GO_INTERSTRAND_CROSS_LINK_REPAIR	39	0.671116	2.15565	0	0.00260728	0.092	2825	tags=46%, list=14%, signal=53%
GO_PROTEIN_UBIQUITINATION_INVOLVED_IN_UBIQUITIN_DEPENDENT_PROTEIN_CATABOLIC_PROCESS	133	0.434877	2.15583	0	0.0026387	0.092	982	tags=10%, list=5%, signal=10%
GO_BASE_EXCISION_REPAIR	39	0.582676	2.14986	0.00202429	0.00264084	0.096	2660	tags=31%, list=13%, signal=35%
GO_REGULATION_OF_PROTEASOMAL_PROTEIN_CATABOLIC_PROCESS	179	0.360949	2.15183	0	0.00264771	0.094	946	tags=9%, list=5%, signal=9%
GO_NEGATIVE_REGULATION_OF_CELL_DIVISION	60	0.737481	2.15073	0	0.00265144	0.095	586	tags=33%, list=3%, signal=34%
GO_MITOTIC_CYTOKINESIS	31	0.742715	2.1417	0	0.00287213	0.105	1094	tags=35%, list=5%, signal=37%
GO_DNA_CONFORMATION_CHANGE	257	0.64134	2.13423	0	0.0030309	0.112	1582	tags=30%, list=8%, signal=32%
GO_SIGNAL_TRANSDUCTION_IN_RESPONSE_TO_DNA_DAMAGE	95	0.4609	2.13216	0	0.00304459	0.112	3283	tags=25%, list=16%, signal=30%
GO_PROTEIN_LOCALIZATION_TO_CHROMOSOME	44	0.73995	2.12851	0	0.00322966	0.12	731	tags=34%, list=4%, signal=35%
GO_ANAPHASE_PROMOTING_COMPLEX_DEPENDENT_CATABOLIC_PROCESS	77	0.642303	2.12591	0	0.0032723	0.123	5521	tags=55%, list=27%, signal=74%
GO_SPINDLE_LOCALIZATION	38	0.631114	2.11522	0.00200803	0.00348802	0.132	1046	tags=24%, list=5%, signal=25%
GO_POSITIVE_REGULATION_OF_CELL_CYCLE_PROCESS	243	0.516186	2.11335	0	0.00350454	0.137	1438	tags=20%, list=7%, signal=21%
GO_REGULATION_OF_LIGASE_ACTIVITY	129	0.446055	2.11341	0.00208768	0.00353266	0.136	5521	tags=40%, list=27%, signal=55%
GO_TRNA_METABOLIC_PROCESS	171	0.44993	2.10931	0.00630252	0.00355254	0.138	5420	tags=47%, list=26%, signal=64%
GO_HISTONE_MRNA_METABOLIC_PROCESS	28	0.531708	2.10457	0.0019685	0.0036632	0.144	5089	tags=54%, list=25%, signal=71%
GO_REGULATION_OF_CENTROSOME_CYCLE	36	0.598656	2.09464	0.00383142	0.00400323	0.156	4182	tags=53%, list=20%, signal=66%
GO_MITOTIC_RECOMBINATION	39	0.760665	2.09324	0	0.00400395	0.159	3133	tags=67%, list=15%, signal=79%
GO_MITOTIC_G2_M_TRANSITION_CHECKPOINT	19	0.815966	2.09476	0	0.00404408	0.156	508	tags=32%, list=2%, signal=32%
GO_DNA_SYNTHESIS_INVOLVED_IN_DNA_REPAIR	71	0.599289	2.07373	0.00201207	0.00424156	0.184	2889	tags=37%, list=14%, signal=42%
GO_MRNA_3_END_PROCESSING	60	0.475298	2.08578	0.00592885	0.00424205	0.17	7062	tags=63%, list=34%, signal=96%
GO_DNA_DEPENDENT_DNA_REPLICATION_MAINTENANCE_OF_FIDELITY	22	0.710765	2.07694	0	0.0042563	0.181	1096	tags=32%, list=5%, signal=34%
GO_REGULATION_OF_SPINDLE_ORGANIZATION	18	0.644814	2.07783	0.00209205	0.00427539	0.179	2167	tags=28%, list=11%, signal=31%
GO_CELL_SEPARATION_AFTER_CYTOKINESIS	16	0.652307	2.07385	0.00213675	0.00428012	0.184	125	tags=13%, list=1%, signal=13%
GO_MEIOTIC_CELL_CYCLE_PROCESS	145	0.640709	2.07463	0	0.00429242	0.184	2670	tags=40%, list=13%, signal=46%
GO_MEIOTIC_CELL_CYCLE	179	0.62194	2.07046	0	0.00429495	0.194	2670	tags=37%, list=13%, signal=43%
GO_NEGATIVE_REGULATION_OF_CELL_CYCLE	426	0.420047	2.07235	0	0.0042983	0.19	2402	tags=20%, list=12%, signal=22%
GO_NUCLEIC_ACID_PHOSPHODIESTER_BOND_HYDROLYSIS	242	0.381217	2.078	0	0.00431573	0.179	5810	tags=42%, list=28%, signal=58%
GO_POSITIVE_REGULATION_OF_MITOTIC_CELL_CYCLE	122	0.546093	2.07896	0	0.00431584	0.176	1678	tags=25%, list=8%, signal=28%
GO_POSITIVE_REGULATION_OF_LIGASE_ACTIVITY	109	0.46041	2.07918	0.00208333	0.00434504	0.176	5521	tags=42%, list=27%, signal=57%
GO_DNA_TEMPLATED_TRANSCRIPTION_TERMINATION	89	0.456333	2.0794	0.00209644	0.00436232	0.176	7061	tags=61%, list=34%, signal=92%
GO_REGULATION_OF_UBIQUITIN_PROTEIN_LIGASE_ACTIVITY	18	0.697745	2.0797	0	0.00438618	0.176	1438	tags=33%, list=7%, signal=36%
GO_SPINDLE_CHECKPOINT	25	0.848708	2.06381	0	0.00438624	0.199	731	tags=40%, list=4%, signal=41%
GO_SNRNA_METABOLIC_PROCESS	82	0.391706	2.06417	0.00607287	0.00441957	0.199	7119	tags=51%, list=35%, signal=78%
GO_REGULATION_OF_DNA_REPAIR	74	0.520187	2.06127	0	0.00457458	0.205	2825	tags=27%, list=14%, signal=31%
GO_TERMINATION_OF_RNA_POLYMERASE_II_TRANSCRIPTION	50	0.545138	2.05639	0.00205339	0.00462539	0.213	7061	tags=72%, list=34%, signal=109%
GO_REGULATION_OF_DNA_DEPENDENT_DNA_REPLICATION	41	0.69879	2.05738	0	0.00463614	0.212	1849	tags=41%, list=9%, signal=45%
GO_NEGATIVE_REGULATION_OF_CELL_CYCLE_G2_M_PHASE_TRANSITION	25	0.704962	2.06036	0	0.00463629	0.207	508	tags=24%, list=2%, signal=25%
GO_MISMATCH_REPAIR	28	0.616108	2.05549	0	0.00463656	0.216	3133	tags=39%, list=15%, signal=46%
GO_DNA_TEMPLATED_TRANSCRIPTION_ELONGATION	95	0.392204	2.05831	0.00205339	0.00464678	0.212	7292	tags=53%, list=36%, signal=81%
GO_NUCLEAR_TRANSCRIBED_MRNA_CATABOLIC_PROCESS_EXONUCLEOLYTIC	31	0.571018	2.05286	0	0.0046971	0.218	4858	tags=52%, list=24%, signal=68%
GO_REGULATION_OF_SIGNAL_TRANSDUCTION_BY_P53_CLASS_MEDIATOR	159	0.398414	2.05319	0	0.00470991	0.217	4157	tags=30%, list=20%, signal=37%
GO_NEGATIVE_REGULATION_OF_CYTOSKELETON_ORGANIZATION	219	0.456702	2.05134	0	0.00472257	0.22	1273	tags=16%, list=6%, signal=17%
GO_RIBONUCLEOPROTEIN_COMPLEX_SUBUNIT_ORGANIZATION	186	0.386188	2.04909	0.0165631	0.00475703	0.222	7638	tags=49%, list=37%, signal=78%
GO_DNA_STRAND_ELONGATION	30	0.743116	2.04736	0	0.00479111	0.227	1722	tags=60%, list=8%, signal=65%
GO_MACROMOLECULAR_COMPLEX_DISASSEMBLY	180	0.396585	2.04779	0.0101215	0.00479129	0.227	6861	tags=51%, list=33%, signal=75%
GO_TELOMERE_MAINTENANCE_VIA_RECOMBINATION	32	0.740833	2.04451	0	0.00489752	0.233	3133	tags=66%, list=15%, signal=77%
GO_MATURATION_OF_5_8S_RRNA_FROM_TRICISTRONIC_RRNA_TRANSCRIPT_SSU_RRNA_5_8S_RRNA_LSU_RRNA_	19	0.655071	2.03914	0.00198413	0.00503609	0.241	5744	tags=84%, list=28%, signal=117%
GO_MATURATION_OF_5_8S_RRNA	28	0.594052	2.03205	0.00396825	0.00506727	0.254	5744	tags=71%, list=28%, signal=99%
GO_POSITIVE_REGULATION_OF_CELL_CYCLE_ARREST	84	0.491241	2.03946	0	0.00507513	0.241	2402	tags=23%, list=12%, signal=26%
GO_NEGATIVE_REGULATION_OF_DNA_REPLICATION	52	0.50669	2.03289	0	0.00507622	0.251	1494	tags=15%, list=7%, signal=17%
GO_NUCLEOTIDE_EXCISION_REPAIR_DNA_GAP_FILLING	24	0.592008	2.03228	0.00206612	0.00508378	0.253	3818	tags=42%, list=19%, signal=51%
GO_MEIOSIS_I	81	0.674405	2.03409	0	0.00509494	0.25	2386	tags=44%, list=12%, signal=50%
GO_CENTROSOME_LOCALIZATION	18	0.666791	2.03308	0	0.00510357	0.251	471	tags=17%, list=2%, signal=17%
GO_ERROR_PRONE_TRANSLESION_SYNTHESIS	19	0.649136	2.03582	0	0.0051309	0.245	2259	tags=37%, list=11%, signal=41%
GO_NUCLEOBASE_CONTAINING_COMPOUND_TRANSPORT	181	0.344689	2.03433	0	0.00513325	0.25	6202	tags=48%, list=30%, signal=68%
GO_POSITIVE_REGULATION_OF_CHROMOSOME_SEGREGATION	25	0.689904	2.03455	0.00204082	0.00515256	0.25	331	tags=24%, list=2%, signal=24%
GO_REGULATION_OF_DOUBLE_STRAND_BREAK_REPAIR_VIA_HOMOLOGOUS_RECOMBINATION	19	0.807982	2.02503	0	0.00547694	0.271	1161	tags=37%, list=6%, signal=39%
GO_CHROMOSOME_CONDENSATION	31	0.748759	2.02235	0	0.00555018	0.273	2322	tags=52%, list=11%, signal=58%
GO_PEPTIDYL_LYSINE_MODIFICATION	298	0.348273	2.02297	0	0.00556362	0.273	4529	tags=27%, list=22%, signal=34%
GO_G1_DNA_DAMAGE_CHECKPOINT	72	0.469303	2.01173	0.00207039	0.00623346	0.296	3283	tags=26%, list=16%, signal=31%
GO_ATP_DEPENDENT_CHROMATIN_REMODELING	71	0.674279	2.00833	0	0.00639999	0.306	4431	tags=55%, list=22%, signal=70%
GO_BLASTOCYST_GROWTH	16	0.751024	2.00583	0	0.00648868	0.31	532	tags=25%, list=3%, signal=26%
GO_CHROMATIN_REMODELING	146	0.50255	2.00178	0	0.0066879	0.319	3873	tags=34%, list=19%, signal=42%
GO_TRNA_TRANSPORT	34	0.607128	2.00053	0.00407332	0.00676408	0.323	5684	tags=62%, list=28%, signal=85%
GO_TELOMERE_ORGANIZATION	98	0.626038	1.99745	0	0.00681128	0.331	3818	tags=49%, list=19%, signal=60%
GO_PROTEIN_LOCALIZATION_TO_CYTOSKELETON	29	0.594921	1.99659	0	0.00682154	0.333	1273	tags=21%, list=6%, signal=22%
GO_POSITIVE_REGULATION_OF_CELL_CYCLE_G1_S_PHASE_TRANSITION	29	0.635594	1.99757	0.0019305	0.00685398	0.33	242	tags=14%, list=1%, signal=14%
GO_REGULATION_OF_CYCLIN_DEPENDENT_PROTEIN_KINASE_ACTIVITY	94	0.507839	1.99804	0.00197239	0.006871	0.33	1093	tags=21%, list=5%, signal=22%
GO_RNA_PHOSPHODIESTER_BOND_HYDROLYSIS_EXONUCLEOLYTIC	35	0.468658	1.99292	0.00211416	0.00704702	0.345	4858	tags=43%, list=24%, signal=56%
GO_TRANSCRIPTION_ELONGATION_FROM_RNA_POLYMERASE_II_PROMOTER	80	0.388944	1.99086	0.00612245	0.00716954	0.349	7076	tags=49%, list=34%, signal=74%
GO_NUCLEAR_TRANSCRIBED_MRNA_CATABOLIC_PROCESS_DEADENYLATION_DEPENDENT_DECAY	57	0.40239	1.97934	0.00630252	0.00802064	0.374	6416	tags=51%, list=31%, signal=74%
GO_POSITIVE_REGULATION_OF_CELL_CYCLE	327	0.446725	1.97516	0	0.00824473	0.385	1748	tags=19%, list=9%, signal=20%
GO_REGULATION_OF_CELL_CYCLE_G2_M_PHASE_TRANSITION	57	0.597518	1.97176	0.00194175	0.00843677	0.397	1345	tags=26%, list=7%, signal=28%
GO_DNA_STRAND_ELONGATION_INVOLVED_IN_DNA_REPLICATION	25	0.746399	1.97061	0	0.00843948	0.401	1722	tags=64%, list=8%, signal=70%
GO_REGULATION_OF_CHROMATIN_SILENCING	21	0.698664	1.97213	0.00196464	0.00844279	0.393	1765	tags=33%, list=9%, signal=36%
GO_MITOCHONDRIAL_GENOME_MAINTENANCE	24	0.547162	1.96912	0.00207039	0.00847237	0.404	5988	tags=54%, list=29%, signal=76%
GO_POSITIVE_REGULATION_OF_G1_S_TRANSITION_OF_MITOTIC_CELL_CYCLE	24	0.650295	1.9683	0	0.00848203	0.404	242	tags=13%, list=1%, signal=13%
GO_MEIOTIC_CHROMOSOME_SEGREGATION	61	0.697983	1.96644	0	0.00854479	0.409	2670	tags=48%, list=13%, signal=54%
GO_SNRNA_PROCESSING	22	0.544207	1.96387	0.00416667	0.0086815	0.416	4858	tags=50%, list=24%, signal=65%
GO_CENTROSOME_DUPLICATION	31	0.666645	1.96269	0.00396825	0.0087814	0.42	2337	tags=32%, list=11%, signal=36%
GO_POSITIVE_REGULATION_OF_TELOMERE_MAINTENANCE_VIA_TELOMERE_LENGTHENING	33	0.488608	1.96151	0.00591716	0.00887349	0.424	5048	tags=48%, list=25%, signal=64%
GO_ERROR_FREE_TRANSLESION_SYNTHESIS	19	0.624417	1.96052	0	0.00888756	0.426	6418	tags=63%, list=31%, signal=92%
GO_REGULATION_OF_CELL_CYCLE_ARREST	107	0.449751	1.95521	0	0.00917941	0.438	2402	tags=21%, list=12%, signal=24%
GO_RIBONUCLEOPROTEIN_COMPLEX_BIOGENESIS	415	0.405941	1.95524	0.0349076	0.00923147	0.437	6235	tags=42%, list=30%, signal=59%
GO_CLEAVAGE_INVOLVED_IN_RRNA_PROCESSING	18	0.638682	1.95221	0.00598802	0.00935683	0.445	5916	tags=83%, list=29%, signal=117%
GO_REGULATION_OF_RNA_STABILITY	139	0.34538	1.94971	0.00838574	0.00949423	0.453	5750	tags=43%, list=28%, signal=60%
GO_POSTREPLICATION_REPAIR	54	0.472331	1.94986	0.00821355	0.00952582	0.452	4663	tags=44%, list=23%, signal=57%
GO_REGULATION_OF_DNA_REPLICATION	157	0.454656	1.94663	0	0.00974166	0.46	1955	tags=20%, list=10%, signal=22%
GO_CELLULAR_PROTEIN_COMPLEX_DISASSEMBLY	122	0.442743	1.94431	0.0246407	0.00982105	0.467	6861	tags=54%, list=33%, signal=81%
GO_REGULATION_OF_CELLULAR_PROTEIN_CATABOLIC_PROCESS	272	0.328624	1.93851	0	0.010226	0.486	946	tags=8%, list=5%, signal=8%
GO_PROTEIN_LOCALIZATION_TO_CENTROSOME	17	0.633833	1.93661	0.00570342	0.0102535	0.493	177	tags=18%, list=1%, signal=18%
GO_REGULATION_OF_TRANSLATIONAL_INITIATION	80	0.363804	1.93679	0.00813008	0.0102819	0.491	4921	tags=26%, list=24%, signal=34%
GO_RNA_PHOSPHODIESTER_BOND_HYDROLYSIS	112	0.390022	1.93739	0.00591716	0.0102841	0.489	5744	tags=45%, list=28%, signal=62%
GO_ESTABLISHMENT_OF_MITOTIC_SPINDLE_LOCALIZATION	24	0.626763	1.93854	0.00398406	0.0102855	0.486	731	tags=25%, list=4%, signal=26%
GO_PROTEIN_DEPOLYMERIZATION	25	0.716844	1.93285	0.0020202	0.0102964	0.507	1404	tags=32%, list=7%, signal=34%
GO_REGULATION_OF_PROTEIN_MODIFICATION_BY_SMALL_PROTEIN_CONJUGATION_OR_REMOVAL	277	0.337674	1.93297	0	0.0103539	0.507	4820	tags=28%, list=23%, signal=36%
GO_REGULATION_OF_DNA_RECOMBINATION	58	0.640927	1.93457	0	0.0103715	0.501	2096	tags=33%, list=10%, signal=36%
GO_PEPTIDYL_THREONINE_MODIFICATION	46	0.495063	1.93323	0.00189394	0.0104027	0.506	1081	tags=15%, list=5%, signal=16%
GO_HISTONE_PHOSPHORYLATION	25	0.650644	1.93136	0.00378072	0.0104098	0.512	790	tags=28%, list=4%, signal=29%
GO_MICROTUBULE_CYTOSKELETON_ORGANIZATION	335	0.443807	1.92584	0	0.0108509	0.529	1404	tags=18%, list=7%, signal=19%
GO_ACTIVATION_OF_ANAPHASE_PROMOTING_COMPLEX_ACTIVITY	15	0.763011	1.92347	0	0.0110227	0.533	708	tags=40%, list=3%, signal=41%
GO_FORMATION_OF_TRANSLATION_PREINITIATION_COMPLEX	20	0.644732	1.92104	0.00204499	0.0111528	0.539	528	tags=10%, list=3%, signal=10%
GO_FEMALE_MEIOTIC_DIVISION	25	0.698468	1.91885	0	0.0112264	0.548	1164	tags=36%, list=6%, signal=38%
GO_CHROMOSOME_ORGANIZATION_INVOLVED_IN_MEIOTIC_CELL_CYCLE	47	0.679566	1.9196	0	0.0112279	0.547	2670	tags=49%, list=13%, signal=56%
GO_DNA_REPLICATION_INDEPENDENT_NUCLEOSOME_ORGANIZATION	50	0.744021	1.91575	0.002079	0.0114165	0.564	1738	tags=42%, list=8%, signal=46%
GO_TRNA_PROCESSING	110	0.446328	1.91477	0.0168421	0.0114214	0.567	5420	tags=46%, list=26%, signal=63%
GO_DNA_REPLICATION_INDEPENDENT_NUCLEOSOME_ASSEMBLY	50	0.744021	1.91575	0.002079	0.0114775	0.564	1738	tags=42%, list=8%, signal=46%
GO_NCRNA_CATABOLIC_PROCESS	21	0.630334	1.91228	0	0.0114968	0.57	4858	tags=57%, list=24%, signal=75%
GO_HOMOLOGOUS_CHROMOSOME_SEGREGATION	44	0.724023	1.91103	0.00195312	0.0115744	0.574	2214	tags=48%, list=11%, signal=53%
GO_REGULATION_OF_CELL_DIVISION	266	0.50868	1.90641	0	0.0120807	0.597	1438	tags=22%, list=7%, signal=24%
GO_PRODUCTION_OF_SMALL_RNA_INVOLVED_IN_GENE_SILENCING_BY_RNA	21	0.604433	1.90194	0.008	0.0124146	0.614	1856	tags=19%, list=9%, signal=21%
GO_DSRNA_FRAGMENTATION	21	0.604433	1.90194	0.008	0.0124789	0.614	1856	tags=19%, list=9%, signal=21%
GO_CENTROMERE_COMPLEX_ASSEMBLY	45	0.783607	1.90028	0.00203666	0.0125172	0.62	1738	tags=51%, list=8%, signal=56%
GO_DNA_PACKAGING	179	0.643335	1.89701	0	0.0128547	0.63	2456	tags=39%, list=12%, signal=44%
GO_NUCLEOTIDE_EXCISION_REPAIR	109	0.359752	1.89647	0.0170576	0.0128561	0.633	5898	tags=33%, list=29%, signal=46%
GO_PROTEIN_DNA_COMPLEX_SUBUNIT_ORGANIZATION	211	0.588225	1.89563	0.0019802	0.0129015	0.637	2825	tags=33%, list=14%, signal=38%
GO_HISTONE_EXCHANGE	50	0.728605	1.89447	0.002	0.0129358	0.643	1738	tags=44%, list=8%, signal=48%
GO_RECIPROCAL_MEIOTIC_RECOMBINATION	37	0.630371	1.89223	0	0.0130797	0.648	2670	tags=46%, list=13%, signal=53%
GO_RECIPROCAL_DNA_RECOMBINATION	37	0.630371	1.89223	0	0.0131451	0.648	2670	tags=46%, list=13%, signal=53%
GO_REGULATION_OF_GENE_EXPRESSION_EPIGENETIC	218	0.48721	1.88838	0.00578035	0.0133894	0.661	4367	tags=34%, list=21%, signal=43%
GO_REGULATION_OF_SISTER_CHROMATID_COHESION	17	0.649335	1.88767	0.00804829	0.0133997	0.662	110	tags=18%, list=1%, signal=18%
GO_CENTRIOLE_ASSEMBLY	18	0.719543	1.8887	0	0.0134122	0.661	2337	tags=44%, list=11%, signal=50%
GO_POSITIVE_REGULATION_OF_PROTEIN_MODIFICATION_BY_SMALL_PROTEIN_CONJUGATION_OR_REMOVAL	194	0.352637	1.87633	0.0059761	0.0148623	0.705	4692	tags=29%, list=23%, signal=37%
GO_NEGATIVE_REGULATION_OF_TELOMERE_MAINTENANCE_VIA_TELOMERE_LENGTHENING	17	0.588048	1.8695	0.0019802	0.015347	0.724	5025	tags=41%, list=24%, signal=54%
GO_NEGATIVE_REGULATION_OF_DNA_RECOMBINATION	16	0.732299	1.87115	0.00194932	0.0153756	0.722	1852	tags=38%, list=9%, signal=41%
GO_GENE_SILENCING	201	0.5036	1.87168	0.00790514	0.0153939	0.718	4348	tags=38%, list=21%, signal=48%
GO_POSITIVE_REGULATION_OF_CYTOKINESIS	35	0.679653	1.87041	0	0.0154063	0.722	1319	tags=29%, list=6%, signal=30%
GO_REGULATION_OF_EXIT_FROM_MITOSIS	16	0.760127	1.86953	0	0.0154204	0.724	979	tags=38%, list=5%, signal=39%
GO_DNA_REPLICATION_INITIATION	24	0.868423	1.86772	0	0.0155095	0.729	1388	tags=79%, list=7%, signal=85%
GO_TRANSCRIPTION_COUPLED_NUCLEOTIDE_EXCISION_REPAIR	73	0.391924	1.86337	0.00625	0.0158406	0.741	6542	tags=42%, list=32%, signal=62%
GO_BLASTOCYST_DEVELOPMENT	61	0.503382	1.86374	0	0.0158644	0.741	2375	tags=23%, list=12%, signal=26%
GO_RRNA_CATABOLIC_PROCESS	16	0.611051	1.86392	0	0.0158774	0.741	4858	tags=50%, list=24%, signal=65%
GO_RESPONSE_TO_IONIZING_RADIATION	140	0.448791	1.86011	0.00196078	0.0160312	0.75	2825	tags=24%, list=14%, signal=28%
GO_PROTEIN_K11_LINKED_UBIQUITINATION	27	0.498213	1.8611	0.00838574	0.0160726	0.747	246	tags=11%, list=1%, signal=11%
GO_NCRNA_PROCESSING	372	0.397762	1.86026	0.0448065	0.016103	0.749	6201	tags=43%, list=30%, signal=60%
GO_MATURATION_OF_SSU_RRNA	40	0.540373	1.85477	0.0167715	0.0166738	0.765	6201	tags=65%, list=30%, signal=93%
GO_TRANSLESION_SYNTHESIS	41	0.472105	1.85362	0.0123967	0.0167617	0.767	4663	tags=44%, list=23%, signal=57%
GO_NCRNA_TRANSCRIPTION	88	0.333433	1.84311	0.0162933	0.0179931	0.798	7119	tags=50%, list=35%, signal=76%
GO_REGULATION_OF_CELL_CYCLE_G1_S_PHASE_TRANSITION	145	0.406023	1.84323	0.0060241	0.0180592	0.798	1096	tags=12%, list=5%, signal=12%
GO_REGULATION_OF_TRANSCRIPTION_INVOLVED_IN_G1_S_TRANSITION_OF_MITOTIC_CELL_CYCLE	25	0.794068	1.84084	0	0.0182805	0.805	1317	tags=48%, list=6%, signal=51%
GO_MICROTUBULE_POLYMERIZATION_OR_DEPOLYMERIZATION	41	0.569812	1.83971	0.00978474	0.0183142	0.807	1404	tags=22%, list=7%, signal=24%
GO_ESTABLISHMENT_OF_SPINDLE_ORIENTATION	26	0.568383	1.83759	0.00396825	0.0185071	0.812	731	tags=19%, list=4%, signal=20%
GO_CHROMOSOME_SEPARATION	20	0.687919	1.83295	0	0.0190387	0.821	2386	tags=35%, list=12%, signal=40%
GO_GENE_SILENCING_BY_RNA	135	0.505447	1.83186	0.0119522	0.0190965	0.823	4348	tags=39%, list=21%, signal=49%
GO_REGULATION_OF_GENE_SILENCING	52	0.607758	1.8302	0.00407332	0.0193487	0.825	1885	tags=33%, list=9%, signal=36%
GO_SIGNAL_TRANSDUCTION_BY_P53_CLASS_MEDIATOR	123	0.37337	1.82163	0.00412371	0.0206704	0.844	1849	tags=15%, list=9%, signal=17%
GO_SOMATIC_RECOMBINATION_OF_IMMUNOGLOBULIN_GENE_SEGMENTS	21	0.570279	1.81461	0.00776699	0.0216242	0.864	4329	tags=57%, list=21%, signal=72%
GO_MATURATION_OF_SSU_RRNA_FROM_TRICISTRONIC_RRNA_TRANSCRIPT_SSU_RRNA_5_8S_RRNA_LSU_RRNA_	31	0.568256	1.81464	0.0207469	0.0217137	0.864	6630	tags=68%, list=32%, signal=100%
GO_TELOMERE_MAINTENANCE_VIA_TELOMERE_LENGTHENING	25	0.526145	1.81324	0.0117878	0.0217671	0.866	1936	tags=20%, list=9%, signal=22%
GO_DNA_DOUBLE_STRAND_BREAK_PROCESSING	17	0.660731	1.81018	0.00982318	0.0222902	0.874	2804	tags=35%, list=14%, signal=41%
GO_SPLICEOSOMAL_COMPLEX_ASSEMBLY	43	0.442284	1.80415	0.026749	0.0230425	0.891	6600	tags=47%, list=32%, signal=68%
GO_SOMATIC_DIVERSIFICATION_OF_IMMUNOGLOBULINS	27	0.571615	1.80504	0.00965251	0.0231114	0.891	4506	tags=56%, list=22%, signal=71%
GO_NUCLEOBASE_BIOSYNTHETIC_PROCESS	18	0.606566	1.80432	0.0136187	0.0231227	0.891	2931	tags=50%, list=14%, signal=58%
GO_REGULATION_OF_DNA_METABOLIC_PROCESS	330	0.409771	1.79776	0.00197628	0.0240529	0.902	2096	tags=19%, list=10%, signal=21%
GO_NON_RECOMBINATIONAL_REPAIR	65	0.524757	1.7953	0.0177866	0.0242815	0.905	3744	tags=38%, list=18%, signal=47%
GO_NUCLEAR_PORE_ORGANIZATION	15	0.643357	1.7957	0.00609756	0.0242873	0.904	5684	tags=67%, list=28%, signal=92%
GO_MITOCHONDRIAL_RNA_METABOLIC_PROCESS	29	0.521556	1.79476	0.0355731	0.0243048	0.909	5420	tags=52%, list=26%, signal=70%
GO_RIBOSOMAL_SMALL_SUBUNIT_BIOGENESIS	56	0.489434	1.7941	0.0319361	0.0243071	0.909	6201	tags=59%, list=30%, signal=84%
GO_7_METHYLGUANOSINE_RNA_CAPPING	37	0.438651	1.79122	0.0210084	0.0246091	0.912	7076	tags=57%, list=34%, signal=86%
GO_STRAND_DISPLACEMENT	23	0.79101	1.7902	0.00202429	0.0246995	0.912	1736	tags=48%, list=8%, signal=52%
GO_RNA_CAPPING	37	0.438651	1.79122	0.0210084	0.0247112	0.912	7076	tags=57%, list=34%, signal=86%
GO_TRNA_MODIFICATION	56	0.465728	1.78858	0.0290456	0.0249162	0.912	5420	tags=50%, list=26%, signal=68%
GO_POSITIVE_REGULATION_OF_TELOMERE_MAINTENANCE	44	0.393895	1.78714	0.023622	0.0250668	0.915	5048	tags=36%, list=25%, signal=48%
GO_DNA_REPLICATION_CHECKPOINT	15	0.852548	1.78053	0.00205761	0.0263506	0.924	1041	tags=53%, list=5%, signal=56%
GO_NUCLEOTIDE_EXCISION_REPAIR_DNA_INCISION	38	0.428084	1.77848	0.0255864	0.0267642	0.925	4529	tags=32%, list=22%, signal=40%
GO_NCRNA_3_END_PROCESSING	21	0.560505	1.76966	0.0169492	0.0287764	0.937	5660	tags=67%, list=28%, signal=92%
GO_CHROMATIN_ASSEMBLY_OR_DISASSEMBLY	162	0.604289	1.7674	0.00787402	0.0291032	0.944	1818	tags=30%, list=9%, signal=33%
GO_NUCLEAR_IMPORT	128	0.346031	1.76751	0.00385356	0.0291955	0.943	6291	tags=43%, list=31%, signal=62%
GO_REGULATION_OF_CENTROSOME_DUPLICATION	30	0.474829	1.76305	0.0214008	0.0301747	0.954	4182	tags=43%, list=20%, signal=54%
GO_RNA_PHOSPHODIESTER_BOND_HYDROLYSIS_ENDONUCLEOLYTIC	55	0.454377	1.76055	0.0181087	0.0307045	0.954	5916	tags=51%, list=29%, signal=71%
GO_POSITIVE_REGULATION_OF_MITOTIC_NUCLEAR_DIVISION	51	0.563805	1.75945	0	0.0308491	0.954	2148	tags=29%, list=10%, signal=33%
GO_RNA_SECONDARY_STRUCTURE_UNWINDING	42	0.444392	1.75453	0.029703	0.032079	0.959	8317	tags=69%, list=41%, signal=116%
GO_NEGATIVE_REGULATION_OF_CELL_CYCLE_G1_S_PHASE_TRANSITION	97	0.378652	1.75177	0.0141414	0.0326145	0.961	1400	tags=13%, list=7%, signal=14%
GO_REGULATION_OF_RESPONSE_TO_DNA_DAMAGE_STIMULUS	143	0.340169	1.74894	0.0019685	0.033183	0.961	3453	tags=22%, list=17%, signal=27%
GO_REGULATION_OF_DNA_TEMPLATED_TRANSCRIPTION_ELONGATION	43	0.411324	1.74753	0.0326531	0.0334152	0.964	6016	tags=40%, list=29%, signal=56%
GO_SYNAPSIS	34	0.663597	1.74714	0.00189036	0.0334359	0.966	2033	tags=41%, list=10%, signal=46%
GO_COVALENT_CHROMATIN_MODIFICATION	336	0.301661	1.74342	0.021978	0.0343855	0.969	4302	tags=20%, list=21%, signal=25%
GO_RNA_MODIFICATION	110	0.369781	1.73789	0.0425963	0.0358054	0.972	6174	tags=45%, list=30%, signal=63%
GO_POSTTRANSCRIPTIONAL_REGULATION_OF_GENE_EXPRESSION	441	0.254231	1.73376	0.00607287	0.0365232	0.973	5750	tags=34%, list=28%, signal=46%
GO_RIBOSOME_BIOGENESIS	295	0.405566	1.73426	0.0668058	0.03655	0.973	6235	tags=44%, list=30%, signal=63%
GO_PORE_COMPLEX_ASSEMBLY	16	0.575337	1.7344	0.015625	0.0366387	0.973	4762	tags=56%, list=23%, signal=73%
GO_NEGATIVE_REGULATION_OF_TELOMERE_MAINTENANCE	26	0.438237	1.7215	0.00616016	0.0404509	0.976	5025	tags=31%, list=24%, signal=41%
GO_REGULATION_OF_CELLULAR_RESPONSE_TO_HEAT	76	0.328958	1.71891	0.0226804	0.0411733	0.977	7391	tags=55%, list=36%, signal=86%
GO_PROTEIN_ACETYLATION	120	0.326068	1.71487	0.0170455	0.0422462	0.981	5743	tags=33%, list=28%, signal=46%
GO_POSITIVE_REGULATION_OF_DNA_BIOSYNTHETIC_PROCESS	58	0.42578	1.7149	0.0197239	0.0423917	0.981	5048	tags=45%, list=25%, signal=59%
GO_POSITIVE_REGULATION_OF_GENE_EXPRESSION_EPIGENETIC	75	0.602192	1.71276	0.0236686	0.0427834	0.983	5286	tags=55%, list=26%, signal=73%
GO_POSITIVE_REGULATION_OF_CHROMOSOME_ORGANIZATION	145	0.308727	1.71193	0.00769231	0.0429017	0.983	1955	tags=12%, list=10%, signal=13%
GO_SPLICEOSOMAL_SNRNP_ASSEMBLY	35	0.488139	1.70797	0.0412371	0.0441178	0.986	7638	tags=69%, list=37%, signal=109%
GO_POSITIVE_REGULATION_OF_CELLULAR_PROTEIN_CATABOLIC_PROCESS	192	0.30666	1.70181	0.0242915	0.0461416	0.988	331	tags=6%, list=2%, signal=6%
GO_NEGATIVE_REGULATION_OF_DNA_DEPENDENT_DNA_REPLICATION	16	0.649052	1.69912	0.00784314	0.0469494	0.989	1041	tags=25%, list=5%, signal=26%
GO_POSITIVE_REGULATION_OF_TELOMERE_CAPPING	16	0.583667	1.69596	0.0139442	0.0478782	0.991	1759	tags=19%, list=9%, signal=20%
GO_REGULATION_OF_TELOMERE_CAPPING	22	0.497602	1.69141	0.0232108	0.0493092	0.991	190	tags=9%, list=1%, signal=9%
GO_DEOXYRIBONUCLEOSIDE_TRIPHOSPHATE_METABOLIC_PROCESS	17	0.567323	1.69182	0.0245902	0.0493298	0.991	5667	tags=65%, list=28%, signal=89%
GO_AMINO_ACID_ACTIVATION	51	0.432046	1.68705	0.0580645	0.0506276	0.992	5274	tags=49%, list=26%, signal=66%
GO_TRNA_AMINOACYLATION	51	0.432046	1.68705	0.0580645	0.050811	0.992	5274	tags=49%, list=26%, signal=66%
GO_PSEUDOURIDINE_SYNTHESIS	17	0.560246	1.68555	0.0534188	0.0510521	0.992	3333	tags=35%, list=16%, signal=42%
GO_RESPONSE_TO_UV	125	0.343089	1.68504	0.0102669	0.0511313	0.992	2055	tags=15%, list=10%, signal=17%
GO_REGULATION_OF_TELOMERASE_ACTIVITY	40	0.424109	1.68196	0.0201207	0.0522127	0.993	190	tags=8%, list=1%, signal=8%
GO_NEGATIVE_REGULATION_OF_GENE_EXPRESSION_EPIGENETIC	103	0.599122	1.67556	0.0332681	0.0548833	0.994	2261	tags=32%, list=11%, signal=36%
GO_RIBOSOMAL_LARGE_SUBUNIT_BIOGENESIS	49	0.492837	1.67091	0.0684105	0.0567322	0.995	6235	tags=53%, list=30%, signal=76%
GO_PEPTIDYL_LYSINE_TRIMETHYLATION	23	0.535827	1.66717	0.0541082	0.0582762	0.995	4050	tags=30%, list=20%, signal=38%
GO_ESTABLISHMENT_OF_MITOTIC_SPINDLE_ORIENTATION	20	0.545835	1.66668	0.0300601	0.0582868	0.995	731	tags=20%, list=4%, signal=21%
GO_PROTEIN_POLYUBIQUITINATION	239	0.265668	1.65589	0.0261044	0.0632563	0.997	5950	tags=33%, list=29%, signal=45%
GO_POSITIVE_REGULATION_OF_TELOMERASE_RNA_LOCALIZATION_TO_CAJAL_BODY	15	0.603046	1.64751	0.0347072	0.0670822	1	5787	tags=80%, list=28%, signal=111%
GO_REGULATION_OF_TELOMERASE_RNA_LOCALIZATION_TO_CAJAL_BODY	15	0.603046	1.64751	0.0347072	0.0673159	1	5787	tags=80%, list=28%, signal=111%
GO_TRANSCRIPTION_FROM_RNA_POLYMERASE_III_PROMOTER	40	0.381421	1.64772	0.0585859	0.0674471	1	6098	tags=43%, list=30%, signal=60%
GO_SOMATIC_DIVERSIFICATION_OF_IMMUNE_RECEPTORS	40	0.499985	1.64341	0.030303	0.0690985	1	3773	tags=43%, list=18%, signal=52%
GO_SOMATIC_DIVERSIFICATION_OF_IMMUNOGLOBULINS_INVOLVED_IN_IMMUNE_RESPONSE	16	0.596228	1.64099	0.0196078	0.0696247	1	3773	tags=56%, list=18%, signal=69%
GO_ISOTYPE_SWITCHING	16	0.596228	1.64099	0.0196078	0.069864	1	3773	tags=56%, list=18%, signal=69%
GO_SOMATIC_RECOMBINATION_OF_IMMUNOGLOBULIN_GENES_INVOLVED_IN_IMMUNE_RESPONSE	16	0.596228	1.64099	0.0196078	0.0701049	1	3773	tags=56%, list=18%, signal=69%
GO_NEGATIVE_REGULATION_OF_HISTONE_METHYLATION	16	0.532927	1.63519	0.0336449	0.0725862	1	5246	tags=44%, list=26%, signal=59%
GO_RRNA_METABOLIC_PROCESS	245	0.386997	1.62693	0.117172	0.0769962	1	6201	tags=42%, list=30%, signal=59%
GO_TRANSCRIPTION_FROM_RNA_POLYMERASE_I_PROMOTER	35	0.376938	1.62537	0.0486258	0.0776781	1	6739	tags=49%, list=33%, signal=72%
GO_FOLIC_ACID_CONTAINING_COMPOUND_METABOLIC_PROCESS	28	0.528125	1.62497	0.00785855	0.0776802	1	2927	tags=43%, list=14%, signal=50%
GO_RESPONSE_TO_X_RAY	30	0.500101	1.62331	0.037182	0.0783212	1	287	tags=13%, list=1%, signal=14%
GO_ATP_GENERATION_FROM_ADP	38	0.508464	1.60337	0.0283976	0.090687	1	5107	tags=50%, list=25%, signal=66%
GO_NEGATIVE_REGULATION_OF_PROTEIN_CATABOLIC_PROCESS	108	0.381848	1.60287	0.0137255	0.0907093	1	1607	tags=11%, list=8%, signal=12%
GO_REGULATION_OF_TRANSLATIONAL_FIDELITY	15	0.512054	1.5951	0.0543933	0.0956806	1	4213	tags=40%, list=21%, signal=50%
GO_CHROMATIN_SILENCING	86	0.61049	1.58996	0.0483559	0.0989537	1	3745	tags=43%, list=18%, signal=52%
GO_NEGATIVE_REGULATION_OF_GENE_SILENCING	19	0.533032	1.58905	0.0420842	0.0989581	1	1076	tags=26%, list=5%, signal=28%
GO_OOGENESIS	65	0.507666	1.58842	0.00970874	0.09902	1	1639	tags=28%, list=8%, signal=30%
GO_REGULATION_OF_CELL_AGING	32	0.455072	1.58923	0.0298507	0.0991292	1	2752	tags=25%, list=13%, signal=29%
GO_POSITIVE_REGULATION_OF_DNA_METABOLIC_PROCESS	179	0.371812	1.58637	0.011811	0.10013	1	3067	tags=25%, list=15%, signal=29%
GO_NUCLEOSIDE_MONOPHOSPHATE_BIOSYNTHETIC_PROCESS	82	0.363464	1.58461	0.0432099	0.101167	1	4229	tags=34%, list=21%, signal=43%
GO_SOMATIC_DIVERSIFICATION_OF_IMMUNE_RECEPTORS_VIA_GERMLINE_RECOMBINATION_WITHIN_A_SINGLE_LOCUS	33	0.488664	1.58034	0.0615672	0.103751	1	3773	tags=45%, list=18%, signal=56%
GO_SOMATIC_CELL_DNA_RECOMBINATION	33	0.488664	1.58034	0.0615672	0.104089	1	3773	tags=45%, list=18%, signal=56%
GO_POSITIVE_REGULATION_OF_NUCLEASE_ACTIVITY	15	0.474672	1.57733	0.0350515	0.105609	1	4469	tags=33%, list=22%, signal=43%
GO_OOCYTE_MATURATION	18	0.642589	1.5702	0.00956023	0.109972	1	1261	tags=44%, list=6%, signal=47%
GO_CELLULAR_PROTEIN_COMPLEX_LOCALIZATION	20	0.496984	1.57031	0.0530452	0.110245	1	4088	tags=40%, list=20%, signal=50%
GO_EPITHELIAL_CELL_APOPTOTIC_PROCESS	25	0.543703	1.57063	0.0374753	0.11031	1	1762	tags=24%, list=9%, signal=26%
GO_TELOMERE_MAINTENANCE_VIA_TELOMERASE	17	0.474262	1.56669	0.0504854	0.112405	1	7216	tags=65%, list=35%, signal=100%
GO_OOCYTE_DIFFERENTIATION	38	0.542318	1.5642	0.00581395	0.113918	1	1598	tags=34%, list=8%, signal=37%
GO_OXIDOREDUCTION_COENZYME_METABOLIC_PROCESS	104	0.367938	1.5616	0.0295276	0.11561	1	5535	tags=41%, list=27%, signal=56%
GO_POSITIVE_REGULATION_OF_TRANSLATIONAL_INITIATION	22	0.499247	1.55963	0.063786	0.116837	1	2582	tags=27%, list=13%, signal=31%
GO_POSITIVE_REGULATION_OF_NUCLEAR_DIVISION	62	0.489887	1.55825	0.0177866	0.117489	1	1200	tags=23%, list=6%, signal=24%
GO_INNATE_IMMUNE_RESPONSE_ACTIVATING_CELL_SURFACE_RECEPTOR_SIGNALING_PATHWAY	105	0.422098	1.55579	0.0852713	0.119145	1	5521	tags=42%, list=27%, signal=57%
GO_SYNAPTONEMAL_COMPLEX_ORGANIZATION	18	0.668094	1.54845	0.0211946	0.125139	1	1980	tags=44%, list=10%, signal=49%
GO_CELLULAR_RESPONSE_TO_IONIZING_RADIATION	51	0.399973	1.54455	0.0584795	0.128101	1	5037	tags=37%, list=25%, signal=49%
GO_NUCLEAR_ENVELOPE_REASSEMBLY	17	0.44513	1.54095	0.0371901	0.130771	1	2125	tags=18%, list=10%, signal=20%
GO_PROTEIN_EXPORT_FROM_NUCLEUS	30	0.353067	1.5376	0.0567227	0.133345	1	5366	tags=37%, list=26%, signal=50%
GO_REGULATION_OF_PROTEIN_CATABOLIC_PROCESS	391	0.258136	1.52699	0.0292398	0.142804	1	4692	tags=23%, list=23%, signal=29%
GO_PYRIMIDINE_DEOXYRIBONUCLEOTIDE_METABOLIC_PROCESS	16	0.511876	1.52504	0.0921844	0.144238	1	2660	tags=38%, list=13%, signal=43%
GO_NEGATIVE_REGULATION_OF_MEIOTIC_CELL_CYCLE	19	0.611753	1.52035	0.0240481	0.148461	1	2299	tags=42%, list=11%, signal=47%
GO_RNA_SPLICING_VIA_ENDONUCLEOLYTIC_CLEAVAGE_AND_LIGATION	16	0.446653	1.5153	0.0542798	0.153252	1	7353	tags=69%, list=36%, signal=107%
GO_REGULATION_OF_CYTOSKELETON_ORGANIZATION	490	0.332239	1.50992	0.026616	0.158268	1	1759	tags=14%, list=9%, signal=15%
GO_RESPONSE_TO_CADMIUM_ION	40	0.473601	1.50791	0.0435644	0.160009	1	1883	tags=25%, list=9%, signal=27%
GO_DNA_REPLICATION_DEPENDENT_NUCLEOSOME_ASSEMBLY	31	0.737115	1.50421	0.066	0.162926	1	1738	tags=52%, list=8%, signal=56%
GO_DNA_REPLICATION_DEPENDENT_NUCLEOSOME_ORGANIZATION	31	0.737115	1.50421	0.066	0.163422	1	1738	tags=52%, list=8%, signal=56%
GO_PTERIDINE_CONTAINING_COMPOUND_METABOLIC_PROCESS	35	0.430676	1.50256	0.0315582	0.163685	1	2927	tags=34%, list=14%, signal=40%
GO_RNA_CATABOLIC_PROCESS	223	0.306926	1.50153	0.161677	0.16375	1	5729	tags=29%, list=28%, signal=39%
GO_MALE_MEIOSIS	38	0.561308	1.50188	0.011583	0.163891	1	2796	tags=34%, list=14%, signal=40%
GO_REGULATION_OF_TRANSCRIPTION_ELONGATION_FROM_RNA_POLYMERASE_II_PROMOTER	24	0.40864	1.50259	0.0740741	0.164133	1	2825	tags=17%, list=14%, signal=19%
GO_GLUTAMINE_METABOLIC_PROCESS	23	0.487991	1.50013	0.0566406	0.164804	1	2624	tags=35%, list=13%, signal=40%
GO_NEGATIVE_REGULATION_OF_CHROMATIN_MODIFICATION	45	0.392698	1.49883	0.0718336	0.16571	1	4717	tags=33%, list=23%, signal=43%
GO_ANTIGEN_PROCESSING_AND_PRESENTATION_OF_PEPTIDE_ANTIGEN	173	0.396314	1.4974	0.109162	0.166272	1	6087	tags=43%, list=30%, signal=60%
GO_DEOXYRIBONUCLEOTIDE_METABOLIC_PROCESS	34	0.407884	1.49776	0.0668058	0.166402	1	2677	tags=32%, list=13%, signal=37%
GO_MITOCHONDRIAL_TRANSLATION	105	0.431779	1.49238	0.172489	0.171198	1	7010	tags=56%, list=34%, signal=85%
GO_DNA_LIGATION	16	0.454981	1.4897	0.079918	0.173626	1	2481	tags=25%, list=12%, signal=28%
GO_POSITIVE_REGULATION_OF_CELL_CYCLE_G2_M_PHASE_TRANSITION	17	0.515075	1.48769	0.0801603	0.175325	1	3582	tags=41%, list=17%, signal=50%
GO_PYRIMIDINE_NUCLEOSIDE_TRIPHOSPHATE_BIOSYNTHETIC_PROCESS	19	0.48897	1.4869	0.0792683	0.175799	1	2632	tags=53%, list=13%, signal=60%
GO_PROTEIN_ACYLATION	150	0.264625	1.48504	0.0494506	0.177406	1	5743	tags=31%, list=28%, signal=43%
GO_POSTTRANSCRIPTIONAL_GENE_SILENCING	41	0.361259	1.48324	0.0813954	0.177847	1	1885	tags=12%, list=9%, signal=13%
GO_POSITIVE_REGULATION_OF_HISTONE_METHYLATION	32	0.432501	1.48266	0.0776699	0.177933	1	2904	tags=25%, list=14%, signal=29%
GO_POSITIVE_REGULATION_OF_DNA_REPAIR	37	0.386544	1.48335	0.0525292	0.178241	1	3350	tags=30%, list=16%, signal=35%
GO_NUCLEAR_TRANSPORT	337	0.224135	1.48347	0.0239521	0.178629	1	7061	tags=45%, list=34%, signal=67%
GO_POSITIVE_REGULATION_OF_PROTEASOMAL_PROTEIN_CATABOLIC_PROCESS	98	0.278077	1.47995	0.0729783	0.180559	1	278	tags=5%, list=1%, signal=5%
GO_NIK_NF_KAPPAB_SIGNALING	83	0.355444	1.47775	0.112	0.182614	1	7564	tags=65%, list=37%, signal=103%
GO_NEGATIVE_REGULATION_OF_DNA_METABOLIC_PROCESS	108	0.348029	1.47222	0.0455446	0.188395	1	1911	tags=13%, list=9%, signal=14%
GO_RESPONSE_TO_GAMMA_RADIATION	50	0.41795	1.46849	0.0596421	0.191667	1	831	tags=16%, list=4%, signal=17%
GO_ORGANELLE_LOCALIZATION	403	0.301226	1.46867	0.0355731	0.192043	1	1046	tags=8%, list=5%, signal=9%
GO_POSITIVE_REGULATION_OF_TELOMERASE_ACTIVITY	28	0.400575	1.46686	0.0715706	0.192457	1	5333	tags=39%, list=26%, signal=53%
GO_PYRIMIDINE_NUCLEOSIDE_TRIPHOSPHATE_METABOLIC_PROCESS	21	0.463589	1.46709	0.0927835	0.192693	1	2632	tags=48%, list=13%, signal=55%
GO_MAGNESIUM_ION_TRANSMEMBRANE_TRANSPORT	16	0.595261	1.46325	0.08577	0.19624	1	4919	tags=56%, list=24%, signal=74%
GO_SERINE_FAMILY_AMINO_ACID_BIOSYNTHETIC_PROCESS	15	0.583039	1.46234	0.0537849	0.196827	1	2542	tags=47%, list=12%, signal=53%
GO_TETRAHYDROFOLATE_METABOLIC_PROCESS	20	0.485009	1.46178	0.0782443	0.196895	1	3606	tags=45%, list=18%, signal=55%
GO_INNER_MITOCHONDRIAL_MEMBRANE_ORGANIZATION	17	0.50146	1.45972	0.128205	0.198791	1	5779	tags=59%, list=28%, signal=82%
GO_MALE_MEIOSIS_I	17	0.598536	1.45926	0.0544747	0.198832	1	3430	tags=47%, list=17%, signal=56%
GO_NEGATIVE_REGULATION_OF_RNA_SPLICING	18	0.454808	1.45249	0.0840164	0.206815	1	7017	tags=56%, list=34%, signal=84%
GO_NEGATIVE_REGULATION_OF_CELL_AGING	16	0.527116	1.4496	0.0712946	0.209752	1	2752	tags=31%, list=13%, signal=36%
GO_PROTEIN_K48_LINKED_UBIQUITINATION	46	0.29369	1.44659	0.0718686	0.213098	1	163	tags=4%, list=1%, signal=4%
GO_DNA_METHYLATION_OR_DEMETHYLATION	59	0.437593	1.44409	0.0392157	0.215213	1	2948	tags=25%, list=14%, signal=30%
GO_NATURAL_KILLER_CELL_MEDIATED_IMMUNITY	24	0.651008	1.44349	0.074364	0.215383	1	3331	tags=54%, list=16%, signal=65%
GO_REGULATION_OF_HISTONE_METHYLATION	55	0.359815	1.44421	0.0627451	0.215667	1	2904	tags=22%, list=14%, signal=25%
GO_REGULATION_OF_TRANSCRIPTION_INITIATION_FROM_RNA_POLYMERASE_II_PROMOTER	23	0.445313	1.44168	0.0711611	0.217094	1	7228	tags=57%, list=35%, signal=87%
GO_DNA_MODIFICATION	79	0.401201	1.43937	0.0503876	0.219444	1	5768	tags=46%, list=28%, signal=63%
GO_CELL_DIFFERENTIATION_INVOLVED_IN_EMBRYONIC_PLACENTA_DEVELOPMENT	25	0.524509	1.4371	0.0698603	0.221735	1	4079	tags=40%, list=20%, signal=50%
GO_REGULATION_OF_TRANSLATION_IN_RESPONSE_TO_STRESS	19	0.393653	1.43634	0.0736434	0.22212	1	5683	tags=37%, list=28%, signal=51%
GO_POSITIVE_REGULATION_OF_TRANSCRIPTION_INITIATION_FROM_RNA_POLYMERASE_II_PROMOTER	17	0.510533	1.43459	0.0821643	0.222472	1	7228	tags=59%, list=35%, signal=91%
GO_PROTEIN_IMPORT	152	0.24627	1.43473	0.0483871	0.222936	1	5765	tags=34%, list=28%, signal=47%
GO_CHROMATIN_SILENCING_AT_RDNA	35	0.692527	1.43473	0.114458	0.223534	1	3744	tags=57%, list=18%, signal=70%
GO_POSITIVE_REGULATION_OF_HISTONE_H3_K4_METHYLATION	16	0.482121	1.43041	0.110236	0.226649	1	1765	tags=19%, list=9%, signal=20%
GO_NEGATIVE_REGULATION_OF_RESPONSE_TO_DNA_DAMAGE_STIMULUS	51	0.317289	1.42941	0.097166	0.226696	1	1821	tags=12%, list=9%, signal=13%
GO_ANTIGEN_PROCESSING_AND_PRESENTATION_OF_EXOGENOUS_PEPTIDE_ANTIGEN_VIA_MHC_CLASS_I	66	0.472612	1.42969	0.152263	0.226947	1	6646	tags=68%, list=32%, signal=100%
GO_MULTICELLULAR_ORGANISM_AGING	31	0.488892	1.43057	0.0520231	0.227045	1	2603	tags=32%, list=13%, signal=37%
GO_N_TERMINAL_PROTEIN_AMINO_ACID_MODIFICATION	24	0.437721	1.42698	0.0974155	0.229308	1	5170	tags=50%, list=25%, signal=67%
GO_FEMALE_GAMETE_GENERATION	96	0.430764	1.42646	0.0231214	0.229425	1	1639	tags=22%, list=8%, signal=24%
GO_REGULATION_OF_HISTONE_H3_K9_METHYLATION	17	0.523049	1.42363	0.0947581	0.232554	1	2820	tags=35%, list=14%, signal=41%
GO_REGULATION_OF_PROTEIN_PHOSPHATASE_TYPE_2A_ACTIVITY	24	0.361065	1.42104	0.104536	0.235402	1	3219	tags=17%, list=16%, signal=20%
GO_REGULATION_OF_CHROMATIN_ORGANIZATION	151	0.285609	1.42015	0.0507519	0.236016	1	1076	tags=9%, list=5%, signal=10%
GO_DNA_ALKYLATION	45	0.437121	1.41704	0.0698603	0.238955	1	2948	tags=27%, list=14%, signal=31%
GO_DNA_METHYLATION	45	0.437121	1.41704	0.0698603	0.23958	1	2948	tags=27%, list=14%, signal=31%
GO_REGULATION_OF_DNA_BIOSYNTHETIC_PROCESS	90	0.316905	1.41191	0.0698603	0.245415	1	5048	tags=37%, list=25%, signal=48%
GO_POSITIVE_REGULATION_OF_T_CELL_MEDIATED_CYTOTOXICITY	16	0.695192	1.41135	0.0804598	0.245562	1	2248	tags=44%, list=11%, signal=49%
GO_NUCLEOSIDE_SALVAGE	16	0.493193	1.40806	0.103239	0.249492	1	2824	tags=44%, list=14%, signal=51%
GO_MACROMOLECULE_METHYLATION	191	0.265108	1.404	0.0852713	0.254532	1	5133	tags=30%, list=25%, signal=40%
GO_NEGATIVE_REGULATION_OF_MRNA_METABOLIC_PROCESS	28	0.364879	1.40243	0.119284	0.255968	1	7017	tags=50%, list=34%, signal=76%
GO_REGULATION_OF_TRANSCRIPTION_FROM_RNA_POLYMERASE_I_PROMOTER	23	0.400811	1.40095	0.121212	0.256748	1	5908	tags=57%, list=29%, signal=79%
GO_NUCLEOBASE_METABOLIC_PROCESS	39	0.425837	1.40104	0.0916179	0.257288	1	3335	tags=38%, list=16%, signal=46%
GO_CELLULAR_RESPONSE_TO_UV	65	0.316993	1.39994	0.0978044	0.257577	1	1096	tags=9%, list=5%, signal=10%
GO_RNA_POLYADENYLATION	29	0.350914	1.39917	0.098	0.258	1	7062	tags=55%, list=34%, signal=84%
GO_PURINE_CONTAINING_COMPOUND_SALVAGE	16	0.50105	1.39174	0.111722	0.26835	1	5633	tags=56%, list=27%, signal=77%
GO_CELLULAR_MODIFIED_AMINO_ACID_BIOSYNTHETIC_PROCESS	51	0.403666	1.38916	0.0857143	0.27159	1	3799	tags=37%, list=19%, signal=46%
GO_TRANSLATIONAL_TERMINATION	92	0.404889	1.38231	0.24	0.281252	1	6861	tags=55%, list=33%, signal=83%
GO_POSITIVE_REGULATION_OF_T_HELPER_1_TYPE_IMMUNE_RESPONSE	15	0.725493	1.377	0.0971963	0.288419	1	2248	tags=53%, list=11%, signal=60%
GO_PEPTIDYL_SERINE_MODIFICATION	146	0.324285	1.37405	0.0780952	0.290705	1	2282	tags=16%, list=11%, signal=18%
GO_PROTEIN_K63_LINKED_UBIQUITINATION	36	0.347448	1.37442	0.111562	0.290876	1	3672	tags=28%, list=18%, signal=34%
GO_REGULATION_OF_DNA_METHYLATION	16	0.493898	1.37455	0.138462	0.291415	1	5669	tags=44%, list=28%, signal=60%
GO_GOLGI_VESICLE_TRANSPORT	313	0.216702	1.37045	0.0865191	0.295479	1	941	tags=4%, list=5%, signal=5%
GO_PYRIMIDINE_NUCLEOTIDE_BIOSYNTHETIC_PROCESS	30	0.394608	1.36954	0.106383	0.296091	1	2632	tags=40%, list=13%, signal=46%
GO_TRNA_METHYLATION	22	0.380592	1.36715	0.151163	0.299007	1	5420	tags=50%, list=26%, signal=68%
GO_RNA_DEPENDENT_DNA_BIOSYNTHETIC_PROCESS	21	0.376191	1.36571	0.131679	0.300515	1	7216	tags=62%, list=35%, signal=95%
GO_PYRIMIDINE_NUCLEOBASE_METABOLIC_PROCESS	19	0.434979	1.36463	0.145873	0.300757	1	3089	tags=37%, list=15%, signal=43%
GO_REGULATION_OF_MEIOTIC_CELL_CYCLE	40	0.481903	1.36468	0.0657895	0.30144	1	1677	tags=30%, list=8%, signal=33%
GO_ADP_METABOLIC_PROCESS	45	0.395937	1.36283	0.100604	0.302113	1	5107	tags=42%, list=25%, signal=56%
GO_CELLULAR_RESPONSE_TO_RADIATION	134	0.32122	1.36326	0.0704501	0.302161	1	2394	tags=16%, list=12%, signal=18%
GO_GLYCOSYL_COMPOUND_BIOSYNTHETIC_PROCESS	116	0.279556	1.36223	0.102725	0.302411	1	4229	tags=28%, list=21%, signal=36%
GO_ANTIGEN_PROCESSING_AND_PRESENTATION	209	0.374155	1.35954	0.182342	0.305845	1	5764	tags=37%, list=28%, signal=51%
GO_RIBOSOME_ASSEMBLY	53	0.370184	1.35775	0.194274	0.307869	1	6082	tags=40%, list=30%, signal=56%
GO_POLYOL_CATABOLIC_PROCESS	18	0.456929	1.35467	0.129741	0.312265	1	4951	tags=39%, list=24%, signal=51%
GO_PYRUVATE_METABOLIC_PROCESS	63	0.384566	1.34069	0.0756646	0.332685	1	5646	tags=49%, list=28%, signal=68%
GO_ISOPRENOID_BIOSYNTHETIC_PROCESS	25	0.467883	1.34149	0.130879	0.332941	1	4165	tags=48%, list=20%, signal=60%
GO_HISTONE_METHYLATION	84	0.318729	1.34078	0.123827	0.333293	1	4050	tags=25%, list=20%, signal=31%
GO_PROTEIN_IMPORT_INTO_NUCLEUS_TRANSLOCATION	29	0.42633	1.33953	0.124031	0.333691	1	6487	tags=59%, list=32%, signal=86%
GO_INTRINSIC_APOPTOTIC_SIGNALING_PATHWAY_IN_RESPONSE_TO_DNA_DAMAGE	70	0.298807	1.33712	0.112811	0.336109	1	3283	tags=21%, list=16%, signal=25%
GO_MRNA_SPLICE_SITE_SELECTION	19	0.414263	1.33761	0.15222	0.336131	1	7304	tags=42%, list=36%, signal=65%
GO_RIBOSOMAL_LARGE_SUBUNIT_ASSEMBLY	23	0.456249	1.33416	0.168	0.340235	1	3879	tags=30%, list=19%, signal=37%
GO_PYRIMIDINE_NUCLEOTIDE_METABOLIC_PROCESS	45	0.345646	1.33314	0.161702	0.340312	1	2824	tags=33%, list=14%, signal=39%
GO_REGULATION_OF_PROTEIN_SUMOYLATION	20	0.455697	1.33358	0.173307	0.340406	1	1471	tags=20%, list=7%, signal=22%
GO_NUCLEOSIDE_MONOPHOSPHATE_METABOLIC_PROCESS	236	0.268419	1.33221	0.135802	0.341073	1	6733	tags=46%, list=33%, signal=67%
GO_REGULATION_OF_CELLULAR_SENESCENCE	26	0.404232	1.33136	0.162879	0.341697	1	2752	tags=27%, list=13%, signal=31%
GO_CELL_CYCLE_ARREST	150	0.294397	1.32995	0.0967118	0.342533	1	3161	tags=21%, list=15%, signal=24%
GO_POSITIVE_REGULATION_OF_CELL_DIVISION	131	0.400366	1.33012	0.0986717	0.343006	1	1319	tags=18%, list=6%, signal=19%
GO_POSITIVE_REGULATION_OF_DNA_REPLICATION	85	0.35167	1.3282	0.115686	0.343961	1	1955	tags=18%, list=10%, signal=19%
GO_HISTONE_H4_ACETYLATION	46	0.310372	1.32825	0.190661	0.344665	1	5743	tags=37%, list=28%, signal=51%
GO_POSITIVE_REGULATION_OF_VIRAL_PROCESS	91	0.234283	1.3269	0.152475	0.345284	1	6934	tags=44%, list=34%, signal=66%
GO_PEPTIDYL_LYSINE_METHYLATION	69	0.311117	1.32237	0.136622	0.352224	1	3453	tags=23%, list=17%, signal=28%
GO_SPERMATID_NUCLEUS_DIFFERENTIATION	18	0.518554	1.31948	0.138783	0.356467	1	4110	tags=44%, list=20%, signal=56%
GO_RESPONSE_TO_RADIATION	406	0.300797	1.31726	0.0470588	0.359469	1	2825	tags=19%, list=14%, signal=22%
GO_RRNA_MODIFICATION	22	0.399007	1.31358	0.189691	0.364848	1	6150	tags=55%, list=30%, signal=78%
GO_TRANSLATIONAL_ELONGATION	110	0.350828	1.31298	0.260776	0.36504	1	6861	tags=52%, list=33%, signal=77%
GO_PROTEIN_HETEROTETRAMERIZATION	37	0.590949	1.31122	0.16996	0.365448	1	1738	tags=38%, list=8%, signal=41%
GO_OVARIAN_FOLLICLE_DEVELOPMENT	61	0.400686	1.31212	0.0583658	0.365587	1	1976	tags=21%, list=10%, signal=24%
GO_PYRIMIDINE_NUCLEOSIDE_BIOSYNTHETIC_PROCESS	30	0.368166	1.31006	0.163265	0.365915	1	2824	tags=37%, list=14%, signal=42%
GO_POSITIVE_REGULATION_OF_PROTEIN_CATABOLIC_PROCESS	262	0.219814	1.31126	0.126953	0.36622	1	547	tags=5%, list=3%, signal=5%
GO_RESPONSE_TO_GONADOTROPIN	28	0.496658	1.31031	0.119608	0.3663	1	2024	tags=25%, list=10%, signal=28%
GO_PYRIMIDINE_CONTAINING_COMPOUND_BIOSYNTHETIC_PROCESS	40	0.347225	1.30809	0.138716	0.368592	1	2824	tags=35%, list=14%, signal=41%
GO_CHROMATIN_DISASSEMBLY	17	0.476938	1.30429	0.168279	0.370332	1	6037	tags=59%, list=29%, signal=83%
GO_NEGATIVE_REGULATION_OF_INTERLEUKIN_10_PRODUCTION	16	0.690608	1.30646	0.162011	0.370629	1	2455	tags=63%, list=12%, signal=71%
GO_PROTEIN_DNA_COMPLEX_DISASSEMBLY	17	0.476938	1.30429	0.168279	0.371168	1	6037	tags=59%, list=29%, signal=83%
GO_REGULATION_OF_HISTONE_H3_K4_METHYLATION	27	0.385734	1.30542	0.154902	0.371626	1	1996	tags=19%, list=10%, signal=20%
GO_PTERIDINE_CONTAINING_COMPOUND_BIOSYNTHETIC_PROCESS	17	0.386221	1.30474	0.173196	0.37195	1	3606	tags=35%, list=18%, signal=43%
GO_NUCLEOSOME_DISASSEMBLY	17	0.476938	1.30429	0.168279	0.372007	1	6037	tags=59%, list=29%, signal=83%
GO_POSTSYNAPTIC_SIGNAL_TRANSDUCTION	18	0.527809	1.29825	0.145957	0.375318	1	1081	tags=22%, list=5%, signal=23%
GO_RESPONSE_TO_ACETYLCHOLINE	18	0.527809	1.29825	0.145957	0.376153	1	1081	tags=22%, list=5%, signal=23%
GO_CELLULAR_RESPONSE_TO_ACETYLCHOLINE	18	0.527809	1.29825	0.145957	0.37699	1	1081	tags=22%, list=5%, signal=23%
GO_ACETYLCHOLINE_RECEPTOR_SIGNALING_PATHWAY	18	0.527809	1.29825	0.145957	0.377832	1	1081	tags=22%, list=5%, signal=23%
GO_NEGATIVE_REGULATION_OF_B_CELL_PROLIFERATION	15	0.604225	1.29571	0.232472	0.378173	1	3747	tags=40%, list=18%, signal=49%
GO_INTRINSIC_APOPTOTIC_SIGNALING_PATHWAY	149	0.250366	1.29931	0.10297	0.378477	1	1852	tags=12%, list=9%, signal=13%
GO_DNA_DEMETHYLATION	15	0.526451	1.29599	0.194175	0.378505	1	3405	tags=33%, list=17%, signal=40%
GO_G_PROTEIN_COUPLED_ACETYLCHOLINE_RECEPTOR_SIGNALING_PATHWAY	18	0.527809	1.29825	0.145957	0.378677	1	1081	tags=22%, list=5%, signal=23%
GO_SIGNAL_TRANSDUCTION_INVOLVED_IN_CELLULAR_RESPONSE_TO_AMMONIUM_ION	18	0.527809	1.29825	0.145957	0.379526	1	1081	tags=22%, list=5%, signal=23%
GO_REGULATION_OF_MEIOTIC_NUCLEAR_DIVISION	29	0.495097	1.29349	0.110039	0.381492	1	2582	tags=41%, list=13%, signal=47%
GO_CELL_AGING	64	0.310817	1.29226	0.172745	0.382842	1	1364	tags=14%, list=7%, signal=15%
GO_CELLULAR_RESPONSE_TO_DSRNA	36	0.357201	1.29096	0.209709	0.384416	1	1856	tags=14%, list=9%, signal=15%
GO_AMIDE_BIOSYNTHETIC_PROCESS	488	0.228507	1.28345	0.223819	0.392574	1	5393	tags=28%, list=26%, signal=37%
GO_FOLIC_ACID_METABOLIC_PROCESS	17	0.432396	1.28584	0.184891	0.392607	1	3606	tags=41%, list=18%, signal=50%
GO_REGULATION_OF_CELL_MATURATION	18	0.463268	1.28353	0.116858	0.393276	1	273	tags=17%, list=1%, signal=17%
GO_COENZYME_METABOLIC_PROCESS	261	0.275802	1.28381	0.0909091	0.393632	1	4372	tags=30%, list=21%, signal=38%
GO_REGULATION_OF_CELLULAR_AMIDE_METABOLIC_PROCESS	347	0.194328	1.2845	0.108481	0.394132	1	5977	tags=31%, list=29%, signal=44%
GO_GLYCERALDEHYDE_3_PHOSPHATE_METABOLIC_PROCESS	18	0.388546	1.28399	0.19	0.394164	1	5325	tags=56%, list=26%, signal=75%
GO_TELOMERE_CAPPING	28	0.531886	1.27861	0.220039	0.400614	1	3744	tags=43%, list=18%, signal=52%
GO_RNA_METHYLATION	48	0.305392	1.27509	0.207317	0.404404	1	6303	tags=46%, list=31%, signal=66%
GO_CELLULAR_RESPONSE_TO_CADMIUM_ION	15	0.587781	1.27527	0.173307	0.40494	1	1808	tags=33%, list=9%, signal=37%
GO_HISTONE_UBIQUITINATION	34	0.310649	1.27542	0.194389	0.405548	1	3350	tags=18%, list=16%, signal=21%
GO_GLUCOSE_CATABOLIC_PROCESS	29	0.428895	1.27311	0.176955	0.407204	1	5805	tags=48%, list=28%, signal=67%
GO_COFACTOR_BIOSYNTHETIC_PROCESS	162	0.259247	1.27015	0.151515	0.411777	1	4424	tags=26%, list=22%, signal=33%
GO_NEGATIVE_REGULATION_OF_TRANSLATIONAL_INITIATION	21	0.336421	1.26781	0.173489	0.415211	1	4433	tags=24%, list=22%, signal=30%
GO_COENZYME_BIOSYNTHETIC_PROCESS	124	0.285965	1.26673	0.139721	0.416453	1	4372	tags=29%, list=21%, signal=37%
GO_POSITIVE_REGULATION_OF_MITOCHONDRIAL_OUTER_MEMBRANE_PERMEABILIZATION_INVOLVED_IN_APOPTOTIC_SIGNALING_PATHWAY	36	0.312934	1.26438	0.188259	0.419865	1	4469	tags=31%, list=22%, signal=39%
GO_DNA_DAMAGE_RESPONSE_SIGNAL_TRANSDUCTION_RESULTING_IN_TRANSCRIPTION	15	0.474561	1.26192	0.181818	0.422566	1	2259	tags=33%, list=11%, signal=37%
GO_RNA_STABILIZATION	31	0.348336	1.26222	0.189243	0.422891	1	2291	tags=19%, list=11%, signal=22%
GO_NONRIBOSOMAL_PEPTIDE_BIOSYNTHETIC_PROCESS	16	0.492932	1.26112	0.213147	0.423154	1	3455	tags=38%, list=17%, signal=45%
GO_MITOCHONDRIAL_TRANSMEMBRANE_TRANSPORT	53	0.314171	1.26003	0.254818	0.423424	1	6796	tags=47%, list=33%, signal=70%
GO_POSITIVE_REGULATION_OF_DNA_TEMPLATED_TRANSCRIPTION_ELONGATION	22	0.348296	1.26009	0.178723	0.424204	1	6016	tags=36%, list=29%, signal=51%
GO_NLS_BEARING_PROTEIN_IMPORT_INTO_NUCLEUS	22	0.364553	1.25709	0.220202	0.427931	1	6279	tags=41%, list=31%, signal=59%
GO_RRNA_TRANSCRIPTION	18	0.352333	1.2526	0.181637	0.43543	1	6098	tags=56%, list=30%, signal=79%
GO_NEGATIVE_REGULATION_OF_CELLULAR_AMIDE_METABOLIC_PROCESS	129	0.236298	1.24944	0.178295	0.439519	1	2994	tags=16%, list=15%, signal=18%
GO_LEUKOCYTE_MEDIATED_CYTOTOXICITY	33	0.487035	1.24976	0.185547	0.439798	1	2810	tags=39%, list=14%, signal=46%
GO_LEUKOCYTE_APOPTOTIC_PROCESS	22	0.452802	1.24842	0.261628	0.440632	1	5538	tags=50%, list=27%, signal=68%
GO_NEGATIVE_REGULATION_OF_CYCLIN_DEPENDENT_PROTEIN_KINASE_ACTIVITY	32	0.35501	1.24672	0.161165	0.443053	1	751	tags=13%, list=4%, signal=13%
GO_PROTEIN_MONOUBIQUITINATION	51	0.280192	1.24467	0.222222	0.445242	1	269	tags=6%, list=1%, signal=6%
GO_PYRIDINE_CONTAINING_COMPOUND_BIOSYNTHETIC_PROCESS	21	0.469441	1.24473	0.182711	0.446032	1	1417	tags=24%, list=7%, signal=26%
GO_PURINE_RIBONUCLEOSIDE_MONOPHOSPHATE_BIOSYNTHETIC_PROCESS	61	0.297791	1.23801	0.238193	0.453421	1	4481	tags=31%, list=22%, signal=40%
GO_CARBOHYDRATE_PHOSPHORYLATION	22	0.399112	1.23905	0.190763	0.454268	1	2743	tags=27%, list=13%, signal=31%
GO_PURINE_NUCLEOSIDE_MONOPHOSPHATE_BIOSYNTHETIC_PROCESS	61	0.297791	1.23801	0.238193	0.45435	1	4481	tags=31%, list=22%, signal=40%
GO_POSITIVE_REGULATION_OF_VIRAL_TRANSCRIPTION	39	0.254836	1.23906	0.174897	0.455197	1	5228	tags=38%, list=25%, signal=52%
GO_ORGANELLE_ASSEMBLY	471	0.252933	1.23801	0.146154	0.455273	1	1402	tags=9%, list=7%, signal=10%
GO_INDOLALKYLAMINE_METABOLIC_PROCESS	17	0.529897	1.23644	0.198885	0.455576	1	1418	tags=35%, list=7%, signal=38%
GO_CELLULAR_RESPONSE_TO_LIGHT_STIMULUS	89	0.306789	1.23571	0.160853	0.456025	1	2394	tags=17%, list=12%, signal=19%
GO_NEGATIVE_REGULATION_OF_LEUKOCYTE_PROLIFERATION	66	0.49894	1.23294	0.263258	0.460424	1	3747	tags=35%, list=18%, signal=42%
GO_PROTEIN_FOLDING	217	0.224343	1.22975	0.178862	0.464731	1	6302	tags=37%, list=31%, signal=53%
GO_PROTEIN_MODIFICATION_BY_SMALL_PROTEIN_REMOVAL	114	0.240004	1.22908	0.235521	0.465088	1	5903	tags=28%, list=29%, signal=39%
GO_CELLULAR_COMPONENT_DISASSEMBLY_INVOLVED_IN_EXECUTION_PHASE_OF_APOPTOSIS	43	0.340956	1.23	0.210728	0.465206	1	3749	tags=23%, list=18%, signal=28%
GO_POSITIVE_REGULATION_OF_NATURAL_KILLER_CELL_MEDIATED_IMMUNITY	20	0.634637	1.22796	0.318352	0.466378	1	2946	tags=50%, list=14%, signal=58%
GO_PYRIDINE_NUCLEOTIDE_BIOSYNTHETIC_PROCESS	17	0.488242	1.22652	0.2	0.467321	1	1417	tags=24%, list=7%, signal=25%
GO_NICOTINAMIDE_NUCLEOTIDE_BIOSYNTHETIC_PROCESS	17	0.488242	1.22652	0.2	0.468261	1	1417	tags=24%, list=7%, signal=25%
GO_IMMUNOGLOBULIN_PRODUCTION	42	0.46588	1.22392	0.288425	0.471364	1	4696	tags=45%, list=23%, signal=59%
GO_PEPTIDYL_ARGININE_MODIFICATION	19	0.462453	1.21779	0.206767	0.481499	1	3800	tags=32%, list=19%, signal=39%
GO_MITOCHONDRIAL_FUSION	19	0.366631	1.21798	0.247357	0.482056	1	5868	tags=53%, list=29%, signal=74%
GO_PROTEIN_ALKYLATION	112	0.255488	1.21336	0.178295	0.485781	1	4285	tags=24%, list=21%, signal=30%
GO_NEUROMUSCULAR_PROCESS_CONTROLLING_POSTURE	15	0.490802	1.21464	0.205825	0.485983	1	593	tags=20%, list=3%, signal=21%
GO_AMINO_SUGAR_METABOLIC_PROCESS	40	0.366442	1.21507	0.23301	0.486101	1	3820	tags=30%, list=19%, signal=37%
GO_PROTEIN_METHYLATION	112	0.255488	1.21336	0.178295	0.486743	1	4285	tags=24%, list=21%, signal=30%
GO_N_ACETYLGLUCOSAMINE_METABOLIC_PROCESS	16	0.447424	1.21373	0.255769	0.486949	1	3495	tags=38%, list=17%, signal=45%
GO_PH_REDUCTION	39	0.350739	1.2077	0.209544	0.496053	1	2428	tags=18%, list=12%, signal=20%
GO_POSITIVE_REGULATION_OF_TISSUE_REMODELING	26	0.500716	1.20661	0.225989	0.497254	1	2854	tags=31%, list=14%, signal=36%
GO_LYMPHOCYTE_APOPTOTIC_PROCESS	18	0.416186	1.20198	0.266795	0.501493	1	4469	tags=39%, list=22%, signal=50%
GO_MONOSACCHARIDE_CATABOLIC_PROCESS	59	0.334103	1.20295	0.1841	0.501516	1	4831	tags=39%, list=24%, signal=51%
GO_REGULATION_OF_CELLULAR_AMINO_ACID_METABOLIC_PROCESS	66	0.304516	1.20392	0.245868	0.501549	1	5521	tags=50%, list=27%, signal=68%
GO_REGULATION_OF_INTERLEUKIN_2_BIOSYNTHETIC_PROCESS	18	0.621495	1.20236	0.310662	0.501649	1	2474	tags=50%, list=12%, signal=57%
GO_ACETYL_COA_METABOLIC_PROCESS	26	0.385048	1.20316	0.224242	0.502105	1	1379	tags=15%, list=7%, signal=16%
GO_MULTICELLULAR_ORGANISM_GROWTH	74	0.307476	1.20094	0.206501	0.502592	1	1701	tags=14%, list=8%, signal=15%
GO_MITOCHONDRIAL_MEMBRANE_ORGANIZATION	92	0.225322	1.19775	0.23176	0.508123	1	5779	tags=36%, list=28%, signal=50%
GO_SERINE_FAMILY_AMINO_ACID_METABOLIC_PROCESS	41	0.361157	1.19709	0.217221	0.508452	1	4175	tags=39%, list=20%, signal=49%
GO_ALPHA_AMINO_ACID_BIOSYNTHETIC_PROCESS	75	0.308599	1.19352	0.183071	0.513765	1	4475	tags=35%, list=22%, signal=44%
GO_CELL_KILLING	52	0.442885	1.19357	0.242126	0.514652	1	2810	tags=33%, list=14%, signal=38%
GO_REGULATION_OF_PROTEIN_EXPORT_FROM_NUCLEUS	33	0.314337	1.19057	0.252505	0.518727	1	3727	tags=27%, list=18%, signal=33%
GO_NEGATIVE_REGULATION_OF_T_CELL_PROLIFERATION	49	0.465664	1.18952	0.310409	0.518863	1	2790	tags=31%, list=14%, signal=35%
GO_COFACTOR_METABOLIC_PROCESS	329	0.245827	1.18968	0.159681	0.519516	1	4438	tags=27%, list=22%, signal=34%
GO_ANTEROGRADE_AXONAL_TRANSPORT	26	0.346682	1.18676	0.271845	0.523357	1	402	tags=8%, list=2%, signal=8%
GO_METHYLATION	262	0.224046	1.18477	0.207436	0.526659	1	4315	tags=24%, list=21%, signal=30%
GO_ENERGY_COUPLED_PROTON_TRANSPORT_DOWN_ELECTROCHEMICAL_GRADIENT	24	0.387771	1.18205	0.309474	0.529148	1	6707	tags=50%, list=33%, signal=74%
GO_ATP_SYNTHESIS_COUPLED_PROTON_TRANSPORT	24	0.387771	1.18205	0.309474	0.530156	1	6707	tags=50%, list=33%, signal=74%
GO_GLUCOSAMINE_CONTAINING_COMPOUND_METABOLIC_PROCESS	26	0.4077	1.18239	0.272016	0.530505	1	3495	tags=35%, list=17%, signal=42%
GO_GLYCINE_METABOLIC_PROCESS	17	0.456886	1.17947	0.241176	0.533559	1	2927	tags=47%, list=14%, signal=55%
GO_NEGATIVE_REGULATION_OF_MEGAKARYOCYTE_DIFFERENTIATION	17	0.589004	1.17604	0.292157	0.539727	1	3800	tags=53%, list=19%, signal=65%
GO_NEURAL_PRECURSOR_CELL_PROLIFERATION	69	0.36857	1.17485	0.22119	0.540141	1	2113	tags=19%, list=10%, signal=21%
GO_POSITIVE_REGULATION_OF_CELL_KILLING	38	0.557235	1.17489	0.368715	0.54107	1	4295	tags=45%, list=21%, signal=56%
GO_NATURAL_KILLER_CELL_ACTIVATION	52	0.509462	1.17216	0.308285	0.542717	1	3051	tags=33%, list=15%, signal=38%
GO_CELLULAR_RESPONSE_TO_ZINC_ION	16	0.532601	1.17221	0.279208	0.543631	1	4345	tags=50%, list=21%, signal=63%
GO_NUCLEOSIDE_PHOSPHATE_BIOSYNTHETIC_PROCESS	182	0.252407	1.17268	0.168651	0.543671	1	4527	tags=31%, list=22%, signal=40%
GO_GLUTAMINE_FAMILY_AMINO_ACID_METABOLIC_PROCESS	64	0.332035	1.17061	0.199203	0.544941	1	3756	tags=30%, list=18%, signal=36%
GO_POSITIVE_REGULATION_OF_MRNA_3_END_PROCESSING	17	0.328152	1.16923	0.254065	0.546906	1	579	tags=12%, list=3%, signal=12%
GO_REGULATION_OF_MRNA_3_END_PROCESSING	28	0.299397	1.16188	0.290766	0.552021	1	1028	tags=11%, list=5%, signal=11%
GO_ENTRAINMENT_OF_CIRCADIAN_CLOCK	26	0.347926	1.16209	0.265849	0.552533	1	1766	tags=15%, list=9%, signal=17%
GO_POSITIVE_REGULATION_OF_PROTEIN_INSERTION_INTO_MITOCHONDRIAL_MEMBRANE_INVOLVED_IN_APOPTOTIC_SIGNALING_PATHWAY	29	0.320507	1.16357	0.263804	0.552557	1	3855	tags=28%, list=19%, signal=34%
GO_IMMUNOGLOBULIN_PRODUCTION_INVOLVED_IN_IMMUNOGLOBULIN_MEDIATED_IMMUNE_RESPONSE	22	0.449337	1.163	0.34542	0.552721	1	3773	tags=41%, list=18%, signal=50%
GO_NUCLEOSIDE_TRIPHOSPHATE_METABOLIC_PROCESS	221	0.236221	1.16233	0.292887	0.553062	1	6733	tags=45%, list=33%, signal=67%
GO_REGULATION_OF_PROTEIN_INSERTION_INTO_MITOCHONDRIAL_MEMBRANE_INVOLVED_IN_APOPTOTIC_SIGNALING_PATHWAY	29	0.320507	1.16357	0.263804	0.553581	1	3855	tags=28%, list=19%, signal=34%
GO_VIRAL_LIFE_CYCLE	287	0.236532	1.16536	0.293204	0.55388	1	6110	tags=32%, list=30%, signal=45%
GO_PHAGOSOME_ACIDIFICATION	27	0.368036	1.1639	0.279678	0.55393	1	2428	tags=15%, list=12%, signal=17%
GO_POSITIVE_REGULATION_OF_VIRAL_GENOME_REPLICATION	30	0.319027	1.164	0.287402	0.554728	1	6860	tags=47%, list=33%, signal=70%
GO_REGULATION_OF_MITOCHONDRIAL_OUTER_MEMBRANE_PERMEABILIZATION_INVOLVED_IN_APOPTOTIC_SIGNALING_PATHWAY	43	0.276298	1.16407	0.259494	0.555617	1	4469	tags=30%, list=22%, signal=39%
GO_CEREBRAL_CORTEX_DEVELOPMENT	104	0.349139	1.15796	0.270588	0.559098	1	2973	tags=26%, list=14%, signal=30%
GO_POSITIVE_REGULATION_OF_PROTEIN_OLIGOMERIZATION	21	0.429646	1.15698	0.280603	0.5601	1	2721	tags=24%, list=13%, signal=27%
GO_SERTOLI_CELL_DIFFERENTIATION	20	0.430627	1.15618	0.252466	0.560886	1	1866	tags=25%, list=9%, signal=27%
GO_CELLULAR_RESPONSE_TO_ALKALOID	34	0.415141	1.15492	0.251418	0.562503	1	2603	tags=26%, list=13%, signal=30%
GO_RESPONSE_TO_PROTOZOAN	20	0.574829	1.15078	0.333977	0.564163	1	1857	tags=40%, list=9%, signal=44%
GO_POSITIVE_REGULATION_OF_TYPE_I_INTERFERON_PRODUCTION	69	0.310574	1.15367	0.357815	0.564229	1	5169	tags=33%, list=25%, signal=44%
GO_POSITIVE_REGULATION_OF_DNA_RECOMBINATION	18	0.478596	1.15117	0.316794	0.564332	1	2096	tags=33%, list=10%, signal=37%
GO_RELEASE_OF_CYTOCHROME_C_FROM_MITOCHONDRIA	22	0.372251	1.15158	0.284464	0.56447	1	4705	tags=55%, list=23%, signal=71%
GO_REGULATION_OF_HAIR_CYCLE	22	0.457737	1.15197	0.269903	0.564683	1	1474	tags=32%, list=7%, signal=34%
GO_POLYAMINE_METABOLIC_PROCESS	15	0.402582	1.15224	0.317073	0.565118	1	3443	tags=40%, list=17%, signal=48%
GO_CELLULAR_METABOLIC_COMPOUND_SALVAGE	37	0.327503	1.15247	0.274436	0.565667	1	3335	tags=30%, list=16%, signal=35%
GO_NUCLEOBASE_CONTAINING_SMALL_MOLECULE_INTERCONVERSION	21	0.358797	1.14942	0.289855	0.56599	1	2677	tags=29%, list=13%, signal=33%
GO_PYRIMIDINE_NUCLEOSIDE_METABOLIC_PROCESS	49	0.343941	1.14718	0.284615	0.569675	1	3405	tags=31%, list=17%, signal=37%
GO_REGULATION_OF_INTERLEUKIN_17_PRODUCTION	21	0.600488	1.14196	0.385199	0.579574	1	2853	tags=43%, list=14%, signal=50%
GO_REGULATION_OF_DEFENSE_RESPONSE_TO_VIRUS_BY_VIRUS	29	0.430302	1.14099	0.400763	0.580672	1	7327	tags=52%, list=36%, signal=80%
GO_KETONE_BIOSYNTHETIC_PROCESS	24	0.392489	1.14038	0.270707	0.580973	1	3642	tags=42%, list=18%, signal=51%
GO_MRNA_CLEAVAGE	21	0.32748	1.13959	0.301741	0.58161	1	5285	tags=43%, list=26%, signal=58%
GO__DE_NOVO_PROTEIN_FOLDING	18	0.322143	1.13847	0.279261	0.58294	1	4759	tags=44%, list=23%, signal=58%
GO_POSITIVE_REGULATION_OF_DNA_TEMPLATED_TRANSCRIPTION_INITIATION	24	0.364523	1.1346	0.302419	0.590227	1	1403	tags=13%, list=7%, signal=13%
GO_SCF_DEPENDENT_PROTEASOMAL_UBIQUITIN_DEPENDENT_PROTEIN_CATABOLIC_PROCESS	23	0.318217	1.1334	0.295688	0.591727	1	795	tags=9%, list=4%, signal=9%
GO_DNA_DEALKYLATION	20	0.399244	1.13173	0.337165	0.593173	1	3405	tags=25%, list=17%, signal=30%
GO_PEPTIDYL_CYSTEINE_MODIFICATION	20	0.405814	1.132	0.327485	0.593712	1	4234	tags=25%, list=21%, signal=31%
GO_NUCLEOTIDE_PHOSPHORYLATION	57	0.308437	1.12755	0.279843	0.601214	1	3558	tags=32%, list=17%, signal=38%
GO_CELLULAR_RESPONSE_TO_GAMMA_RADIATION	19	0.380243	1.12507	0.340385	0.604469	1	5037	tags=42%, list=25%, signal=56%
GO_HEXOSE_CATABOLIC_PROCESS	49	0.335174	1.12537	0.266667	0.604949	1	4831	tags=39%, list=24%, signal=51%
GO_NUCLEOSIDE_TRIPHOSPHATE_BIOSYNTHETIC_PROCESS	61	0.283316	1.12347	0.317328	0.606851	1	4481	tags=33%, list=22%, signal=42%
GO_CORTICAL_CYTOSKELETON_ORGANIZATION	36	0.335021	1.12171	0.323194	0.609565	1	2944	tags=17%, list=14%, signal=19%
GO_CELL_REDOX_HOMEOSTASIS	65	0.284653	1.11843	0.31286	0.612317	1	6646	tags=48%, list=32%, signal=70%
GO_REGULATION_OF_T_HELPER_1_TYPE_IMMUNE_RESPONSE	22	0.554436	1.11986	0.37037	0.612532	1	2455	tags=45%, list=12%, signal=52%
GO_POSITIVE_REGULATION_OF_RESPONSE_TO_DNA_DAMAGE_STIMULUS	63	0.268277	1.11773	0.300403	0.612769	1	3598	tags=25%, list=18%, signal=31%
GO_REGULATION_OF_GENE_SILENCING_BY_RNA	21	0.354054	1.11869	0.322581	0.612896	1	160	tags=10%, list=1%, signal=10%
GO_REGULATION_OF_POSTTRANSCRIPTIONAL_GENE_SILENCING	21	0.354054	1.11869	0.322581	0.613964	1	160	tags=10%, list=1%, signal=10%
GO_NEGATIVE_REGULATION_OF_HEMATOPOIETIC_PROGENITOR_CELL_DIFFERENTIATION	23	0.498252	1.11544	0.341085	0.61661	1	3800	tags=43%, list=19%, signal=53%
GO_STEROL_BIOSYNTHETIC_PROCESS	42	0.326566	1.11456	0.317227	0.617418	1	4169	tags=36%, list=20%, signal=45%
GO_AEROBIC_RESPIRATION	53	0.257418	1.11384	0.319415	0.617953	1	6832	tags=49%, list=33%, signal=73%
GO_NEGATIVE_REGULATION_OF_CELLULAR_CATABOLIC_PROCESS	153	0.25164	1.11274	0.319767	0.619208	1	946	tags=7%, list=5%, signal=7%
GO_NEGATIVE_REGULATION_OF_HISTONE_MODIFICATION	36	0.290656	1.11116	0.337891	0.619504	1	4632	tags=25%, list=23%, signal=32%
GO_RESPONSE_TO_LEAD_ION	20	0.365067	1.112	0.29249	0.61985	1	4424	tags=40%, list=22%, signal=51%
GO_EMBRYONIC_PLACENTA_DEVELOPMENT	83	0.310794	1.11147	0.298851	0.619939	1	4169	tags=27%, list=20%, signal=33%
GO_NEGATIVE_REGULATION_OF_INTERLEUKIN_2_PRODUCTION	16	0.483278	1.10885	0.376923	0.62141	1	1720	tags=31%, list=8%, signal=34%
GO_POST_TRANSLATIONAL_PROTEIN_MODIFICATION	35	0.340749	1.10966	0.316206	0.621732	1	1860	tags=14%, list=9%, signal=16%
GO_NADH_METABOLIC_PROCESS	35	0.343886	1.10895	0.306	0.622242	1	5431	tags=43%, list=26%, signal=58%
GO_XENOPHAGY	102	0.311642	1.1077	0.318008	0.622936	1	1875	tags=20%, list=9%, signal=21%
GO_ANATOMICAL_STRUCTURE_HOMEOSTASIS	272	0.273344	1.10559	0.268431	0.626388	1	3133	tags=24%, list=15%, signal=28%
GO_CARBOHYDRATE_CATABOLIC_PROCESS	112	0.269901	1.10459	0.291417	0.627535	1	3652	tags=22%, list=18%, signal=27%
GO_REGULATION_OF_PROTEIN_HOMOOLIGOMERIZATION	16	0.366906	1.10101	0.346614	0.632323	1	3028	tags=25%, list=15%, signal=29%
GO_CELLULAR_RESPONSE_TO_GONADOTROPIN_STIMULUS	15	0.442328	1.10191	0.322896	0.632444	1	5270	tags=60%, list=26%, signal=81%
GO_NEGATIVE_REGULATION_OF_T_CELL_DIFFERENTIATION	32	0.41979	1.10132	0.356455	0.632658	1	3349	tags=31%, list=16%, signal=37%
GO_IN_UTERO_EMBRYONIC_DEVELOPMENT	308	0.245017	1.09484	0.291353	0.645031	1	1686	tags=11%, list=8%, signal=12%
GO_APOPTOTIC_MITOCHONDRIAL_CHANGES	57	0.262386	1.09291	0.320366	0.648247	1	4705	tags=33%, list=23%, signal=43%
GO_REGULATION_OF_DEFENSE_RESPONSE_TO_VIRUS	186	0.304002	1.09243	0.340782	0.648262	1	2266	tags=17%, list=11%, signal=19%
GO_MITOCHONDRIAL_TRANSPORT	171	0.187847	1.09093	0.308017	0.649453	1	5227	tags=30%, list=25%, signal=40%
GO_EXECUTION_PHASE_OF_APOPTOSIS	55	0.281715	1.08957	0.341797	0.65034	1	3749	tags=20%, list=18%, signal=24%
GO_ZINC_II_ION_TRANSPORT	26	0.357351	1.09094	0.326772	0.650498	1	2118	tags=19%, list=10%, signal=21%
GO_POSITIVE_REGULATION_OF_OSTEOCLAST_DIFFERENTIATION	23	0.477763	1.08965	0.362403	0.65125	1	2129	tags=35%, list=10%, signal=39%
GO_GLOBAL_GENOME_NUCLEOTIDE_EXCISION_REPAIR	32	0.255997	1.08781	0.324094	0.653225	1	7564	tags=50%, list=37%, signal=79%
GO_REGULATION_OF_MEMBRANE_PERMEABILITY	70	0.222804	1.08643	0.338115	0.655122	1	5900	tags=36%, list=29%, signal=50%
GO_PYRIMIDINE_CONTAINING_COMPOUND_METABOLIC_PROCESS	75	0.285968	1.08575	0.336614	0.655533	1	3405	tags=28%, list=17%, signal=33%
GO_POSITIVE_REGULATION_OF_PROTEOLYSIS	359	0.217835	1.08195	0.331418	0.659806	1	4692	tags=25%, list=23%, signal=32%
GO_PRODUCTION_OF_MOLECULAR_MEDIATOR_OF_IMMUNE_RESPONSE	59	0.391032	1.0827	0.391061	0.660253	1	4696	tags=42%, list=23%, signal=55%
GO_POSITIVE_REGULATION_OF_MRNA_METABOLIC_PROCESS	45	0.270635	1.08198	0.354167	0.660799	1	4326	tags=24%, list=21%, signal=31%
GO_HISTONE_H3_ACETYLATION	43	0.240599	1.08289	0.342967	0.660921	1	7245	tags=44%, list=35%, signal=68%
GO_NUCLEOTIDE_BINDING_DOMAIN_LEUCINE_RICH_REPEAT_CONTAINING_RECEPTOR_SIGNALING_PATHWAY	28	0.292794	1.07971	0.35259	0.663691	1	2853	tags=14%, list=14%, signal=17%
GO_CHRONIC_INFLAMMATORY_RESPONSE	15	0.52303	1.07915	0.410359	0.663808	1	2013	tags=47%, list=10%, signal=52%
GO_T_CELL_APOPTOTIC_PROCESS	15	0.400627	1.07769	0.400394	0.666059	1	4469	tags=40%, list=22%, signal=51%
GO_REGULATION_OF_TOLERANCE_INDUCTION	17	0.534062	1.07644	0.42885	0.667873	1	1263	tags=29%, list=6%, signal=31%
GO_NEGATIVE_REGULATION_OF_DNA_BINDING	46	0.343076	1.07536	0.367041	0.669202	1	2335	tags=20%, list=11%, signal=22%
GO_RESPIRATORY_BURST	15	0.535104	1.07241	0.435946	0.673749	1	5612	tags=67%, list=27%, signal=92%
GO_GLYCOSYL_COMPOUND_METABOLIC_PROCESS	362	0.211784	1.07283	0.343035	0.673854	1	4234	tags=24%, list=21%, signal=29%
GO_SUBSTANTIA_NIGRA_DEVELOPMENT	44	0.307013	1.07163	0.374761	0.674455	1	4139	tags=25%, list=20%, signal=31%
GO_ALDITOL_METABOLIC_PROCESS	20	0.400196	1.07112	0.364542	0.674535	1	4769	tags=50%, list=23%, signal=65%
GO_NEUTRAL_AMINO_ACID_TRANSPORT	34	0.361195	1.07059	0.344488	0.674543	1	2180	tags=26%, list=11%, signal=30%
GO_REGULATION_OF_MRNA_METABOLIC_PROCESS	105	0.201317	1.06899	0.341897	0.676943	1	7063	tags=41%, list=34%, signal=62%
GO_CYTOPLASMIC_PATTERN_RECOGNITION_RECEPTOR_SIGNALING_PATHWAY	33	0.292986	1.06542	0.397541	0.680567	1	2853	tags=15%, list=14%, signal=18%
GO_REGULATION_OF_PROTEIN_OLIGOMERIZATION	34	0.347162	1.06615	0.375472	0.681056	1	766	tags=12%, list=4%, signal=12%
GO_REGULATION_OF_PRI_MIRNA_TRANSCRIPTION_FROM_RNA_POLYMERASE_II_PROMOTER	17	0.36426	1.06462	0.416667	0.681198	1	4215	tags=41%, list=21%, signal=52%
GO_BETA_CATENIN_TCF_COMPLEX_ASSEMBLY	42	0.370613	1.06547	0.367505	0.681535	1	3786	tags=29%, list=18%, signal=35%
GO_REGULATION_OF_INTERLEUKIN_2_PRODUCTION	48	0.439214	1.06615	0.417582	0.682149	1	2474	tags=29%, list=12%, signal=33%
GO_CELLULAR_PROCESS_INVOLVED_IN_REPRODUCTION_IN_MULTICELLULAR_ORGANISM	249	0.278068	1.06171	0.292948	0.685438	1	3283	tags=24%, list=16%, signal=28%
GO_ATP_BIOSYNTHETIC_PROCESS	36	0.30752	1.06175	0.393814	0.686467	1	6707	tags=44%, list=33%, signal=66%
GO_REGULATION_OF_T_HELPER_CELL_DIFFERENTIATION	26	0.482346	1.06	0.437848	0.688117	1	2455	tags=35%, list=12%, signal=39%
GO_KERATINIZATION	49	0.504759	1.05789	0.435223	0.691828	1	6750	tags=63%, list=33%, signal=94%
GO_DEVELOPMENT_OF_PRIMARY_SEXUAL_CHARACTERISTICS	214	0.291029	1.0563	0.324771	0.694428	1	2113	tags=18%, list=10%, signal=20%
GO_CELL_PROLIFERATION_IN_FOREBRAIN	27	0.396344	1.05552	0.379845	0.695164	1	2679	tags=33%, list=13%, signal=38%
GO_CELLULAR_RESPONSE_TO_HEAT	36	0.344831	1.05368	0.398058	0.698281	1	3878	tags=36%, list=19%, signal=44%
GO_DNA_CATABOLIC_PROCESS	27	0.320144	1.0525	0.394309	0.699929	1	6755	tags=52%, list=33%, signal=77%
GO_REGULATION_OF_TYPE_I_INTERFERON_PRODUCTION	109	0.285277	1.0475	0.415879	0.702454	1	2807	tags=17%, list=14%, signal=20%
GO_REGULATION_OF_RHODOPSIN_MEDIATED_SIGNALING_PATHWAY	27	0.393915	1.04768	0.387947	0.703188	1	2135	tags=26%, list=10%, signal=29%
GO_PROTEIN_TETRAMERIZATION	132	0.296562	1.04478	0.374757	0.703267	1	1836	tags=16%, list=9%, signal=17%
GO_GERM_CELL_DEVELOPMENT	206	0.279453	1.04567	0.348231	0.703399	1	3233	tags=23%, list=16%, signal=27%
GO_PROTEIN_HOMOTRIMERIZATION	19	0.392119	1.04516	0.388031	0.703503	1	3499	tags=37%, list=17%, signal=44%
GO_REGULATION_OF_ISOTYPE_SWITCHING	24	0.438751	1.04898	0.433526	0.703599	1	2096	tags=29%, list=10%, signal=32%
GO_MALE_GAMETE_GENERATION	461	0.266828	1.0479	0.298113	0.70381	1	3157	tags=21%, list=15%, signal=24%
GO_MITOCHONDRION_MORPHOGENESIS	18	0.29517	1.04837	0.379518	0.703849	1	4928	tags=39%, list=24%, signal=51%
GO_TOR_SIGNALING	16	0.326765	1.04637	0.391635	0.703997	1	1050	tags=13%, list=5%, signal=13%
GO_AROMATIC_AMINO_ACID_FAMILY_CATABOLIC_PROCESS	20	0.433351	1.04918	0.390716	0.704227	1	1418	tags=30%, list=7%, signal=32%
GO_GLUCOSE_6_PHOSPHATE_METABOLIC_PROCESS	22	0.325198	1.04579	0.390496	0.704239	1	4772	tags=45%, list=23%, signal=59%
GO_INTRINSIC_APOPTOTIC_SIGNALING_PATHWAY_IN_RESPONSE_TO_ENDOPLASMIC_RETICULUM_STRESS	31	0.276015	1.0496	0.387879	0.704362	1	2315	tags=16%, list=11%, signal=18%
GO_MICROTUBULE_BASED_MOVEMENT	199	0.270145	1.04357	0.380117	0.704948	1	405	tags=8%, list=2%, signal=8%
GO_AROMATIC_AMINO_ACID_FAMILY_METABOLIC_PROCESS	28	0.399679	1.04966	0.354962	0.705316	1	1418	tags=25%, list=7%, signal=27%
GO_NEUROBLAST_PROLIFERATION	29	0.370555	1.04172	0.386139	0.708099	1	405	tags=10%, list=2%, signal=11%
GO_MISFOLDED_OR_INCOMPLETELY_SYNTHESIZED_PROTEIN_CATABOLIC_PROCESS	16	0.302681	1.04119	0.401747	0.708258	1	7977	tags=56%, list=39%, signal=92%
GO_PYRIMIDINE_RIBONUCLEOSIDE_METABOLIC_PROCESS	32	0.337493	1.03432	0.415058	0.709565	1	3405	tags=34%, list=17%, signal=41%
GO_CELLULAR_BIOGENIC_AMINE_CATABOLIC_PROCESS	21	0.399068	1.03465	0.408088	0.709922	1	1641	tags=29%, list=8%, signal=31%
GO_ALPHA_AMINO_ACID_METABOLIC_PROCESS	226	0.254027	1.03932	0.375	0.710304	1	2629	tags=20%, list=13%, signal=23%
GO_PLACENTA_DEVELOPMENT	138	0.276418	1.03735	0.394584	0.710374	1	2862	tags=19%, list=14%, signal=22%
GO_REGULATION_OF_T_CELL_MEDIATED_CYTOTOXICITY	23	0.486751	1.03589	0.458333	0.710421	1	2278	tags=35%, list=11%, signal=39%
GO_REGULATION_OF_DNA_TEMPLATED_TRANSCRIPTION_INITIATION	31	0.300742	1.03683	0.423002	0.710475	1	1403	tags=10%, list=7%, signal=10%
GO_POSITIVE_REGULATION_OF_T_CELL_MEDIATED_IMMUNITY	32	0.422169	1.03971	0.447761	0.710533	1	4010	tags=38%, list=20%, signal=47%
GO_POSITIVE_REGULATION_OF_MRNA_PROCESSING	32	0.280491	1.03773	0.422764	0.710632	1	1407	tags=13%, list=7%, signal=13%
GO_NEGATIVE_REGULATION_OF_PROTEIN_PROCESSING	35	0.363193	1.0382	0.393701	0.71067	1	1821	tags=14%, list=9%, signal=16%
GO_AMINE_CATABOLIC_PROCESS	21	0.399068	1.03465	0.408088	0.711	1	1641	tags=29%, list=8%, signal=31%
GO_REGULATION_OF_DEFENSE_RESPONSE_TO_VIRUS_BY_HOST	131	0.294519	1.03611	0.407821	0.711068	1	1875	tags=18%, list=9%, signal=19%
GO_T_CELL_RECEPTOR_SIGNALING_PATHWAY	141	0.346909	1.03508	0.47025	0.711169	1	6512	tags=48%, list=32%, signal=69%
GO_NEGATIVE_REGULATION_OF_PROTEIN_MATURATION	35	0.363193	1.0382	0.393701	0.711763	1	1821	tags=14%, list=9%, signal=16%
GO_PALLIUM_DEVELOPMENT	151	0.307741	1.03189	0.388994	0.713986	1	2973	tags=24%, list=14%, signal=28%
GO_RESPONSE_TO_VITAMIN_A	20	0.399878	1.02923	0.409709	0.715707	1	3432	tags=40%, list=17%, signal=48%
GO_SYNAPTIC_VESICLE_TRANSPORT_ALONG_MICROTUBULE	15	0.321472	1.02965	0.396963	0.715853	1	13936	tags=100%, list=68%, signal=311%
GO_RIBONUCLEOSIDE_DIPHOSPHATE_METABOLIC_PROCESS	62	0.276948	1.02803	0.402834	0.716337	1	3558	tags=26%, list=17%, signal=31%
GO_IRE1_MEDIATED_UNFOLDED_PROTEIN_RESPONSE	55	0.225796	1.02845	0.383158	0.716404	1	5149	tags=25%, list=25%, signal=34%
GO_ANTEROGRADE_SYNAPTIC_VESICLE_TRANSPORT	15	0.321472	1.02965	0.396963	0.716932	1	13936	tags=100%, list=68%, signal=311%
GO_SYNAPTIC_VESICLE_CYTOSKELETAL_TRANSPORT	15	0.321472	1.02965	0.396963	0.718015	1	13936	tags=100%, list=68%, signal=311%
GO_IRON_ION_TRANSPORT	55	0.298863	1.02535	0.421053	0.720248	1	2159	tags=18%, list=11%, signal=20%
GO_CEREBELLAR_PURKINJE_CELL_LAYER_DEVELOPMENT	24	0.368642	1.02575	0.439842	0.720399	1	2254	tags=25%, list=11%, signal=28%
GO_NADH_DEHYDROGENASE_COMPLEX_ASSEMBLY	55	0.336152	1.02089	0.441304	0.720738	1	7280	tags=53%, list=35%, signal=81%
GO_ANDROGEN_RECEPTOR_SIGNALING_PATHWAY	41	0.256552	1.02456	0.416834	0.720903	1	856	tags=7%, list=4%, signal=8%
GO_MITOCHONDRIAL_RESPIRATORY_CHAIN_COMPLEX_I_ASSEMBLY	55	0.336152	1.02089	0.441304	0.721802	1	7280	tags=53%, list=35%, signal=81%
GO_DEFENSE_RESPONSE_TO_OTHER_ORGANISM	465	0.316738	1.02161	0.414634	0.722331	1	3614	tags=26%, list=18%, signal=31%
GO_POSITIVE_REGULATION_OF_INNATE_IMMUNE_RESPONSE	244	0.315798	1.02282	0.435028	0.722764	1	5280	tags=35%, list=26%, signal=47%
GO_PURINE_NUCLEOBASE_METABOLIC_PROCESS	21	0.384456	1.02186	0.44	0.722819	1	3335	tags=38%, list=16%, signal=45%
GO_MITOCHONDRIAL_RESPIRATORY_CHAIN_COMPLEX_I_BIOGENESIS	55	0.336152	1.02089	0.441304	0.722869	1	7280	tags=53%, list=35%, signal=81%
GO_RESPONSE_TO_LIGHT_STIMULUS	278	0.236117	1.01677	0.411765	0.722992	1	2622	tags=16%, list=13%, signal=18%
GO_REGULATION_OF_MRNA_SPLICING_VIA_SPLICEOSOME	49	0.270267	1.0222	0.419624	0.723117	1	7385	tags=51%, list=36%, signal=79%
GO_PROTEIN_COMPLEX_LOCALIZATION	49	0.247611	1.02306	0.440079	0.723294	1	647	tags=6%, list=3%, signal=6%
GO_APOPTOTIC_PROCESS_INVOLVED_IN_MORPHOGENESIS	16	0.390456	1.01502	0.458733	0.723797	1	4646	tags=50%, list=23%, signal=65%
GO_NEURAL_TUBE_FORMATION	93	0.25454	1.01684	0.432584	0.723864	1	4079	tags=26%, list=20%, signal=32%
GO_POSITIVE_REGULATION_OF_PROTEIN_COMPLEX_DISASSEMBLY	25	0.358113	1.01523	0.424362	0.724344	1	5526	tags=52%, list=27%, signal=71%
GO_REGULATION_OF_CD4_POSITIVE_ALPHA_BETA_T_CELL_ACTIVATION	38	0.451046	1.01558	0.471455	0.724612	1	2455	tags=34%, list=12%, signal=39%
GO_NAD_METABOLIC_PROCESS	54	0.291925	1.01692	0.422481	0.724737	1	3558	tags=24%, list=17%, signal=29%
GO_NEGATIVE_REGULATION_OF_B_CELL_ACTIVATION	30	0.43552	1.01692	0.481818	0.725792	1	5844	tags=50%, list=28%, signal=70%
GO_POSITIVE_REGULATION_OF_RESPONSE_TO_BIOTIC_STIMULUS	38	0.397047	1.01776	0.451796	0.725891	1	4295	tags=37%, list=21%, signal=47%
GO_REGULATION_OF_INTERLEUKIN_10_PRODUCTION	44	0.461094	1.01725	0.500931	0.726022	1	3593	tags=43%, list=18%, signal=52%
GO_REGULATION_OF_TOR_SIGNALING	63	0.229102	1.01802	0.415534	0.726342	1	3120	tags=14%, list=15%, signal=17%
GO_CYTOCHROME_COMPLEX_ASSEMBLY	25	0.315274	1.0117	0.424628	0.730383	1	6511	tags=52%, list=32%, signal=76%
GO_NEGATIVE_REGULATION_OF_VIRAL_PROCESS	88	0.34563	1.00904	0.47767	0.735372	1	3264	tags=28%, list=16%, signal=34%
GO_REGULATION_OF_NUCLEASE_ACTIVITY	23	0.28252	1.00714	0.42	0.73849	1	4605	tags=30%, list=22%, signal=39%
GO_RIBONUCLEOSIDE_CATABOLIC_PROCESS	25	0.400352	1.00371	0.47025	0.740009	1	3405	tags=32%, list=17%, signal=38%
GO_HISTONE_MONOUBIQUITINATION	23	0.276282	1.0032	0.425743	0.740065	1	4116	tags=17%, list=20%, signal=22%
GO_LYMPHOCYTE_CHEMOTAXIS	38	0.505708	1.00594	0.509506	0.740242	1	3375	tags=45%, list=16%, signal=53%
GO_REGULATION_OF_NATURAL_KILLER_CELL_MEDIATED_IMMUNITY	34	0.468427	0.998974	0.541825	0.740357	1	2946	tags=38%, list=14%, signal=45%
GO_V_D_J_RECOMBINATION	16	0.376729	1.00404	0.466292	0.740361	1	2752	tags=31%, list=13%, signal=36%
GO_ESTABLISHMENT_OR_MAINTENANCE_OF_CELL_POLARITY	140	0.249506	1.00108	0.458333	0.740743	1	3543	tags=17%, list=17%, signal=21%
GO_POSITIVE_REGULATION_OF_ADAPTIVE_IMMUNE_RESPONSE	73	0.396872	1.00518	0.488806	0.740974	1	2964	tags=34%, list=14%, signal=40%
GO_CELLULAR_MODIFIED_AMINO_ACID_METABOLIC_PROCESS	213	0.266851	1.00415	0.420202	0.741171	1	3637	tags=27%, list=18%, signal=33%
GO_POSITIVE_REGULATION_OF_CD4_POSITIVE_ALPHA_BETA_T_CELL_ACTIVATION	27	0.472757	1.00129	0.51215	0.741268	1	2248	tags=33%, list=11%, signal=37%
GO_CELLULAR_KETONE_METABOLIC_PROCESS	67	0.306082	0.999	0.441296	0.741335	1	3699	tags=30%, list=18%, signal=36%
GO_MONOCYTE_CHEMOTAXIS	41	0.479944	1.00457	0.488462	0.741354	1	3320	tags=37%, list=16%, signal=44%
GO_CELLULAR_RESPONSE_TO_TOPOLOGICALLY_INCORRECT_PROTEIN	121	0.190832	1.00024	0.446894	0.741585	1	5149	tags=28%, list=25%, signal=37%
GO_RIBONUCLEOSIDE_TRIPHOSPHATE_BIOSYNTHETIC_PROCESS	51	0.262443	0.999249	0.432927	0.741825	1	4481	tags=31%, list=22%, signal=40%
GO_REGULATION_OF_TRANSLATIONAL_ELONGATION	23	0.262517	1.00186	0.424431	0.74214	1	5181	tags=39%, list=25%, signal=52%
GO_CELLULAR_AMINO_ACID_METABOLIC_PROCESS	328	0.218456	1.00133	0.443137	0.742227	1	3606	tags=23%, list=18%, signal=27%
GO_POSITIVE_REGULATION_OF_CHROMATIN_MODIFICATION	84	0.210291	0.999273	0.453668	0.742817	1	1765	tags=10%, list=9%, signal=10%
GO_BLASTOCYST_FORMATION	30	0.310561	0.99612	0.454044	0.743698	1	4394	tags=33%, list=21%, signal=42%
GO_ONE_CARBON_METABOLIC_PROCESS	36	0.31956	0.996726	0.45	0.744388	1	2260	tags=25%, list=11%, signal=28%
GO_VESICLE_CYTOSKELETAL_TRAFFICKING	39	0.234	0.996185	0.450787	0.744572	1	184	tags=3%, list=1%, signal=3%
GO_RESPONSE_TO_MURAMYL_DIPEPTIDE	15	0.414433	0.994206	0.523105	0.745868	1	4646	tags=40%, list=23%, signal=52%
GO_DEVELOPMENTAL_PROGRAMMED_CELL_DEATH	26	0.386878	0.993703	0.468635	0.745934	1	4646	tags=50%, list=23%, signal=65%
GO_REGULATION_OF_MAMMARY_GLAND_EPITHELIAL_CELL_PROLIFERATION	16	0.348851	0.994275	0.443798	0.746783	1	1666	tags=19%, list=8%, signal=20%
GO_MACROAUTOPHAGY	265	0.208015	0.99212	0.454894	0.74846	1	1875	tags=11%, list=9%, signal=12%
GO_PROTEIN_AUTOUBIQUITINATION	47	0.224211	0.991148	0.478175	0.749742	1	163	tags=4%, list=1%, signal=4%
GO_ESTABLISHMENT_OF_CELL_POLARITY	88	0.256168	0.98996	0.445672	0.75032	1	731	tags=6%, list=4%, signal=6%
GO_PROTEIN_LOCALIZATION_TO_NUCLEUS	155	0.19111	0.990228	0.478846	0.750759	1	6350	tags=35%, list=31%, signal=51%
GO_REGULATION_OF_VIRAL_TRANSCRIPTION	61	0.203881	0.988665	0.452906	0.752219	1	5228	tags=31%, list=25%, signal=42%
GO_POSITIVE_REGULATION_OF_LYMPHOCYTE_MEDIATED_IMMUNITY	68	0.40904	0.987946	0.519626	0.752822	1	2964	tags=34%, list=14%, signal=39%
GO_NEGATIVE_REGULATION_OF_LYMPHOCYTE_DIFFERENTIATION	40	0.352894	0.986292	0.491329	0.755524	1	3349	tags=30%, list=16%, signal=36%
GO_VENTRICULAR_CARDIAC_MUSCLE_CELL_DIFFERENTIATION	19	0.392299	0.984639	0.491557	0.75816	1	422	tags=16%, list=2%, signal=16%
GO_FEMALE_SEX_DIFFERENTIATION	116	0.299974	0.984164	0.474576	0.758223	1	2461	tags=22%, list=12%, signal=25%
GO_PROTEIN_HETEROOLIGOMERIZATION	108	0.302306	0.98329	0.462428	0.759206	1	1049	tags=14%, list=5%, signal=15%
GO_HYPOTHALAMUS_DEVELOPMENT	24	0.381644	0.981902	0.492509	0.760275	1	1866	tags=21%, list=9%, signal=23%
GO_POSITIVE_REGULATION_OF_INTERFERON_GAMMA_PRODUCTION	64	0.447049	0.982224	0.519924	0.760565	1	2710	tags=34%, list=13%, signal=39%
GO_PIGMENT_BIOSYNTHETIC_PROCESS	45	0.258171	0.980489	0.486792	0.761378	1	6494	tags=44%, list=32%, signal=65%
GO_REGULATION_OF_RESPONSE_TO_BIOTIC_STIMULUS	230	0.278012	0.980844	0.463415	0.761613	1	2266	tags=16%, list=11%, signal=18%
GO_MITOCHONDRIAL_RESPIRATORY_CHAIN_COMPLEX_ASSEMBLY	74	0.299212	0.978396	0.471215	0.76516	1	7280	tags=54%, list=35%, signal=83%
GO_REGULATION_OF_COLLATERAL_SPROUTING	17	0.389429	0.971099	0.480769	0.774518	1	3813	tags=41%, list=19%, signal=51%
GO_POSITIVE_REGULATION_OF_MONOOXYGENASE_ACTIVITY	28	0.338123	0.973707	0.509652	0.774897	1	1474	tags=18%, list=7%, signal=19%
GO_POSITIVE_REGULATION_OF_ANTIGEN_RECEPTOR_MEDIATED_SIGNALING_PATHWAY	15	0.532402	0.971341	0.58397	0.775017	1	4024	tags=47%, list=20%, signal=58%
GO_B_CELL_ACTIVATION_INVOLVED_IN_IMMUNE_RESPONSE	35	0.347071	0.969891	0.489681	0.775129	1	4419	tags=40%, list=22%, signal=51%
GO_VIRAL_GENOME_REPLICATION	21	0.320135	0.972642	0.505703	0.775198	1	6016	tags=52%, list=29%, signal=74%
GO_PROTEIN_AUTOPHOSPHORYLATION	191	0.257493	0.969224	0.495292	0.775562	1	2732	tags=17%, list=13%, signal=19%
GO_REGULATION_OF_B_CELL_APOPTOTIC_PROCESS	18	0.362426	0.970132	0.500971	0.775666	1	4469	tags=33%, list=22%, signal=43%
GO_STABILIZATION_OF_MEMBRANE_POTENTIAL	16	0.436121	0.972916	0.511278	0.775669	1	1633	tags=38%, list=8%, signal=41%
GO_NUCLEOTIDE_EXCISION_REPAIR_DNA_INCISION_3_TO_LESION	21	0.264623	0.971352	0.453027	0.77605	1	6418	tags=43%, list=31%, signal=62%
GO_POSITIVE_REGULATION_OF_LEUKOCYTE_MEDIATED_IMMUNITY	84	0.392363	0.967734	0.527002	0.776871	1	4011	tags=37%, list=20%, signal=46%
GO_INTRACELLULAR_ESTROGEN_RECEPTOR_SIGNALING_PATHWAY	17	0.351083	0.967228	0.505769	0.77701	1	5830	tags=53%, list=28%, signal=74%
GO_NUCLEOTIDE_EXCISION_REPAIR_PREINCISION_COMPLEX_STABILIZATION	21	0.264623	0.971352	0.453027	0.77711	1	6418	tags=43%, list=31%, signal=62%
GO_ACTIVATION_OF_INNATE_IMMUNE_RESPONSE	202	0.279149	0.967808	0.48972	0.777734	1	6307	tags=41%, list=31%, signal=58%
GO_LYMPHOCYTE_COSTIMULATION	72	0.430275	0.965286	0.551402	0.779357	1	4681	tags=35%, list=23%, signal=45%
GO_POSITIVE_REGULATION_OF_ALPHA_BETA_T_CELL_PROLIFERATION	19	0.517661	0.965521	0.582707	0.779892	1	6847	tags=74%, list=33%, signal=110%
GO_INDOLE_CONTAINING_COMPOUND_METABOLIC_PROCESS	26	0.377365	0.964046	0.517691	0.78112	1	1883	tags=31%, list=9%, signal=34%
GO_REGULATION_OF_INTERFERON_GAMMA_BIOSYNTHETIC_PROCESS	16	0.489791	0.962973	0.528409	0.782507	1	3161	tags=56%, list=15%, signal=66%
GO_ESTABLISHMENT_OF_PROTEIN_LOCALIZATION_TO_ORGANELLE	355	0.151223	0.961803	0.459839	0.784151	1	6279	tags=26%, list=31%, signal=37%
GO_STRIATED_MUSCLE_CELL_PROLIFERATION	15	0.430376	0.961283	0.51581	0.784216	1	1864	tags=33%, list=9%, signal=37%
GO_NEGATIVE_REGULATION_OF_T_CELL_MEDIATED_IMMUNITY	16	0.49151	0.959321	0.557875	0.787772	1	2147	tags=31%, list=10%, signal=35%
GO_NADP_METABOLIC_PROCESS	28	0.284016	0.958098	0.51581	0.789579	1	5535	tags=39%, list=27%, signal=54%
GO_DEFENSE_RESPONSE_TO_VIRUS	161	0.334846	0.95763	0.512572	0.789624	1	3264	tags=24%, list=16%, signal=29%
GO_ER_NUCLEUS_SIGNALING_PATHWAY	34	0.237797	0.954445	0.476289	0.791581	1	5831	tags=29%, list=28%, signal=41%
GO_NEGATIVE_REGULATION_OF_TYPE_I_INTERFERON_PRODUCTION	39	0.317911	0.954771	0.494141	0.791865	1	2807	tags=15%, list=14%, signal=18%
GO_REGULATION_OF_INNATE_IMMUNE_RESPONSE	351	0.280388	0.954818	0.494382	0.792801	1	5355	tags=32%, list=26%, signal=43%
GO_DNA_TEMPLATED_TRANSCRIPTION_INITIATION	200	0.193105	0.952243	0.533835	0.793561	1	5195	tags=30%, list=25%, signal=40%
GO_INNATE_IMMUNE_RESPONSE_IN_MUCOSA	19	0.428332	0.954944	0.529637	0.793583	1	2456	tags=32%, list=12%, signal=36%
GO_CELLULAR_RESPIRATION	142	0.21387	0.955314	0.466102	0.793831	1	7078	tags=49%, list=34%, signal=74%
GO_NEGATIVE_REGULATION_OF_BINDING	131	0.245022	0.952304	0.492481	0.79447	1	2660	tags=13%, list=13%, signal=15%
GO_ANTIGEN_PROCESSING_AND_PRESENTATION_OF_PEPTIDE_ANTIGEN_VIA_MHC_CLASS_I	91	0.286195	0.952708	0.529289	0.794584	1	6713	tags=56%, list=33%, signal=83%
GO_DEMETHYLATION	54	0.258397	0.950314	0.509921	0.796945	1	3969	tags=20%, list=19%, signal=25%
GO_LYMPHOCYTE_MEDIATED_IMMUNITY	112	0.334362	0.949848	0.498141	0.796977	1	3421	tags=30%, list=17%, signal=36%
GO_CYTOPLASMIC_SEQUESTERING_OF_TRANSCRIPTION_FACTOR	18	0.284101	0.94797	0.5	0.800161	1	5521	tags=33%, list=27%, signal=46%
GO_PHAGOSOME_MATURATION	38	0.279987	0.946345	0.53527	0.800596	1	2428	tags=13%, list=12%, signal=15%
GO_LIMBIC_SYSTEM_DEVELOPMENT	99	0.307437	0.945842	0.557439	0.800706	1	2364	tags=20%, list=12%, signal=23%
GO_VACUOLAR_ACIDIFICATION	15	0.31506	0.947224	0.508439	0.800779	1	1550	tags=13%, list=8%, signal=14%
GO_DORSAL_SPINAL_CORD_DEVELOPMENT	21	0.402429	0.946525	0.545988	0.801257	1	2904	tags=38%, list=14%, signal=44%
GO_VITAMIN_BIOSYNTHETIC_PROCESS	15	0.36235	0.944159	0.54065	0.802422	1	4193	tags=27%, list=20%, signal=33%
GO_DNA_METHYLATION_INVOLVED_IN_GAMETE_GENERATION	18	0.385106	0.944525	0.558045	0.802635	1	3934	tags=33%, list=19%, signal=41%
GO_CEREBRAL_CORTEX_RADIALLY_ORIENTED_CELL_MIGRATION	28	0.341032	0.942198	0.535645	0.805741	1	2197	tags=25%, list=11%, signal=28%
GO_REGULATION_OF_SYMBIOSIS_ENCOMPASSING_MUTUALISM_THROUGH_PARASITISM	203	0.251171	0.937726	0.510806	0.807545	1	5456	tags=34%, list=27%, signal=46%
GO_NEGATIVE_REGULATION_OF_REPRODUCTIVE_PROCESS	54	0.320859	0.937764	0.55773	0.808501	1	2440	tags=30%, list=12%, signal=34%
GO_APOPTOTIC_NUCLEAR_CHANGES	25	0.301781	0.938473	0.552063	0.809029	1	3749	tags=28%, list=18%, signal=34%
GO_LYMPHOCYTE_MIGRATION	49	0.453202	0.937979	0.56203	0.809081	1	3375	tags=45%, list=16%, signal=54%
GO_RESPONSE_TO_VIRUS	244	0.305391	0.93932	0.518304	0.809203	1	3264	tags=24%, list=16%, signal=28%
GO_MODULATION_OF_GROWTH_OF_SYMBIONT_INVOLVED_IN_INTERACTION_WITH_HOST	16	0.455929	0.938755	0.548944	0.809443	1	1857	tags=38%, list=9%, signal=41%
GO_LIPOPOLYSACCHARIDE_MEDIATED_SIGNALING_PATHWAY	31	0.403395	0.939665	0.543561	0.809487	1	3930	tags=35%, list=19%, signal=44%
GO_RESPONSE_TO_TOPOLOGICALLY_INCORRECT_PROTEIN	162	0.17214	0.939867	0.533074	0.810051	1	4857	tags=26%, list=24%, signal=34%
GO_NAD_BIOSYNTHETIC_PROCESS	15	0.380216	0.934185	0.537255	0.81474	1	1417	tags=20%, list=7%, signal=21%
GO_MODIFIED_AMINO_ACID_TRANSPORT	26	0.334373	0.933573	0.554	0.815004	1	3073	tags=35%, list=15%, signal=41%
GO_REGULATION_OF_DNA_BINDING	93	0.256748	0.93179	0.547842	0.818133	1	3911	tags=27%, list=19%, signal=33%
GO_NEURONAL_STEM_CELL_POPULATION_MAINTENANCE	19	0.337303	0.930318	0.522244	0.820367	1	1621	tags=16%, list=8%, signal=17%
GO_POSITIVE_REGULATION_OF_CYCLIN_DEPENDENT_PROTEIN_KINASE_ACTIVITY	35	0.263016	0.928313	0.529297	0.821899	1	3090	tags=20%, list=15%, signal=24%
GO_CHEMOKINE_MEDIATED_SIGNALING_PATHWAY	72	0.432785	0.926912	0.573585	0.821937	1	3324	tags=42%, list=16%, signal=50%
GO_RESPONSE_TO_FUNGUS	49	0.356784	0.928665	0.577154	0.822128	1	2437	tags=33%, list=12%, signal=37%
GO_VESICLE_COATING	73	0.20246	0.927163	0.53373	0.822445	1	1178	tags=5%, list=6%, signal=6%
GO_CYTOPLASMIC_SEQUESTERING_OF_PROTEIN	39	0.22284	0.928867	0.528757	0.8227	1	4797	tags=21%, list=23%, signal=27%
GO_RESPONSE_TO_COPPER_ION	28	0.328267	0.927384	0.577381	0.822984	1	2159	tags=25%, list=11%, signal=28%
GO_INTESTINAL_EPITHELIAL_CELL_DIFFERENTIATION	17	0.362063	0.922484	0.586558	0.824715	1	3898	tags=41%, list=19%, signal=51%
GO_CYTOPLASMIC_TRANSLATION	39	0.279455	0.925112	0.506122	0.825035	1	5370	tags=28%, list=26%, signal=38%
GO_MAINTENANCE_OF_CELL_NUMBER	132	0.230726	0.92274	0.558878	0.825205	1	4815	tags=29%, list=23%, signal=37%
GO_AMINO_ACID_TRANSPORT	124	0.264376	0.918958	0.616142	0.825319	1	1961	tags=22%, list=10%, signal=24%
GO_ORGANIC_CYCLIC_COMPOUND_CATABOLIC_PROCESS	422	0.190998	0.924492	0.564257	0.825423	1	4006	tags=20%, list=20%, signal=25%
GO_HEPATICOBILIARY_SYSTEM_DEVELOPMENT	124	0.24227	0.923468	0.587174	0.825712	1	1537	tags=10%, list=7%, signal=11%
GO_POSITIVE_REGULATION_OF_ORGANELLE_ASSEMBLY	45	0.239386	0.917393	0.564797	0.825863	1	1657	tags=9%, list=8%, signal=10%
GO_NUCLEOSIDE_DIPHOSPHATE_METABOLIC_PROCESS	80	0.239814	0.918225	0.60119	0.825986	1	3558	tags=26%, list=17%, signal=32%
GO_MAINTENANCE_OF_LOCATION_IN_CELL	93	0.192791	0.923794	0.558935	0.826018	1	542	tags=4%, list=3%, signal=4%
GO_NATURAL_KILLER_CELL_ACTIVATION_INVOLVED_IN_IMMUNE_RESPONSE	24	0.41132	0.920002	0.563218	0.826064	1	2410	tags=21%, list=12%, signal=24%
GO_NEGATIVE_REGULATION_OF_VIRAL_GENOME_REPLICATION	49	0.370292	0.922776	0.560784	0.826179	1	3264	tags=33%, list=16%, signal=39%
GO_ANTIGEN_RECEPTOR_MEDIATED_SIGNALING_PATHWAY	170	0.322506	0.899751	0.576271	0.826181	1	5689	tags=40%, list=28%, signal=55%
GO_HISTONE_DEUBIQUITINATION	21	0.282068	0.919014	0.532957	0.826219	1	1626	tags=10%, list=8%, signal=10%
GO_CEREBELLAR_CORTEX_DEVELOPMENT	45	0.317699	0.917644	0.597765	0.826334	1	2343	tags=22%, list=11%, signal=25%
GO_POSITIVE_REGULATION_OF_INTERLEUKIN_12_PRODUCTION	33	0.416359	0.900079	0.610365	0.826463	1	3084	tags=30%, list=15%, signal=36%
GO_POSITIVE_REGULATION_OF_MONOCYTE_CHEMOTAXIS	15	0.455886	0.920222	0.553606	0.826607	1	2129	tags=27%, list=10%, signal=30%
GO_ACIDIC_AMINO_ACID_TRANSPORT	21	0.340201	0.921158	0.606654	0.826636	1	1861	tags=33%, list=9%, signal=37%
GO_MULTI_ORGANISM_METABOLIC_PROCESS	138	0.241976	0.919275	0.484	0.826655	1	15153	tags=99%, list=74%, signal=376%
GO_ACYL_COA_METABOLIC_PROCESS	83	0.238161	0.900205	0.61829	0.827175	1	4372	tags=28%, list=21%, signal=35%
GO_TUMOR_NECROSIS_FACTOR_MEDIATED_SIGNALING_PATHWAY	118	0.291769	0.920443	0.562992	0.827178	1	5603	tags=44%, list=27%, signal=60%
GO_RESPONSE_TO_VITAMIN	98	0.282253	0.915461	0.58517	0.82723	1	2461	tags=20%, list=12%, signal=23%
GO_REGULATION_OF_LYMPHOCYTE_CHEMOTAXIS	19	0.469031	0.916355	0.591522	0.827292	1	4995	tags=68%, list=24%, signal=90%
GO_APOPTOTIC_SIGNALING_PATHWAY	286	0.210643	0.898747	0.576998	0.827401	1	3700	tags=20%, list=18%, signal=24%
GO_PHOTOTRANSDUCTION_VISIBLE_LIGHT	20	0.379517	0.915809	0.598113	0.827439	1	3538	tags=40%, list=17%, signal=48%
GO_REGULATION_OF_CELL_KILLING	62	0.400921	0.914239	0.588126	0.828037	1	4721	tags=42%, list=23%, signal=54%
GO_THIOESTER_METABOLIC_PROCESS	83	0.238161	0.900205	0.61829	0.828161	1	4372	tags=28%, list=21%, signal=35%
GO_HIPPOCAMPUS_DEVELOPMENT	72	0.30007	0.914488	0.610039	0.828499	1	2364	tags=21%, list=12%, signal=23%
GO_RESPONSE_TO_DSRNA	70	0.282293	0.908561	0.590909	0.828571	1	2410	tags=14%, list=12%, signal=16%
GO_B_CELL_ACTIVATION	131	0.308976	0.897662	0.568224	0.828816	1	4501	tags=34%, list=22%, signal=43%
GO_POSITIVE_REGULATION_OF_INTERLEUKIN_2_PRODUCTION	31	0.40741	0.907084	0.594747	0.828895	1	5689	tags=45%, list=28%, signal=62%
GO_REGULATION_OF_LEUKOCYTE_MEDIATED_CYTOTOXICITY	52	0.404914	0.900222	0.604915	0.829112	1	4721	tags=44%, list=23%, signal=57%
GO_RESPONSE_TO_SALT_STRESS	19	0.365087	0.901954	0.619608	0.829148	1	4862	tags=58%, list=24%, signal=76%
GO_NEURAL_NUCLEUS_DEVELOPMENT	65	0.274303	0.909209	0.631068	0.829156	1	4139	tags=29%, list=20%, signal=36%
GO_POSITIVE_REGULATION_OF_RELEASE_OF_CYTOCHROME_C_FROM_MITOCHONDRIA	27	0.271549	0.908735	0.591837	0.82921	1	4559	tags=37%, list=22%, signal=48%
GO_DEFENSE_RESPONSE_TO_BACTERIUM	202	0.313118	0.907387	0.587902	0.829259	1	3165	tags=25%, list=15%, signal=29%
GO_AMINE_BIOSYNTHETIC_PROCESS	21	0.324746	0.912798	0.59381	0.829278	1	3443	tags=38%, list=17%, signal=46%
GO_PURINE_NUCLEOSIDE_BIOSYNTHETIC_PROCESS	87	0.197144	0.911836	0.584362	0.829399	1	4527	tags=26%, list=22%, signal=34%
GO_SEX_DIFFERENTIATION	264	0.255166	0.913142	0.62218	0.829552	1	2704	tags=19%, list=13%, signal=22%
GO_REGULATION_OF_GENE_EXPRESSION_BY_GENETIC_IMPRINTING	16	0.329548	0.901323	0.602911	0.829572	1	2484	tags=31%, list=12%, signal=36%
GO_RIBOSOMAL_SMALL_SUBUNIT_ASSEMBLY	17	0.333119	0.90044	0.550308	0.829636	1	6082	tags=47%, list=30%, signal=67%
GO_NUCLEOSIDE_BISPHOSPHATE_BIOSYNTHETIC_PROCESS	17	0.296725	0.902173	0.58502	0.829685	1	1035	tags=12%, list=5%, signal=12%
GO_REPRODUCTIVE_SYSTEM_DEVELOPMENT	406	0.24231	0.911251	0.605556	0.829686	1	2732	tags=18%, list=13%, signal=20%
GO_RESPONSE_TO_VITAMIN_E	15	0.356397	0.909431	0.587174	0.829707	1	2375	tags=20%, list=12%, signal=23%
GO_CELL_FATE_COMMITMENT_INVOLVED_IN_FORMATION_OF_PRIMARY_GERM_LAYER	28	0.345422	0.907444	0.596194	0.83015	1	2126	tags=25%, list=10%, signal=28%
GO_REGULATION_OF_TYROSINE_PHOSPHORYLATION_OF_STAT1_PROTEIN	16	0.428136	0.909602	0.59434	0.83033	1	1857	tags=31%, list=9%, signal=34%
GO_PURINE_RIBONUCLEOSIDE_BIOSYNTHETIC_PROCESS	87	0.197144	0.911836	0.584362	0.830421	1	4527	tags=26%, list=22%, signal=34%
GO_NEGATIVE_REGULATION_OF_HOMOTYPIC_CELL_CELL_ADHESION	99	0.326983	0.90048	0.57885	0.830549	1	2574	tags=25%, list=13%, signal=29%
GO_PURINE_NUCLEOSIDE_BISPHOSPHATE_BIOSYNTHETIC_PROCESS	17	0.296725	0.902173	0.58502	0.830682	1	1035	tags=12%, list=5%, signal=12%
GO_REGULATION_OF_NEUROBLAST_PROLIFERATION	28	0.343818	0.9097	0.581181	0.831142	1	1162	tags=18%, list=6%, signal=19%
GO_REGULATION_OF_CYTOKINE_BIOSYNTHETIC_PROCESS	94	0.347237	0.905581	0.571698	0.831207	1	3161	tags=31%, list=15%, signal=36%
GO_REGULATION_OF_HAIR_FOLLICLE_DEVELOPMENT	15	0.400459	0.910019	0.596869	0.831456	1	1474	tags=33%, list=7%, signal=36%
GO_RIBONUCLEOSIDE_BISPHOSPHATE_BIOSYNTHETIC_PROCESS	17	0.296725	0.902173	0.58502	0.831681	1	1035	tags=12%, list=5%, signal=12%
GO_TELENCEPHALON_GLIAL_CELL_MIGRATION	19	0.339222	0.902612	0.612	0.831732	1	2197	tags=26%, list=11%, signal=29%
GO_CEREBELLAR_CORTEX_MORPHOGENESIS	29	0.358678	0.903523	0.601113	0.832696	1	2343	tags=24%, list=11%, signal=27%
GO_CEREBRAL_CORTEX_RADIAL_GLIA_GUIDED_MIGRATION	19	0.339222	0.902612	0.612	0.832735	1	2197	tags=26%, list=11%, signal=29%
GO_AUTOPHAGY	377	0.169945	0.904242	0.603143	0.833131	1	1875	tags=9%, list=9%, signal=10%
GO_REGULATION_OF_VIRAL_GENOME_REPLICATION	75	0.299304	0.903696	0.561069	0.833321	1	3945	tags=28%, list=19%, signal=35%
GO_RHYTHMIC_BEHAVIOR	19	0.333019	0.895018	0.606491	0.833677	1	2848	tags=26%, list=14%, signal=31%
GO_DETECTION_OF_TEMPERATURE_STIMULUS	17	0.383893	0.90264	0.605825	0.833689	1	2876	tags=29%, list=14%, signal=34%
GO_AGING	261	0.237212	0.891807	0.626894	0.834008	1	2905	tags=18%, list=14%, signal=21%
GO_SODIUM_INDEPENDENT_ORGANIC_ANION_TRANSPORT	23	0.372919	0.894261	0.615385	0.83434	1	986	tags=22%, list=5%, signal=23%
GO_DEFENSE_RESPONSE_TO_FUNGUS	36	0.349719	0.893735	0.646825	0.834598	1	2437	tags=33%, list=12%, signal=38%
GO_REGULATION_OF_HEMATOPOIETIC_PROGENITOR_CELL_DIFFERENTIATION	38	0.321392	0.891914	0.585086	0.834703	1	1941	tags=24%, list=9%, signal=26%
GO_TRICARBOXYLIC_ACID_METABOLIC_PROCESS	37	0.232552	0.893176	0.581213	0.834893	1	6832	tags=51%, list=33%, signal=77%
GO_REGULATION_OF_KERATINOCYTE_PROLIFERATION	27	0.347709	0.892482	0.62069	0.835453	1	701	tags=15%, list=3%, signal=15%
GO_OLIGODENDROCYTE_DEVELOPMENT	34	0.312963	0.891964	0.647834	0.835564	1	2292	tags=18%, list=11%, signal=20%
GO_OXIDATIVE_PHOSPHORYLATION	83	0.271016	0.889403	0.539957	0.837412	1	7646	tags=58%, list=37%, signal=92%
GO_RESPONSE_TO_OXYGEN_RADICAL	18	0.32864	0.88962	0.615079	0.837901	1	7187	tags=50%, list=35%, signal=77%
GO_POSITIVE_REGULATION_OF_PROTEIN_DEPOLYMERIZATION	19	0.332915	0.888458	0.610039	0.838522	1	3222	tags=32%, list=16%, signal=37%
GO_FEEDING_BEHAVIOR	91	0.304986	0.886137	0.705078	0.842819	1	2848	tags=27%, list=14%, signal=32%
GO_DETECTION_OF_VISIBLE_LIGHT	43	0.324149	0.885433	0.662921	0.843353	1	2808	tags=35%, list=14%, signal=40%
GO_CELLULAR_RESPONSE_TO_NUTRIENT	39	0.310698	0.884072	0.611538	0.845449	1	2264	tags=18%, list=11%, signal=20%
GO_RESPONSE_TO_ETHANOL	135	0.267319	0.879884	0.647525	0.851781	1	2315	tags=16%, list=11%, signal=18%
GO_SYNAPTIC_TRANSMISSION_CHOLINERGIC	36	0.352073	0.880204	0.667992	0.85205	1	2615	tags=28%, list=13%, signal=32%
GO_RESPONSE_TO_ENDOPLASMIC_RETICULUM_STRESS	229	0.141699	0.880589	0.617587	0.852222	1	5217	tags=24%, list=25%, signal=31%
GO_ORGANOPHOSPHATE_BIOSYNTHETIC_PROCESS	442	0.172254	0.878332	0.754455	0.854269	1	4234	tags=24%, list=21%, signal=29%
GO_REGULATION_OF_INTERFERON_GAMMA_PRODUCTION	93	0.369813	0.874581	0.614232	0.8585	1	3161	tags=35%, list=15%, signal=42%
GO_EXTRINSIC_APOPTOTIC_SIGNALING_PATHWAY_IN_ABSENCE_OF_LIGAND	33	0.261046	0.868982	0.646035	0.859021	1	3678	tags=27%, list=18%, signal=33%
GO_POSITIVE_REGULATION_OF_LYMPHOCYTE_APOPTOTIC_PROCESS	19	0.385073	0.874756	0.636719	0.859094	1	2854	tags=37%, list=14%, signal=43%
GO_DETECTION_OF_LIGHT_STIMULUS_INVOLVED_IN_VISUAL_PERCEPTION	18	0.366421	0.875	0.686424	0.859503	1	2622	tags=44%, list=13%, signal=51%
GO_SIGNAL_TRANSDUCTION_IN_ABSENCE_OF_LIGAND	33	0.261046	0.868982	0.646035	0.86	1	3678	tags=27%, list=18%, signal=33%
GO_DEOXYRIBOSE_PHOSPHATE_CATABOLIC_PROCESS	21	0.265062	0.869336	0.612836	0.860186	1	4700	tags=38%, list=23%, signal=49%
GO_REGULATION_OF_T_CELL_PROLIFERATION	144	0.348619	0.871023	0.597403	0.860367	1	3678	tags=30%, list=18%, signal=36%
GO_DETECTION_OF_LIGHT_STIMULUS_INVOLVED_IN_SENSORY_PERCEPTION	18	0.366421	0.875	0.686424	0.860498	1	2622	tags=44%, list=13%, signal=51%
GO_CELLULAR_RESPONSE_TO_AMINO_ACID_STARVATION	25	0.213168	0.873179	0.589537	0.860601	1	16160	tags=100%, list=79%, signal=469%
GO_FUCOSE_METABOLIC_PROCESS	16	0.329871	0.869417	0.62768	0.860978	1	4619	tags=38%, list=22%, signal=48%
GO_CELLULAR_RESPONSE_TO_ABIOTIC_STIMULUS	259	0.218126	0.871066	0.671785	0.861275	1	2394	tags=13%, list=12%, signal=15%
GO_NEGATIVE_REGULATION_OF_ORGANELLE_ASSEMBLY	21	0.26751	0.869602	0.613821	0.861577	1	1736	tags=14%, list=8%, signal=16%
GO_NEGATIVE_REGULATION_OF_CATABOLIC_PROCESS	199	0.204509	0.871126	0.650854	0.862118	1	4084	tags=19%, list=20%, signal=23%
GO_NEGATIVE_REGULATION_OF_PROTEIN_BINDING	79	0.229799	0.869783	0.610586	0.862135	1	116	tags=4%, list=1%, signal=4%
GO_COBALAMIN_METABOLIC_PROCESS	21	0.330161	0.871492	0.621032	0.862333	1	1127	tags=14%, list=5%, signal=15%
GO_POSITIVE_REGULATION_OF_LEUKOCYTE_APOPTOTIC_PROCESS	26	0.358608	0.871772	0.634831	0.862706	1	2854	tags=31%, list=14%, signal=36%
GO_MIDBRAIN_DEVELOPMENT	89	0.257489	0.866442	0.673828	0.86273	1	4139	tags=28%, list=20%, signal=35%
GO_TRANSITION_METAL_ION_TRANSPORT	106	0.228081	0.866526	0.709302	0.863538	1	2159	tags=15%, list=11%, signal=17%
GO_NUCLEOSIDE_TRANSPORT	16	0.301683	0.864402	0.671488	0.866182	1	2504	tags=19%, list=12%, signal=21%
GO_MALE_SEX_DIFFERENTIATION	148	0.239339	0.862553	0.755474	0.869215	1	2704	tags=19%, list=13%, signal=22%
GO_ISOPRENOID_METABOLIC_PROCESS	125	0.2726	0.860396	0.702913	0.870093	1	2862	tags=22%, list=14%, signal=25%
GO_REGULATION_OF_INTERLEUKIN_12_PRODUCTION	51	0.378703	0.860408	0.6171	0.871045	1	3084	tags=29%, list=15%, signal=35%
GO_ZINC_ION_HOMEOSTASIS	21	0.316686	0.860631	0.689109	0.871534	1	2118	tags=29%, list=10%, signal=32%
GO_VESICLE_TARGETING	74	0.172559	0.860781	0.654297	0.872199	1	941	tags=4%, list=5%, signal=4%
GO_POSITIVE_REGULATION_OF_INTERFERON_BETA_PRODUCTION	30	0.286885	0.856576	0.577982	0.872636	1	2749	tags=20%, list=13%, signal=23%
GO_MITOCHONDRIAL_ELECTRON_TRANSPORT_NADH_TO_UBIQUINONE	41	0.31873	0.858264	0.588496	0.872865	1	7762	tags=54%, list=38%, signal=86%
GO_REGULATION_OF_ALPHA_BETA_T_CELL_PROLIFERATION	23	0.441422	0.858665	0.649621	0.873031	1	1857	tags=26%, list=9%, signal=29%
GO_MICROTUBULE_NUCLEATION	18	0.249684	0.856789	0.607516	0.873114	1	6040	tags=33%, list=29%, signal=47%
GO_SENSORY_PERCEPTION_OF_TEMPERATURE_STIMULUS	21	0.345843	0.857115	0.666667	0.87337	1	2199	tags=24%, list=11%, signal=27%
GO_AMMONIUM_TRANSMEMBRANE_TRANSPORT	24	0.317369	0.857513	0.72093	0.873497	1	1616	tags=21%, list=8%, signal=23%
GO_REGULATION_OF_ADAPTIVE_IMMUNE_RESPONSE	123	0.323696	0.8534	0.613806	0.878649	1	2592	tags=25%, list=13%, signal=29%
GO_POSITIVE_REGULATION_OF_CYTOKINE_BIOSYNTHETIC_PROCESS	58	0.366172	0.85273	0.628788	0.879096	1	3136	tags=33%, list=15%, signal=39%
GO_POSITIVE_REGULATION_OF_PEPTIDYL_SERINE_PHOSPHORYLATION_OF_STAT_PROTEIN	21	0.391342	0.850415	0.661448	0.879288	1	2410	tags=19%, list=12%, signal=22%
GO_REGULATION_OF_PEPTIDYL_SERINE_PHOSPHORYLATION_OF_STAT_PROTEIN	21	0.391342	0.850415	0.661448	0.880267	1	2410	tags=19%, list=12%, signal=22%
GO_HINDBRAIN_MORPHOGENESIS	39	0.31426	0.850778	0.667897	0.88047	1	2343	tags=18%, list=11%, signal=20%
GO_REGULATION_OF_LYMPHOCYTE_MEDIATED_IMMUNITY	113	0.33569	0.850786	0.60452	0.881436	1	2964	tags=28%, list=14%, signal=33%
GO_NEGATIVE_REGULATION_OF_PROTEIN_ACETYLATION	20	0.280829	0.851197	0.629259	0.881534	1	2234	tags=20%, list=11%, signal=22%
GO_CELLULAR_MODIFIED_AMINO_ACID_CATABOLIC_PROCESS	17	0.313698	0.844273	0.667323	0.882743	1	2542	tags=18%, list=12%, signal=20%
GO_REGULATION_OF_ORGANELLE_ASSEMBLY	143	0.159378	0.843748	0.673546	0.882803	1	1736	tags=7%, list=8%, signal=8%
GO_NEGATIVE_REGULATION_OF_MULTI_ORGANISM_PROCESS	148	0.271199	0.845316	0.633136	0.883462	1	3264	tags=25%, list=16%, signal=30%
GO_RESPONSE_TO_TYPE_I_INTERFERON	68	0.338282	0.84439	0.632411	0.883472	1	5492	tags=38%, list=27%, signal=52%
GO_NUCLEOPHAGY	17	0.247922	0.846119	0.65859	0.883704	1	5618	tags=29%, list=27%, signal=40%
GO_NUCLEOTIDE_SUGAR_METABOLIC_PROCESS	33	0.216659	0.847905	0.611881	0.883727	1	7748	tags=55%, list=38%, signal=87%
GO_INTERACTION_WITH_HOST	134	0.235842	0.847425	0.642586	0.883854	1	4427	tags=28%, list=22%, signal=35%
GO_APOPTOTIC_DNA_FRAGMENTATION	15	0.301067	0.844571	0.670659	0.884064	1	3749	tags=33%, list=18%, signal=41%
GO_RESPONSE_TO_TRANSITION_METAL_NANOPARTICLE	148	0.245506	0.845472	0.774257	0.884123	1	2603	tags=18%, list=13%, signal=21%
GO_CELLULAR_RESPONSE_TO_INTERFERON_GAMMA	119	0.346673	0.846777	0.613153	0.88425	1	4784	tags=34%, list=23%, signal=45%
GO_MONOSACCHARIDE_BIOSYNTHETIC_PROCESS	54	0.234323	0.846321	0.678423	0.884262	1	5629	tags=48%, list=27%, signal=66%
GO_REGULATION_OF_B_CELL_MEDIATED_IMMUNITY	41	0.345721	0.842376	0.652008	0.884772	1	2096	tags=27%, list=10%, signal=30%
GO_POSITIVE_REGULATION_OF_NIK_NF_KAPPAB_SIGNALING	29	0.292233	0.841548	0.637081	0.885573	1	5603	tags=41%, list=27%, signal=57%
GO_DORSAL_VENTRAL_AXIS_SPECIFICATION	20	0.31734	0.839531	0.703629	0.887985	1	4114	tags=30%, list=20%, signal=37%
GO_NEGATIVE_REGULATION_OF_CELL_CELL_ADHESION	135	0.286137	0.839685	0.665441	0.888656	1	2944	tags=24%, list=14%, signal=28%
GO_TRIVALENT_INORGANIC_CATION_TRANSPORT	38	0.24624	0.838005	0.682731	0.889257	1	2159	tags=13%, list=11%, signal=15%
GO_CELL_FATE_SPECIFICATION	71	0.302281	0.837485	0.772994	0.889343	1	2531	tags=25%, list=12%, signal=29%
GO_REGULATION_OF_GRANULOCYTE_MACROPHAGE_COLONY_STIMULATING_FACTOR_PRODUCTION	15	0.42556	0.836697	0.718	0.890036	1	2553	tags=33%, list=12%, signal=38%
GO_FERRIC_IRON_TRANSPORT	38	0.24624	0.838006	0.682731	0.890228	1	2159	tags=13%, list=11%, signal=15%
GO_MANNOSYLATION	34	0.234323	0.833811	0.659229	0.892347	1	4358	tags=24%, list=21%, signal=30%
GO_REGULATION_OF_MYELINATION	33	0.280698	0.833971	0.69145	0.892974	1	689	tags=9%, list=3%, signal=9%
GO_POSITIVE_REGULATION_OF_INTERLEUKIN_10_PRODUCTION	29	0.384293	0.832797	0.660342	0.893501	1	2853	tags=34%, list=14%, signal=40%
GO_POSITIVE_REGULATION_OF_MYELOID_LEUKOCYTE_DIFFERENTIATION	49	0.305239	0.83409	0.686275	0.893708	1	2735	tags=24%, list=13%, signal=28%
GO_GLYOXYLATE_METABOLIC_PROCESS	27	0.265436	0.834288	0.69685	0.894283	1	2899	tags=22%, list=14%, signal=26%
GO_REGULATION_OF_MULTI_ORGANISM_PROCESS	462	0.216988	0.829161	0.698656	0.895662	1	3264	tags=19%, list=16%, signal=22%
GO_ECTODERM_DEVELOPMENT	21	0.30007	0.829543	0.706334	0.895825	1	2685	tags=24%, list=13%, signal=27%
GO_REGULATION_OF_ALPHA_BETA_T_CELL_DIFFERENTIATION	46	0.335791	0.829602	0.645403	0.896673	1	2455	tags=28%, list=12%, signal=32%
GO_DETECTION_OF_LIGHT_STIMULUS	58	0.288852	0.830044	0.826248	0.896692	1	2808	tags=31%, list=14%, signal=36%
GO_REGULATION_OF_B_CELL_ACTIVATION	100	0.31762	0.830783	0.622018	0.896979	1	4133	tags=29%, list=20%, signal=36%
GO_REGULATION_OF_INTERLEUKIN_6_BIOSYNTHETIC_PROCESS	16	0.385041	0.827989	0.679558	0.897169	1	3964	tags=38%, list=19%, signal=46%
GO_PEPTIDYL_TYROSINE_DEPHOSPHORYLATION	100	0.222113	0.83011	0.744554	0.897505	1	1285	tags=8%, list=6%, signal=8%
GO_TELENCEPHALON_DEVELOPMENT	225	0.249047	0.827272	0.748549	0.897778	1	2973	tags=23%, list=14%, signal=26%
GO_FOREBRAIN_REGIONALIZATION	25	0.336672	0.824937	0.727626	0.899049	1	2834	tags=32%, list=14%, signal=37%
GO_REGULATION_OF_T_CELL_MEDIATED_IMMUNITY	52	0.333842	0.824956	0.657088	0.899972	1	2964	tags=27%, list=14%, signal=31%
GO_REGULATION_OF_EXOSOMAL_SECRETION	16	0.261979	0.823517	0.652439	0.900078	1	5457	tags=31%, list=27%, signal=43%
GO_NEGATIVE_REGULATION_OF_ANTIGEN_RECEPTOR_MEDIATED_SIGNALING_PATHWAY	20	0.332547	0.822507	0.666038	0.900233	1	3785	tags=25%, list=18%, signal=31%
GO_PHOTOTRANSDUCTION	42	0.294549	0.820023	0.798095	0.900591	1	3538	tags=33%, list=17%, signal=40%
GO_CELLULAR_RESPONSE_TO_BIOTIC_STIMULUS	160	0.277885	0.825114	0.634146	0.900608	1	4307	tags=31%, list=21%, signal=38%
GO_REGULATION_OF_ACTIN_CYTOSKELETON_REORGANIZATION	32	0.264912	0.821681	0.68985	0.900941	1	261	tags=6%, list=1%, signal=6%
GO_ASTROCYTE_DEVELOPMENT	19	0.358541	0.823538	0.711501	0.900997	1	2364	tags=32%, list=12%, signal=36%
GO_EXCRETION	44	0.298804	0.822531	0.790514	0.901131	1	2313	tags=30%, list=11%, signal=33%
GO_DEFENSE_RESPONSE_TO_GRAM_NEGATIVE_BACTERIUM	41	0.31342	0.820133	0.73211	0.901298	1	1857	tags=27%, list=9%, signal=29%
GO_MITOCHONDRIAL_ATP_SYNTHESIS_COUPLED_PROTON_TRANSPORT	17	0.319182	0.825184	0.643172	0.901429	1	8806	tags=76%, list=43%, signal=134%
GO_REGULATION_OF_B_CELL_PROLIFERATION	54	0.328958	0.820226	0.655678	0.902045	1	3747	tags=26%, list=18%, signal=32%
GO_REGULATION_OF_INTERFERON_BETA_PRODUCTION	44	0.254302	0.820416	0.618959	0.902627	1	2749	tags=16%, list=13%, signal=18%
GO_REGULATION_OF_INTERFERON_ALPHA_PRODUCTION	19	0.355503	0.816848	0.662879	0.90339	1	2749	tags=32%, list=13%, signal=36%
GO_CARDIAC_MYOFIBRIL_ASSEMBLY	16	0.365808	0.817218	0.705323	0.903599	1	1657	tags=19%, list=8%, signal=20%
GO_POSITIVE_REGULATION_OF_T_CELL_PROLIFERATION	95	0.358293	0.818033	0.658627	0.90375	1	3676	tags=32%, list=18%, signal=38%
GO_MODULATION_BY_VIRUS_OF_HOST_MORPHOLOGY_OR_PHYSIOLOGY	37	0.222932	0.817461	0.662577	0.904075	1	523	tags=5%, list=3%, signal=6%
GO_SPINAL_CORD_MOTOR_NEURON_DIFFERENTIATION	34	0.316366	0.814147	0.732039	0.908073	1	2389	tags=24%, list=12%, signal=27%
GO_GRANULOCYTE_MIGRATION	75	0.342533	0.813412	0.682509	0.908613	1	3375	tags=29%, list=16%, signal=35%
GO_B_CELL_DIFFERENTIATION	89	0.275532	0.807731	0.721281	0.909862	1	4501	tags=30%, list=22%, signal=39%
GO_REGULATION_OF_LEUKOCYTE_PROLIFERATION	202	0.312836	0.812096	0.64695	0.910402	1	3747	tags=28%, list=18%, signal=34%
GO_GLIAL_CELL_DEVELOPMENT	76	0.26307	0.806991	0.75	0.910431	1	2364	tags=18%, list=12%, signal=21%
GO_RESPONSE_TO_FOLIC_ACID	15	0.308694	0.811097	0.72973	0.910555	1	565	tags=13%, list=3%, signal=14%
GO_RESPONSE_TO_MERCURY_ION	15	0.318409	0.807763	0.755556	0.910728	1	1883	tags=20%, list=9%, signal=22%
GO_REGULATION_OF_RNA_SPLICING	83	0.169715	0.810564	0.694444	0.910747	1	7104	tags=41%, list=35%, signal=62%
GO_NEGATIVE_REGULATION_OF_INTERLEUKIN_12_PRODUCTION	15	0.421765	0.80637	0.702913	0.910791	1	4968	tags=53%, list=24%, signal=70%
GO_POLYOL_TRANSPORT	18	0.338694	0.810028	0.779592	0.910911	1	2673	tags=33%, list=13%, signal=38%
GO_ORGAN_OR_TISSUE_SPECIFIC_IMMUNE_RESPONSE	29	0.332718	0.811371	0.748996	0.910929	1	2456	tags=24%, list=12%, signal=27%
GO_POSITIVE_REGULATION_OF_T_HELPER_CELL_DIFFERENTIATION	18	0.366357	0.807882	0.669145	0.911428	1	2248	tags=28%, list=11%, signal=31%
GO_NOSE_DEVELOPMENT	15	0.338027	0.808176	0.743833	0.911828	1	6812	tags=60%, list=33%, signal=90%
GO_NEGATIVE_REGULATION_OF_VIRAL_ENTRY_INTO_HOST_CELL	19	0.312783	0.808937	0.719512	0.912192	1	3132	tags=26%, list=15%, signal=31%
GO_POSITIVE_REGULATION_OF_DEFENSE_RESPONSE	361	0.264914	0.80825	0.670412	0.912635	1	3136	tags=22%, list=15%, signal=26%
GO_IMMUNE_RESPONSE_REGULATING_CELL_SURFACE_RECEPTOR_SIGNALING_PATHWAY	286	0.263461	0.802377	0.641509	0.91347	1	5727	tags=36%, list=28%, signal=49%
GO_MRNA_TRANSCRIPTION	21	0.256232	0.802498	0.735922	0.914165	1	4680	tags=38%, list=23%, signal=49%
GO_POSITIVE_REGULATION_OF_NEURAL_PRECURSOR_CELL_PROLIFERATION	42	0.284672	0.802523	0.787594	0.915057	1	4974	tags=45%, list=24%, signal=60%
GO_METALLO_SULFUR_CLUSTER_ASSEMBLY	17	0.263638	0.802648	0.654886	0.915762	1	15123	tags=100%, list=74%, signal=379%
GO_LEUKOCYTE_MEDIATED_IMMUNITY	153	0.274545	0.803186	0.672222	0.916557	1	3421	tags=26%, list=17%, signal=31%
GO_REGULATION_OF_N_METHYL_D_ASPARTATE_SELECTIVE_GLUTAMATE_RECEPTOR_ACTIVITY	15	0.363789	0.799378	0.738806	0.916682	1	1464	tags=20%, list=7%, signal=22%
GO_IRON_SULFUR_CLUSTER_ASSEMBLY	17	0.263638	0.802648	0.654886	0.916711	1	15123	tags=100%, list=74%, signal=379%
GO_CELLULAR_RESPONSE_TO_INTERLEUKIN_1	87	0.31125	0.797778	0.707602	0.917081	1	3320	tags=26%, list=16%, signal=31%
GO_FC_GAMMA_RECEPTOR_SIGNALING_PATHWAY	73	0.231483	0.79852	0.672253	0.917455	1	6719	tags=38%, list=33%, signal=57%
GO_FC_RECEPTOR_SIGNALING_PATHWAY	183	0.194582	0.799439	0.637051	0.917497	1	6719	tags=42%, list=33%, signal=61%
GO_NEUROPEPTIDE_SIGNALING_PATHWAY	98	0.275845	0.798024	0.931429	0.91755	1	2566	tags=29%, list=12%, signal=32%
GO_REGULATION_OF_RESPONSE_TO_INTERFERON_GAMMA	22	0.293617	0.796514	0.67803	0.917779	1	4803	tags=32%, list=23%, signal=41%
GO_TOLL_LIKE_RECEPTOR_4_SIGNALING_PATHWAY	18	0.324981	0.796764	0.681214	0.918206	1	2224	tags=22%, list=11%, signal=25%
GO_MICROVILLUS_ORGANIZATION	20	0.269097	0.799562	0.721344	0.918213	1	3314	tags=20%, list=16%, signal=24%
GO_RESPONSE_TO_INTERFERON_GAMMA	141	0.312599	0.79456	0.678846	0.920787	1	3320	tags=25%, list=16%, signal=29%
GO_REGULATION_OF_CYSTEINE_TYPE_ENDOPEPTIDASE_ACTIVITY_INVOLVED_IN_APOPTOTIC_SIGNALING_PATHWAY	22	0.264257	0.793506	0.676245	0.921092	1	7093	tags=50%, list=35%, signal=76%
GO_NEGATIVE_REGULATION_OF_CYTOKINE_PRODUCTION_INVOLVED_IN_IMMUNE_RESPONSE	22	0.352439	0.793682	0.682657	0.921677	1	2455	tags=36%, list=12%, signal=41%
GO_NUCLEOTIDE_EXCISION_REPAIR_DNA_DUPLEX_UNWINDING	22	0.213908	0.792479	0.762931	0.922204	1	6176	tags=32%, list=30%, signal=45%
GO_POSITIVE_REGULATION_OF_B_CELL_MEDIATED_IMMUNITY	26	0.345154	0.791008	0.691589	0.923295	1	2811	tags=35%, list=14%, signal=40%
GO_POSITIVE_REGULATION_OF_IMMUNOGLOBULIN_MEDIATED_IMMUNE_RESPONSE	26	0.345154	0.791008	0.691589	0.924235	1	2811	tags=35%, list=14%, signal=40%
GO_GLYCOPROTEIN_CATABOLIC_PROCESS	15	0.29414	0.789453	0.762	0.925412	1	307	tags=7%, list=1%, signal=7%
GO_TETRAPYRROLE_BIOSYNTHETIC_PROCESS	26	0.203392	0.78841	0.719192	0.926489	1	6387	tags=35%, list=31%, signal=50%
GO_HYDROGEN_TRANSPORT	134	0.192449	0.787843	0.860814	0.926657	1	5192	tags=28%, list=25%, signal=38%
GO_RETROGRADE_PROTEIN_TRANSPORT_ER_TO_CYTOSOL	16	0.2482	0.786416	0.789474	0.927638	1	6487	tags=50%, list=32%, signal=73%
GO_REGULATION_OF_T_CELL_RECEPTOR_SIGNALING_PATHWAY	28	0.319329	0.786695	0.707031	0.928018	1	4024	tags=32%, list=20%, signal=40%
GO_SKELETAL_MUSCLE_CELL_DIFFERENTIATION	53	0.277481	0.785369	0.819549	0.928758	1	2904	tags=25%, list=14%, signal=28%
GO_NEGATIVE_REGULATION_OF_CELL_ACTIVATION	154	0.282712	0.784864	0.721915	0.928803	1	2574	tags=20%, list=13%, signal=23%
GO_SOMATIC_STEM_CELL_POPULATION_MAINTENANCE	66	0.227447	0.783446	0.824427	0.930542	1	2047	tags=15%, list=10%, signal=17%
GO_NUCLEAR_TRANSCRIBED_MRNA_CATABOLIC_PROCESS_NONSENSE_MEDIATED_DECAY	115	0.225869	0.782574	0.622	0.931312	1	15153	tags=99%, list=74%, signal=376%
GO_REGULATION_OF_PROTEIN_COMPLEX_ASSEMBLY	366	0.164731	0.778189	0.824528	0.931325	1	1474	tags=7%, list=7%, signal=7%
GO_PHARYNGEAL_SYSTEM_DEVELOPMENT	18	0.313067	0.78196	0.787194	0.931483	1	2389	tags=28%, list=12%, signal=31%
GO_NEUROMUSCULAR_SYNAPTIC_TRANSMISSION	26	0.311692	0.778294	0.867308	0.932044	1	1049	tags=15%, list=5%, signal=16%
GO_REGULATION_OF_MEGAKARYOCYTE_DIFFERENTIATION	25	0.331817	0.775207	0.732039	0.932438	1	3800	tags=40%, list=19%, signal=49%
GO_REGULATION_OF_MRNA_CATABOLIC_PROCESS	26	0.199381	0.778412	0.737673	0.932761	1	4810	tags=27%, list=23%, signal=35%
GO_REGULATION_OF_ACTIVATED_T_CELL_PROLIFERATION	40	0.332757	0.775426	0.701323	0.932952	1	4755	tags=50%, list=23%, signal=65%
GO_FC_EPSILON_RECEPTOR_SIGNALING_PATHWAY	124	0.177585	0.776351	0.646067	0.933021	1	6672	tags=43%, list=32%, signal=63%
GO_POSITIVE_REGULATION_OF_LEUKOCYTE_CHEMOTAXIS	81	0.314341	0.77857	0.712928	0.933382	1	3260	tags=28%, list=16%, signal=34%
GO_LYMPHOCYTE_ACTIVATION	338	0.284393	0.776609	0.667279	0.933432	1	4501	tags=32%, list=22%, signal=40%
GO_LEUKOCYTE_CHEMOTAXIS	117	0.317315	0.775441	0.733584	0.933858	1	3375	tags=29%, list=16%, signal=35%
GO_POSITIVE_REGULATION_OF_LAMELLIPODIUM_ORGANIZATION	23	0.262175	0.778625	0.731286	0.934225	1	4524	tags=26%, list=22%, signal=33%
GO_NEGATIVE_REGULATION_OF_NEUROLOGICAL_SYSTEM_PROCESS	15	0.320353	0.779725	0.789474	0.934893	1	2339	tags=27%, list=11%, signal=30%
GO_REGULATION_OF_NEURAL_PRECURSOR_CELL_PROLIFERATION	73	0.248434	0.77872	0.843866	0.934975	1	1351	tags=12%, list=7%, signal=13%
GO_DEFENSE_RESPONSE_TO_GRAM_POSITIVE_BACTERIUM	67	0.278613	0.778938	0.794007	0.935455	1	2456	tags=24%, list=12%, signal=27%
GO_VIRION_ASSEMBLY	36	0.176974	0.772339	0.715812	0.937061	1	5957	tags=25%, list=29%, signal=35%
GO_REGULATION_OF_ALTERNATIVE_MRNA_SPLICING_VIA_SPLICEOSOME	28	0.251886	0.771125	0.728992	0.937494	1	7247	tags=46%, list=35%, signal=72%
GO_VITAMIN_TRANSPORT	34	0.27012	0.770591	0.840954	0.937556	1	3946	tags=35%, list=19%, signal=44%
GO_REGULATION_OF_T_CELL_DIFFERENTIATION	106	0.295176	0.771366	0.712707	0.93796	1	2854	tags=25%, list=14%, signal=28%
GO_NEGATIVE_REGULATION_OF_DEFENSE_RESPONSE_TO_VIRUS	18	0.259825	0.768066	0.722892	0.941326	1	1941	tags=11%, list=9%, signal=12%
GO_REGULATION_OF_ANION_TRANSMEMBRANE_TRANSPORT	30	0.244844	0.767433	0.783626	0.941659	1	3063	tags=20%, list=15%, signal=23%
GO_POSITIVE_REGULATION_OF_ALPHA_BETA_T_CELL_DIFFERENTIATION	37	0.319869	0.766489	0.711832	0.942501	1	2375	tags=27%, list=12%, signal=31%
GO_NEURON_FATE_COMMITMENT	67	0.275835	0.762257	0.896282	0.948639	1	2531	tags=21%, list=12%, signal=24%
GO_NEURON_FATE_SPECIFICATION	31	0.31639	0.76157	0.885542	0.949008	1	2531	tags=26%, list=12%, signal=29%
GO_NEGATIVE_REGULATION_OF_RETINOIC_ACID_RECEPTOR_SIGNALING_PATHWAY	23	0.321281	0.749384	0.772532	0.949122	1	372	tags=9%, list=2%, signal=9%
GO_NEGATIVE_REGULATION_OF_TRANSCRIPTION_REGULATORY_REGION_DNA_BINDING	17	0.300607	0.762358	0.809701	0.949406	1	2335	tags=24%, list=11%, signal=27%
GO_CELLULAR_RESPONSE_TO_INTERLEUKIN_4	26	0.284754	0.75108	0.745098	0.949724	1	3144	tags=31%, list=15%, signal=36%
GO_EXTRINSIC_APOPTOTIC_SIGNALING_PATHWAY	99	0.205957	0.749503	0.777992	0.949832	1	2993	tags=18%, list=15%, signal=21%
GO_PROTEIN_O_LINKED_MANNOSYLATION	16	0.246515	0.753415	0.776119	0.950097	1	15474	tags=100%, list=75%, signal=406%
GO_B_CELL_RECEPTOR_SIGNALING_PATHWAY	34	0.366766	0.753884	0.712996	0.950155	1	4469	tags=35%, list=22%, signal=45%
GO_NEGATIVE_REGULATION_OF_HISTONE_ACETYLATION	15	0.270683	0.750272	0.745665	0.950256	1	4277	tags=27%, list=21%, signal=34%
GO_CYTOLYSIS	23	0.337795	0.752775	0.768031	0.950367	1	5101	tags=52%, list=25%, signal=69%
GO_RESPONSE_TO_ZINC_ION	55	0.25332	0.751143	0.916335	0.950534	1	4501	tags=36%, list=22%, signal=46%
GO_POSITIVE_REGULATION_OF_PROTEIN_COMPLEX_ASSEMBLY	192	0.175304	0.754171	0.820809	0.950559	1	5892	tags=31%, list=29%, signal=43%
GO_LENS_FIBER_CELL_DIFFERENTIATION	25	0.272724	0.752132	0.801136	0.950596	1	1172	tags=12%, list=6%, signal=13%
GO_CEREBRAL_CORTEX_NEURON_DIFFERENTIATION	22	0.308455	0.749531	0.844358	0.950704	1	2638	tags=23%, list=13%, signal=26%
GO_SERTOLI_CELL_DEVELOPMENT	15	0.288251	0.759504	0.822581	0.951025	1	1866	tags=20%, list=9%, signal=22%
GO_PHOSPHOLIPID_TRANSPORT	58	0.218264	0.731698	0.931102	0.95127	1	4075	tags=28%, list=20%, signal=34%
GO_ER_ASSOCIATED_UBIQUITIN_DEPENDENT_PROTEIN_CATABOLIC_PROCESS	61	0.151204	0.751252	0.72449	0.951273	1	17436	tags=100%, list=85%, signal=662%
GO_POSITIVE_REGULATION_OF_INTERLEUKIN_1_PRODUCTION	36	0.297596	0.731143	0.786539	0.951324	1	3260	tags=25%, list=16%, signal=30%
GO_CELLULAR_ANION_HOMEOSTASIS	15	0.316137	0.75421	0.872381	0.9514	1	4108	tags=47%, list=20%, signal=58%
GO_REGULATION_OF_TYPE_I_INTERFERON_MEDIATED_SIGNALING_PATHWAY	39	0.2748	0.759682	0.787356	0.951614	1	3676	tags=21%, list=18%, signal=25%
GO_PROTEIN_ADP_RIBOSYLATION	20	0.242846	0.757104	0.748479	0.951768	1	182	tags=5%, list=1%, signal=5%
GO_IMMUNE_EFFECTOR_PROCESS	446	0.238162	0.731848	0.737736	0.951917	1	3264	tags=20%, list=16%, signal=24%
GO_HISTONE_H2A_UBIQUITINATION	16	0.225943	0.758432	0.806982	0.952055	1	4116	tags=25%, list=20%, signal=31%
GO_EPIBOLY	23	0.265608	0.743516	0.790099	0.952107	1	2892	tags=22%, list=14%, signal=25%
GO_POSITIVE_REGULATION_OF_PROTEIN_LOCALIZATION_TO_NUCLEUS	128	0.21469	0.744011	0.802682	0.952162	1	2993	tags=16%, list=15%, signal=19%
GO_RESPONSE_TO_STEROL	24	0.286174	0.756311	0.780669	0.952225	1	4031	tags=33%, list=20%, signal=41%
GO_CELLULAR_MONOVALENT_INORGANIC_ANION_HOMEOSTASIS	15	0.316137	0.75421	0.872381	0.952327	1	4108	tags=47%, list=20%, signal=58%
GO_NEGATIVE_REGULATION_OF_T_CELL_RECEPTOR_SIGNALING_PATHWAY	16	0.279144	0.741785	0.751908	0.95233	1	3785	tags=25%, list=18%, signal=31%
GO_VIRAL_ENTRY_INTO_HOST_CELL	87	0.234586	0.732662	0.782692	0.95237	1	4307	tags=28%, list=21%, signal=35%
GO_PARAXIAL_MESODERM_DEVELOPMENT	16	0.307232	0.757262	0.770624	0.952394	1	764	tags=13%, list=4%, signal=13%
GO_LYMPHOCYTE_ACTIVATION_INVOLVED_IN_IMMUNE_RESPONSE	97	0.267781	0.729339	0.764244	0.952534	1	3021	tags=21%, list=15%, signal=24%
GO_REGULATION_OF_TYROSINE_PHOSPHORYLATION_OF_STAT3_PROTEIN	44	0.277126	0.73197	0.825581	0.952618	1	2234	tags=20%, list=11%, signal=23%
GO_MEMBRANE_BUDDING	111	0.132991	0.729778	0.860082	0.952692	1	1178	tags=4%, list=6%, signal=4%
GO_HEME_BIOSYNTHETIC_PROCESS	19	0.21619	0.744156	0.797849	0.952841	1	6387	tags=37%, list=31%, signal=53%
GO_NEGATIVE_REGULATION_OF_LYMPHOCYTE_MEDIATED_IMMUNITY	36	0.3067	0.745199	0.756809	0.952855	1	2599	tags=22%, list=13%, signal=25%
GO_POSITIVE_REGULATION_OF_CYTOKINE_PRODUCTION	365	0.259101	0.757468	0.719101	0.952915	1	3676	tags=26%, list=18%, signal=31%
GO_ACYL_COA_BIOSYNTHETIC_PROCESS	54	0.207317	0.754409	0.850299	0.952927	1	4372	tags=28%, list=21%, signal=35%
GO_HISTONE_H3_K4_METHYLATION	32	0.222903	0.742424	0.741036	0.953046	1	5286	tags=22%, list=26%, signal=29%
GO_REGULATION_OF_ALPHA_BETA_T_CELL_ACTIVATION	68	0.310965	0.741788	0.716446	0.953232	1	2455	tags=25%, list=12%, signal=28%
GO_REGULATION_OF_GLIAL_CELL_PROLIFERATION	19	0.299975	0.740739	0.783784	0.953242	1	4646	tags=32%, list=23%, signal=41%
GO_ENTRY_INTO_CELL_OF_OTHER_ORGANISM_INVOLVED_IN_SYMBIOTIC_INTERACTION	87	0.234586	0.732662	0.782692	0.953262	1	4307	tags=28%, list=21%, signal=35%
GO_RESPONSE_TO_HYDROPEROXIDE	15	0.30098	0.728233	0.786561	0.953456	1	2704	tags=20%, list=13%, signal=23%
GO_ADAPTIVE_IMMUNE_RESPONSE	252	0.295974	0.745378	0.712177	0.953466	1	4099	tags=31%, list=20%, signal=38%
GO_POSITIVE_REGULATION_OF_CREB_TRANSCRIPTION_FACTOR_ACTIVITY	15	0.311208	0.744289	0.789869	0.953538	1	73	tags=7%, list=0%, signal=7%
GO_POSITIVE_REGULATION_OF_INTERFERON_ALPHA_PRODUCTION	16	0.319956	0.755029	0.699048	0.953637	1	2749	tags=31%, list=13%, signal=36%
GO_THIOESTER_BIOSYNTHETIC_PROCESS	54	0.207317	0.754409	0.850299	0.953856	1	4372	tags=28%, list=21%, signal=35%
GO_DNA_CATABOLIC_PROCESS_ENDONUCLEOLYTIC	19	0.250426	0.738701	0.819915	0.953889	1	3749	tags=26%, list=18%, signal=32%
GO_ESTABLISHMENT_OF_PROTEIN_LOCALIZATION_TO_ENDOPLASMIC_RETICULUM	104	0.236563	0.746196	0.663327	0.953905	1	15153	tags=99%, list=74%, signal=376%
GO_NUCLEAR_TRANSCRIBED_MRNA_POLY_A_TAIL_SHORTENING	25	0.186472	0.739101	0.877637	0.954132	1	6416	tags=40%, list=31%, signal=58%
GO_POSITIVE_REGULATION_OF_NEUROBLAST_PROLIFERATION	21	0.301086	0.74552	0.837937	0.954154	1	980	tags=14%, list=5%, signal=15%
GO_MOVEMENT_IN_ENVIRONMENT_OF_OTHER_ORGANISM_INVOLVED_IN_SYMBIOTIC_INTERACTION	87	0.234586	0.732662	0.782692	0.954156	1	4307	tags=28%, list=21%, signal=35%
GO_CELL_VOLUME_HOMEOSTASIS	28	0.26952	0.717839	0.876768	0.95459	1	1878	tags=18%, list=9%, signal=20%
GO_POSITIVE_REGULATION_OF_ALPHA_BETA_T_CELL_ACTIVATION	51	0.322424	0.737682	0.714015	0.954685	1	2375	tags=25%, list=12%, signal=29%
GO_O_GLYCAN_PROCESSING	54	0.266504	0.726794	0.86785	0.954775	1	3050	tags=28%, list=15%, signal=33%
GO_JAK_STAT_CASCADE	50	0.260735	0.71828	0.827255	0.954785	1	4827	tags=36%, list=24%, signal=47%
GO_GLYCOSYL_COMPOUND_CATABOLIC_PROCESS	42	0.251532	0.73924	0.81015	0.954818	1	4291	tags=26%, list=21%, signal=33%
GO_ENTRY_INTO_HOST_CELL	87	0.234586	0.732662	0.782692	0.955052	1	4307	tags=28%, list=21%, signal=35%
GO_SECRETORY_GRANULE_ORGANIZATION	27	0.229333	0.716924	0.833667	0.955104	1	102	tags=4%, list=0%, signal=4%
GO_DENDRITIC_SPINE_DEVELOPMENT	19	0.290151	0.735498	0.805882	0.955607	1	5441	tags=47%, list=27%, signal=64%
GO_STAT_CASCADE	50	0.260735	0.71828	0.827255	0.955661	1	4827	tags=36%, list=24%, signal=47%
GO_PYRIMIDINE_NUCLEOSIDE_CATABOLIC_PROCESS	21	0.305922	0.718812	0.852773	0.955731	1	3405	tags=24%, list=17%, signal=29%
GO_HOMOTYPIC_CELL_CELL_ADHESION	51	0.231633	0.734847	0.842413	0.955801	1	798	tags=8%, list=4%, signal=8%
GO_ENTRY_INTO_HOST	87	0.234586	0.732662	0.782692	0.95595	1	4307	tags=28%, list=21%, signal=35%
GO_NEGATIVE_REGULATION_OF_CD4_POSITIVE_ALPHA_BETA_T_CELL_ACTIVATION	15	0.339557	0.736247	0.750943	0.956161	1	2455	tags=20%, list=12%, signal=23%
GO_PROTEIN_EXIT_FROM_ENDOPLASMIC_RETICULUM	20	0.216431	0.735527	0.833333	0.956467	1	16092	tags=100%, list=78%, signal=462%
GO_NEGATIVE_REGULATION_OF_EXTRINSIC_APOPTOTIC_SIGNALING_PATHWAY_VIA_DEATH_DOMAIN_RECEPTORS	34	0.245068	0.71889	0.817308	0.956491	1	2251	tags=15%, list=11%, signal=16%
GO_NUCLEOTIDE_EXCISION_REPAIR_PREINCISION_COMPLEX_ASSEMBLY	29	0.181845	0.719463	0.861472	0.95653	1	16803	tags=100%, list=82%, signal=550%
GO_ESTABLISHMENT_OR_MAINTENANCE_OF_MONOPOLAR_CELL_POLARITY	16	0.271164	0.733775	0.839388	0.956752	1	4300	tags=38%, list=21%, signal=47%
GO_OLIGODENDROCYTE_DIFFERENTIATION	60	0.250146	0.72158	0.891386	0.956802	1	2292	tags=18%, list=11%, signal=21%
GO_MOVEMENT_IN_HOST_ENVIRONMENT	87	0.234586	0.732662	0.782692	0.956849	1	4307	tags=28%, list=21%, signal=35%
GO_MODIFICATION_BY_SYMBIONT_OF_HOST_MORPHOLOGY_OR_PHYSIOLOGY	45	0.20252	0.723741	0.799189	0.95695	1	6184	tags=33%, list=30%, signal=48%
GO_POSITIVE_REGULATION_OF_INTERLEUKIN_4_PRODUCTION	22	0.334351	0.724258	0.757576	0.957037	1	1759	tags=23%, list=9%, signal=25%
GO_CYTOKINE_PRODUCTION_INVOLVED_IN_IMMUNE_RESPONSE	17	0.310434	0.7196	0.861742	0.957209	1	4426	tags=41%, list=22%, signal=52%
GO_INFLAMMATORY_RESPONSE_TO_ANTIGENIC_STIMULUS	25	0.2895	0.72168	0.817837	0.957514	1	1474	tags=16%, list=7%, signal=17%
GO_REGULATION_OF_CELL_CELL_ADHESION	371	0.254955	0.714097	0.779026	0.957638	1	3758	tags=27%, list=18%, signal=32%
GO_ENTRY_INTO_OTHER_ORGANISM_INVOLVED_IN_SYMBIOTIC_INTERACTION	87	0.234586	0.732662	0.782692	0.95775	1	4307	tags=28%, list=21%, signal=35%
GO_REGULATION_OF_OLIGODENDROCYTE_DIFFERENTIATION	29	0.26353	0.724366	0.860465	0.957769	1	2981	tags=24%, list=15%, signal=28%
GO_EPIDERMAL_GROWTH_FACTOR_RECEPTOR_SIGNALING_PATHWAY	55	0.206486	0.719796	0.839925	0.957796	1	5324	tags=35%, list=26%, signal=47%
GO_POSITIVE_REGULATION_OF_LEUKOCYTE_MIGRATION	109	0.278854	0.722571	0.793774	0.95789	1	2129	tags=20%, list=10%, signal=22%
GO_PROTEIN_MANNOSYLATION	22	0.222352	0.714405	0.785425	0.958034	1	15971	tags=100%, list=78%, signal=450%
GO_SOMATIC_STEM_CELL_DIVISION	22	0.289068	0.721832	0.865922	0.958167	1	751	tags=9%, list=4%, signal=9%
GO_PROTEIN_TARGETING_TO_MITOCHONDRION	49	0.180201	0.71991	0.743421	0.958534	1	5386	tags=35%, list=26%, signal=47%
GO_REGULATION_OF_INFLAMMATORY_RESPONSE_TO_ANTIGENIC_STIMULUS	18	0.347677	0.711944	0.7853	0.959139	1	1857	tags=28%, list=9%, signal=31%
GO_RESPONSE_TO_INTERLEUKIN_1	114	0.260617	0.712281	0.842308	0.959507	1	3320	tags=24%, list=16%, signal=28%
GO_VENTRAL_SPINAL_CORD_DEVELOPMENT	46	0.263131	0.703482	0.953216	0.960955	1	2389	tags=20%, list=12%, signal=22%
GO_REGULATION_OF_LEUKOCYTE_MEDIATED_IMMUNITY	155	0.2707	0.704458	0.739212	0.961266	1	4133	tags=30%, list=20%, signal=37%
GO_B_CELL_HOMEOSTASIS	21	0.285652	0.703794	0.780115	0.961337	1	4823	tags=43%, list=23%, signal=56%
GO_GLUCOSE_TRANSMEMBRANE_TRANSPORT	17	0.301861	0.704786	0.909091	0.961659	1	3351	tags=35%, list=16%, signal=42%
GO_MICROTUBULE_POLYMERIZATION	27	0.21196	0.708824	0.83299	0.961949	1	968	tags=7%, list=5%, signal=8%
GO_REGULATION_OF_VIRAL_INDUCED_CYTOPLASMIC_PATTERN_RECOGNITION_RECEPTOR_SIGNALING_PATHWAY	15	0.26054	0.709244	0.828402	0.962197	1	724	tags=7%, list=4%, signal=7%
GO_HEXOSE_TRANSMEMBRANE_TRANSPORT	17	0.301861	0.704786	0.909091	0.96253	1	3351	tags=35%, list=16%, signal=42%
GO_REGULATION_OF_IMMUNE_EFFECTOR_PROCESS	416	0.219772	0.700645	0.809346	0.963167	1	2278	tags=16%, list=11%, signal=17%
GO_RESPONSE_TO_BACTERIUM	489	0.226913	0.704849	0.852886	0.963313	1	4435	tags=29%, list=22%, signal=37%
GO_INORGANIC_ANION_TRANSPORT	128	0.218722	0.700931	0.987903	0.963633	1	3801	tags=27%, list=19%, signal=32%
GO_CELL_DIFFERENTIATION_IN_SPINAL_CORD	54	0.258857	0.697591	0.972549	0.96389	1	3917	tags=30%, list=19%, signal=37%
GO_REGULATION_OF_CYTOKINE_PRODUCTION_INVOLVED_IN_INFLAMMATORY_RESPONSE	18	0.309862	0.70501	0.836466	0.963987	1	2919	tags=28%, list=14%, signal=32%
GO_TRANSLATIONAL_INITIATION	144	0.19165	0.692236	0.674897	0.964256	1	14703	tags=96%, list=72%, signal=335%
GO_URONIC_ACID_METABOLIC_PROCESS	26	0.316203	0.705385	0.853955	0.964298	1	2294	tags=19%, list=11%, signal=22%
GO_POSITIVE_REGULATION_OF_LYMPHOCYTE_MIGRATION	26	0.3234	0.697806	0.809055	0.964451	1	4017	tags=42%, list=20%, signal=53%
GO_BILE_ACID_AND_BILE_SALT_TRANSPORT	31	0.261507	0.706453	0.956436	0.964483	1	3180	tags=26%, list=15%, signal=30%
GO_POSITIVE_REGULATION_OF_B_CELL_ACTIVATION	66	0.267098	0.694607	0.756098	0.964515	1	3773	tags=26%, list=18%, signal=31%
GO_CELLULAR_RESPONSE_TO_STEROL	15	0.285319	0.696322	0.887405	0.964761	1	4003	tags=33%, list=19%, signal=41%
GO_MYOBLAST_DIFFERENTIATION	37	0.242924	0.692424	0.907895	0.964868	1	2179	tags=19%, list=11%, signal=21%
GO_TERPENOID_METABOLIC_PROCESS	105	0.236144	0.694937	0.974952	0.964936	1	2862	tags=19%, list=14%, signal=22%
GO_NUCLEOTIDE_SUGAR_BIOSYNTHETIC_PROCESS	19	0.212024	0.698667	0.806517	0.965027	1	8306	tags=68%, list=40%, signal=115%
GO_REGULATION_OF_RETINOIC_ACID_RECEPTOR_SIGNALING_PATHWAY	29	0.275176	0.697941	0.852878	0.965125	1	372	tags=7%, list=2%, signal=7%
GO_GLUCURONATE_METABOLIC_PROCESS	26	0.316203	0.705385	0.853955	0.965173	1	2294	tags=19%, list=11%, signal=22%
GO_REGULATION_OF_TYROSINE_PHOSPHORYLATION_OF_STAT_PROTEIN	68	0.258693	0.692767	0.892514	0.965278	1	2234	tags=21%, list=11%, signal=23%
GO_REGULATION_OF_LYMPHOCYTE_DIFFERENTIATION	131	0.258549	0.695206	0.798131	0.965461	1	3349	tags=24%, list=16%, signal=29%
GO_OSTEOCLAST_DIFFERENTIATION	30	0.235714	0.693063	0.81	0.96572	1	3028	tags=20%, list=15%, signal=23%
GO_RESPONSE_TO_TUMOR_NECROSIS_FACTOR	232	0.21817	0.688405	0.827255	0.965828	1	5612	tags=38%, list=27%, signal=52%
GO_NEGATIVE_REGULATION_OF_INTERFERON_GAMMA_PRODUCTION	32	0.2845	0.684128	0.860153	0.966175	1	2442	tags=28%, list=12%, signal=32%
GO_LYMPH_NODE_DEVELOPMENT	17	0.305263	0.685372	0.830153	0.96632	1	4696	tags=53%, list=23%, signal=69%
GO_GPI_ANCHOR_METABOLIC_PROCESS	33	0.17594	0.688654	0.855397	0.966345	1	3907	tags=18%, list=19%, signal=22%
GO_REGULATION_OF_IMMUNOGLOBULIN_PRODUCTION	46	0.260765	0.68564	0.799622	0.966859	1	2096	tags=20%, list=10%, signal=22%
GO_LEUKOCYTE_ACTIVATION	409	0.244099	0.684239	0.774312	0.966881	1	4501	tags=30%, list=22%, signal=38%
GO_INNER_EAR_RECEPTOR_STEREOCILIUM_ORGANIZATION	21	0.260303	0.686253	0.925373	0.966921	1	1117	tags=14%, list=5%, signal=15%
GO_CELLULAR_GLUCURONIDATION	21	0.331238	0.688886	0.856855	0.96693	1	2294	tags=19%, list=11%, signal=21%
GO_NEGATIVE_REGULATION_OF_FIBROBLAST_PROLIFERATION	27	0.212928	0.689484	0.881783	0.967039	1	4469	tags=26%, list=22%, signal=33%
GO_REGULATION_OF_HOMOTYPIC_CELL_CELL_ADHESION	299	0.25717	0.6865	0.77881	0.96745	1	3758	tags=26%, list=18%, signal=32%
GO_NEGATIVE_REGULATION_OF_TISSUE_REMODELING	17	0.29339	0.678931	0.913295	0.971745	1	1196	tags=18%, list=6%, signal=19%
GO_POSITIVE_REGULATION_OF_IMMUNE_EFFECTOR_PROCESS	153	0.249355	0.676821	0.794776	0.973518	1	4307	tags=30%, list=21%, signal=38%
GO_REGULATION_OF_CELLULAR_RESPIRATION	21	0.253841	0.674229	0.875244	0.9741	1	5892	tags=48%, list=29%, signal=67%
GO_PYRIMIDINE_CONTAINING_COMPOUND_CATABOLIC_PROCESS	32	0.235814	0.674677	0.892787	0.974413	1	3956	tags=25%, list=19%, signal=31%
GO_MYELOID_LEUKOCYTE_MIGRATION	99	0.272367	0.674805	0.872865	0.975135	1	3375	tags=26%, list=16%, signal=31%
GO_GAMMA_AMINOBUTYRIC_ACID_SIGNALING_PATHWAY	23	0.289275	0.671057	0.958095	0.97703	1	4433	tags=39%, list=22%, signal=50%
GO_EPHRIN_RECEPTOR_SIGNALING_PATHWAY	85	0.179926	0.669845	0.894422	0.977543	1	6773	tags=42%, list=33%, signal=63%
GO_CYTOKINE_MEDIATED_SIGNALING_PATHWAY	446	0.227645	0.666263	0.865019	0.979923	1	3365	tags=22%, list=16%, signal=26%
GO_REGULATION_OF_VIRAL_RELEASE_FROM_HOST_CELL	30	0.168439	0.666865	0.870021	0.980117	1	17078	tags=100%, list=83%, signal=594%
GO_INTERFERON_GAMMA_MEDIATED_SIGNALING_PATHWAY	68	0.255861	0.64482	0.77821	0.980163	1	6609	tags=43%, list=32%, signal=63%
GO_POSITIVE_REGULATION_OF_LEUKOCYTE_PROLIFERATION	136	0.258356	0.646184	0.809524	0.980546	1	3747	tags=27%, list=18%, signal=33%
GO_PIGMENT_METABOLIC_PROCESS	60	0.177265	0.644995	0.959847	0.98084	1	6494	tags=42%, list=32%, signal=61%
GO_GRANULOCYTE_ACTIVATION	21	0.250698	0.646618	0.877907	0.980964	1	3260	tags=24%, list=16%, signal=28%
GO_POSITIVE_REGULATION_OF_INFLAMMATORY_RESPONSE	113	0.271	0.657866	0.886617	0.981474	1	3320	tags=31%, list=16%, signal=37%
GO_POSITIVE_T_CELL_SELECTION	21	0.308496	0.648613	0.818011	0.981512	1	2914	tags=29%, list=14%, signal=33%
GO_REGULATION_OF_HYDROGEN_PEROXIDE_INDUCED_CELL_DEATH	19	0.234393	0.658597	0.879845	0.981526	1	3976	tags=32%, list=19%, signal=39%
GO_NEGATIVE_REGULATION_OF_PRODUCTION_OF_MOLECULAR_MEDIATOR_OF_IMMUNE_RESPONSE	29	0.270596	0.656955	0.86629	0.981587	1	2752	tags=31%, list=13%, signal=36%
GO_INFLAMMATORY_RESPONSE	445	0.227941	0.634133	0.924099	0.981613	1	3324	tags=23%, list=16%, signal=27%
GO_CELLULAR_DEFENSE_RESPONSE	59	0.290121	0.646711	0.86692	0.981721	1	4787	tags=39%, list=23%, signal=51%
GO_PROTEIN_K63_LINKED_DEUBIQUITINATION	23	0.178427	0.64753	0.884146	0.981797	1	16872	tags=100%, list=82%, signal=561%
GO_REGULATION_OF_NITRIC_OXIDE_SYNTHASE_BIOSYNTHETIC_PROCESS	19	0.276311	0.634788	0.870968	0.981886	1	3930	tags=26%, list=19%, signal=33%
GO_CARBOHYDRATE_DERIVATIVE_TRANSPORT	48	0.174383	0.663615	0.929019	0.982073	1	5739	tags=31%, list=28%, signal=43%
GO_RESPONSE_TO_WATER	18	0.234855	0.635427	0.947664	0.982153	1	2603	tags=22%, list=13%, signal=25%
GO_CYTOKINE_SECRETION	37	0.259458	0.638097	0.909434	0.98226	1	3136	tags=24%, list=15%, signal=29%
GO_ACTIVATION_OF_NF_KAPPAB_INDUCING_KINASE_ACTIVITY	17	0.250334	0.64863	0.867203	0.982342	1	5603	tags=47%, list=27%, signal=65%
GO_POSITIVE_REGULATION_OF_NEUTROPHIL_MIGRATION	27	0.297004	0.65862	0.863724	0.982359	1	3084	tags=30%, list=15%, signal=35%
GO_REGULATION_OF_CAMP_MEDIATED_SIGNALING	23	0.279682	0.655385	0.903288	0.982382	1	5006	tags=43%, list=24%, signal=57%
GO_ACTIVATION_OF_IMMUNE_RESPONSE	388	0.200024	0.621364	0.832392	0.982399	1	5764	tags=33%, list=28%, signal=45%
GO_ELECTRON_TRANSPORT_CHAIN	93	0.169448	0.638849	0.738854	0.982409	1	7078	tags=51%, list=34%, signal=77%
GO_MULTIVESICULAR_BODY_ORGANIZATION	29	0.16455	0.649393	0.884279	0.982432	1	5457	tags=28%, list=27%, signal=38%
GO_MYELOID_DENDRITIC_CELL_DIFFERENTIATION	20	0.299753	0.658939	0.857143	0.982871	1	2648	tags=25%, list=13%, signal=29%
GO_BETA_CATENIN_DESTRUCTION_COMPLEX_DISASSEMBLY	22	0.198641	0.63544	0.922495	0.982978	1	4725	tags=27%, list=23%, signal=35%
GO_CELLULAR_RESPONSE_TO_EPIDERMAL_GROWTH_FACTOR_STIMULUS	25	0.202075	0.61535	0.936	0.982997	1	4868	tags=36%, list=24%, signal=47%
GO_REGULATION_OF_EARLY_ENDOSOME_TO_LATE_ENDOSOME_TRANSPORT	16	0.187482	0.649641	0.937876	0.98304	1	16685	tags=100%, list=81%, signal=534%
GO_REGULATION_OF_TRANSFORMING_GROWTH_FACTOR_BETA_PRODUCTION	25	0.263407	0.659478	0.880998	0.983131	1	3898	tags=28%, list=19%, signal=35%
GO_PEPTIDE_CROSS_LINKING	54	0.276173	0.62146	0.916501	0.983153	1	6559	tags=56%, list=32%, signal=81%
GO_ENDOCRINE_PANCREAS_DEVELOPMENT	40	0.240018	0.638885	0.984064	0.98322	1	2364	tags=20%, list=12%, signal=23%
GO_B_CELL_PROLIFERATION	38	0.255321	0.602395	0.981061	0.983267	1	4696	tags=32%, list=23%, signal=41%
GO_POSITIVE_REGULATION_OF_DENDRITE_MORPHOGENESIS	32	0.203286	0.627366	0.936416	0.983344	1	73	tags=3%, list=0%, signal=3%
GO_NEGATIVE_REGULATION_OF_IMMUNE_SYSTEM_PROCESS	362	0.206092	0.635921	0.911488	0.983378	1	2790	tags=18%, list=14%, signal=21%
GO_FLAVONOID_METABOLIC_PROCESS	27	0.27819	0.622182	0.940206	0.983379	1	5185	tags=37%, list=25%, signal=49%
GO_ENDOPLASMIC_RETICULUM_TO_CYTOSOL_TRANSPORT	23	0.192425	0.591884	0.908203	0.983426	1	6487	tags=48%, list=32%, signal=70%
GO_REGULATION_OF_LEUKOCYTE_CHEMOTAXIS	95	0.25149	0.630977	0.910476	0.983572	1	2129	tags=20%, list=10%, signal=22%
GO_CELL_CHEMOTAXIS	162	0.25611	0.659874	0.883239	0.9836	1	3375	tags=26%, list=16%, signal=31%
GO_OLIGOSACCHARIDE_LIPID_INTERMEDIATE_BIOSYNTHETIC_PROCESS	20	0.195273	0.649903	0.8375	0.983627	1	4165	tags=20%, list=20%, signal=25%
GO_KILLING_OF_CELLS_OF_OTHER_ORGANISM	24	0.238717	0.603035	0.992248	0.983635	1	2437	tags=21%, list=12%, signal=24%
GO_T_CELL_ACTIVATION_INVOLVED_IN_IMMUNE_RESPONSE	60	0.239097	0.615508	0.939164	0.98369	1	2710	tags=17%, list=13%, signal=19%
GO_NEGATIVE_REGULATION_OF_VIRAL_RELEASE_FROM_HOST_CELL	15	0.204531	0.639267	0.901919	0.983714	1	724	tags=7%, list=4%, signal=7%
GO_TETRAPYRROLE_METABOLIC_PROCESS	56	0.166961	0.640071	0.969136	0.983848	1	6387	tags=34%, list=31%, signal=49%
GO_RESPONSE_TO_MOLECULE_OF_BACTERIAL_ORIGIN	318	0.211679	0.628727	0.907721	0.983851	1	4435	tags=31%, list=22%, signal=39%
GO_NEGATIVE_REGULATION_OF_ADAPTIVE_IMMUNE_RESPONSE	37	0.267732	0.622548	0.893617	0.983924	1	2455	tags=19%, list=12%, signal=21%
GO_MATERNAL_PROCESS_INVOLVED_IN_FEMALE_PREGNANCY	60	0.192372	0.629621	0.974708	0.983936	1	4680	tags=27%, list=23%, signal=34%
GO_POSITIVE_REGULATION_OF_GLIOGENESIS	46	0.229704	0.62762	0.966165	0.983965	1	5615	tags=41%, list=27%, signal=57%
GO_FRUCTOSE_METABOLIC_PROCESS	15	0.244962	0.623423	0.952381	0.984028	1	1221	tags=13%, list=6%, signal=14%
GO_KERATINOCYTE_DIFFERENTIATION	98	0.238233	0.61607	0.929134	0.984081	1	6559	tags=49%, list=32%, signal=72%
GO_POSITIVE_REGULATION_OF_ACTIVATED_T_CELL_PROLIFERATION	28	0.2893	0.65279	0.871212	0.98414	1	4755	tags=50%, list=23%, signal=65%
GO_MULTI_ORGANISM_MEMBRANE_ORGANIZATION	30	0.144248	0.591926	0.935282	0.984217	1	5212	tags=27%, list=25%, signal=36%
GO_T_CELL_PROLIFERATION	36	0.246637	0.611491	0.871456	0.984261	1	4721	tags=28%, list=23%, signal=36%
GO_REGULATION_OF_VIRAL_ENTRY_INTO_HOST_CELL	28	0.230161	0.660045	0.891837	0.984271	1	6766	tags=50%, list=33%, signal=74%
GO_REGULATION_OF_ANTIGEN_RECEPTOR_MEDIATED_SIGNALING_PATHWAY	41	0.255841	0.609095	0.844278	0.98434	1	4024	tags=29%, list=20%, signal=36%
GO_NEGATIVE_REGULATION_OF_LEUKOCYTE_MEDIATED_IMMUNITY	47	0.249074	0.612321	0.880859	0.984404	1	2599	tags=19%, list=13%, signal=22%
GO_DISRUPTION_OF_CELLS_OF_OTHER_ORGANISM	24	0.238717	0.603035	0.992248	0.984452	1	2437	tags=21%, list=12%, signal=24%
GO_POSITIVE_REGULATION_OF_CELL_CELL_ADHESION	235	0.23429	0.616702	0.848598	0.984456	1	4768	tags=31%, list=23%, signal=39%
GO_DOLICHOL_LINKED_OLIGOSACCHARIDE_BIOSYNTHETIC_PROCESS	20	0.195273	0.649903	0.8375	0.984477	1	4165	tags=20%, list=20%, signal=25%
GO_QUINONE_METABOLIC_PROCESS	28	0.232345	0.660683	0.872211	0.984479	1	3699	tags=25%, list=18%, signal=30%
GO_SULFATION	16	0.254124	0.607579	0.980315	0.984588	1	4382	tags=38%, list=21%, signal=48%
GO_ALPHA_BETA_T_CELL_ACTIVATION	54	0.243052	0.588603	0.889524	0.984596	1	2964	tags=24%, list=14%, signal=28%
GO_PROTEIN_TARGETING	400	0.0928096	0.604031	0.982143	0.984607	1	5765	tags=22%, list=28%, signal=30%
GO_LEUKOCYTE_CELL_CELL_ADHESION	255	0.211152	0.579929	0.887037	0.984652	1	4953	tags=29%, list=24%, signal=38%
GO_NEGATIVE_REGULATION_OF_IMMUNE_EFFECTOR_PROCESS	102	0.196756	0.578401	0.959223	0.984679	1	2752	tags=17%, list=13%, signal=19%
GO_LEUKOCYTE_PROLIFERATION	88	0.221498	0.587001	0.944444	0.984729	1	4721	tags=28%, list=23%, signal=37%
GO_REGULATION_OF_B_CELL_DIFFERENTIATION	22	0.268977	0.623558	0.866792	0.984753	1	5332	tags=36%, list=26%, signal=49%
GO_LYMPHOCYTE_DIFFERENTIATION	209	0.218611	0.598934	0.89603	0.984772	1	3405	tags=22%, list=17%, signal=27%
GO_REGULATION_OF_INTERLEUKIN_1_PRODUCTION	57	0.224796	0.592318	0.926136	0.984782	1	3260	tags=19%, list=16%, signal=23%
GO_EXTRINSIC_APOPTOTIC_SIGNALING_PATHWAY_VIA_DEATH_DOMAIN_RECEPTORS	39	0.193222	0.650423	0.879447	0.984809	1	2993	tags=18%, list=15%, signal=21%
GO_REGULATION_OF_CELL_ACTIVATION	454	0.211356	0.593337	0.884191	0.984978	1	3773	tags=24%, list=18%, signal=29%
GO_NEGATIVE_REGULATION_OF_STEROID_METABOLIC_PROCESS	23	0.237651	0.624309	0.943907	0.984982	1	2762	tags=22%, list=13%, signal=25%
GO_POSITIVE_REGULATION_OF_LEUKOCYTE_DIFFERENTIATION	129	0.21424	0.597237	0.889503	0.985002	1	2993	tags=20%, list=15%, signal=23%
GO_HETEROTYPIC_CELL_CELL_ADHESION	27	0.23565	0.594588	0.960452	0.985004	1	2526	tags=19%, list=12%, signal=21%
GO_PATTERN_RECOGNITION_RECEPTOR_SIGNALING_PATHWAY	109	0.191041	0.617024	0.854167	0.985032	1	3806	tags=17%, list=19%, signal=21%
GO_POSITIVE_REGULATION_OF_LAMELLIPODIUM_ASSEMBLY	15	0.242843	0.609289	0.892308	0.985032	1	765	tags=7%, list=4%, signal=7%
GO_REGULATION_OF_VASCULAR_ENDOTHELIAL_GROWTH_FACTOR_PRODUCTION	31	0.230855	0.605771	0.956439	0.985072	1	4603	tags=35%, list=22%, signal=46%
GO_REGULATION_OF_NIK_NF_KAPPAB_SIGNALING	42	0.210979	0.650942	0.870787	0.985162	1	3689	tags=24%, list=18%, signal=29%
GO_REGULATION_OF_INTERLEUKIN_4_PRODUCTION	29	0.250344	0.580395	0.901328	0.985203	1	3603	tags=28%, list=18%, signal=33%
GO_PROTEIN_INSERTION_INTO_MEMBRANE	22	0.201558	0.58328	0.977444	0.985228	1	5432	tags=36%, list=26%, signal=49%
GO_REGULATION_OF_MONOCYTE_CHEMOTAXIS	20	0.283545	0.604245	0.891473	0.985274	1	2129	tags=20%, list=10%, signal=22%
GO_POSITIVE_REGULATION_OF_IMMUNOGLOBULIN_PRODUCTION	30	0.242943	0.595074	0.914611	0.98553	1	2096	tags=20%, list=10%, signal=22%
GO_CD4_POSITIVE_ALPHA_BETA_T_CELL_ACTIVATION	34	0.237352	0.583639	0.92543	0.985844	1	2964	tags=26%, list=14%, signal=31%
GO_RESPONSE_TO_ACIDIC_PH	21	0.210917	0.580637	0.985714	0.985878	1	3028	tags=19%, list=15%, signal=22%
GO_CELL_ACTIVATION_INVOLVED_IN_IMMUNE_RESPONSE	137	0.204992	0.570476	0.952472	0.987066	1	3040	tags=19%, list=15%, signal=22%
GO_POSITIVE_REGULATION_OF_NATURAL_KILLER_CELL_ACTIVATION	18	0.258311	0.570975	0.900971	0.987636	1	1857	tags=17%, list=9%, signal=18%
GO_NEGATIVE_REGULATION_OF_VIRAL_TRANSCRIPTION	24	0.180055	0.545356	0.965657	0.988184	1	4654	tags=25%, list=23%, signal=32%
GO_REGULATION_OF_TRANSCRIPTION_FROM_RNA_POLYMERASE_II_PROMOTER_IN_RESPONSE_TO_HYPOXIA	32	0.145878	0.547183	0.96701	0.98829	1	5924	tags=28%, list=29%, signal=39%
GO_MULTI_ORGANISM_ORGANELLE_ORGANIZATION	23	0.155301	0.554614	0.964835	0.988605	1	5212	tags=22%, list=25%, signal=29%
GO_POSITIVE_REGULATION_OF_CYSTEINE_TYPE_ENDOPEPTIDASE_ACTIVITY_INVOLVED_IN_APOPTOTIC_SIGNALING_PATHWAY	17	0.195927	0.552304	0.917466	0.988727	1	5603	tags=35%, list=27%, signal=49%
GO_AZOLE_TRANSPORT	15	0.241326	0.550205	0.992352	0.988779	1	3946	tags=27%, list=19%, signal=33%
GO_T_CELL_MEDIATED_IMMUNITY	28	0.22326	0.563182	0.94707	0.988937	1	3181	tags=21%, list=15%, signal=25%
GO_PHAGOCYTOSIS	158	0.156586	0.547433	0.958724	0.989001	1	4002	tags=18%, list=19%, signal=22%
GO_REGULATION_OF_T_CELL_CYTOKINE_PRODUCTION	22	0.235278	0.564639	0.936759	0.98904	1	4076	tags=32%, list=20%, signal=40%
GO_VIRAL_BUDDING	23	0.155301	0.554614	0.964835	0.989409	1	5212	tags=22%, list=25%, signal=29%
GO_POSITIVE_REGULATION_OF_TRANSCRIPTION_FROM_RNA_POLYMERASE_II_PROMOTER_INVOLVED_IN_CELLULAR_RESPONSE_TO_CHEMICAL_STIMULUS	27	0.18271	0.560153	0.955556	0.989468	1	5185	tags=30%, list=25%, signal=40%
GO_ADAPTIVE_IMMUNE_RESPONSE_BASED_ON_SOMATIC_RECOMBINATION_OF_IMMUNE_RECEPTORS_BUILT_FROM_IMMUNOGLOBULIN_SUPERFAMILY_DOMAINS	121	0.19423	0.536708	0.958647	0.989683	1	3773	tags=25%, list=18%, signal=30%
GO_MYELOID_DENDRITIC_CELL_ACTIVATION	26	0.241957	0.534183	0.944015	0.989737	1	2648	tags=23%, list=13%, signal=26%
GO_NEGATIVE_REGULATION_OF_IMMUNE_RESPONSE	119	0.195616	0.557279	0.97451	0.989938	1	2147	tags=14%, list=10%, signal=16%
GO_MULTI_ORGANISM_MEMBRANE_BUDDING	23	0.155301	0.554614	0.964835	0.990214	1	5212	tags=22%, list=25%, signal=29%
GO_ACUTE_PHASE_RESPONSE	43	0.210905	0.537502	1	0.990216	1	3132	tags=21%, list=15%, signal=25%
GO_POSITIVE_REGULATION_OF_CELL_ACTIVATION	284	0.189174	0.507449	0.912088	0.991056	1	3773	tags=23%, list=18%, signal=28%
GO_REGULATION_OF_SUBSTRATE_ADHESION_DEPENDENT_CELL_SPREADING	43	0.155103	0.508514	0.987879	0.991605	1	5973	tags=33%, list=29%, signal=46%
GO_POSITIVE_REGULATION_OF_TUMOR_NECROSIS_FACTOR_SUPERFAMILY_CYTOKINE_PRODUCTION	57	0.197596	0.498511	0.971042	0.99233	1	3930	tags=25%, list=19%, signal=30%
GO_NEGATIVE_REGULATION_OF_CELL_KILLING	18	0.225293	0.508718	0.958015	0.992347	1	7669	tags=67%, list=37%, signal=106%
GO_REGULATION_OF_MONONUCLEAR_CELL_MIGRATION	16	0.226387	0.494373	0.977654	0.992394	1	4603	tags=38%, list=22%, signal=48%
GO_CELLULAR_EXTRAVASATION	25	0.223598	0.51845	0.968165	0.992999	1	2006	tags=16%, list=10%, signal=18%
GO_REGULATION_OF_TUMOR_NECROSIS_FACTOR_BIOSYNTHETIC_PROCESS	18	0.231682	0.509109	0.964981	0.993056	1	5739	tags=33%, list=28%, signal=46%
GO_REGULATION_OF_EXTRINSIC_APOPTOTIC_SIGNALING_PATHWAY_VIA_DEATH_DOMAIN_RECEPTORS	54	0.157192	0.514842	0.984615	0.993186	1	4014	tags=20%, list=20%, signal=25%
GO_POSITIVE_REGULATION_OF_MITOCHONDRIAL_MEMBRANE_PERMEABILITY	18	0.1558	0.519531	0.981328	0.993486	1	5432	tags=33%, list=26%, signal=45%
GO_POSITIVE_REGULATION_OF_B_CELL_PROLIFERATION	37	0.209016	0.510377	0.975701	0.993522	1	2375	tags=14%, list=12%, signal=15%
GO_PROTEIN_PEPTIDYL_PROLYL_ISOMERIZATION	42	0.125286	0.481719	0.995859	0.993886	1	7111	tags=36%, list=35%, signal=55%
GO_NEGATIVE_REGULATION_OF_INNATE_IMMUNE_RESPONSE	37	0.165019	0.475108	0.988372	0.994146	1	2599	tags=14%, list=13%, signal=15%
GO_T_HELPER_1_TYPE_IMMUNE_RESPONSE	19	0.196184	0.432397	0.977401	0.998134	1	5226	tags=32%, list=25%, signal=42%
GO_SENSORY_PERCEPTION_OF_CHEMICAL_STIMULUS	463	0.128705	0.408077	1	0.998824	1	5106	tags=23%, list=25%, signal=30%
GO_DENDRITIC_CELL_CHEMOTAXIS	16	0.190321	0.366278	1	0.99934	1	5436	tags=38%, list=26%, signal=51%
