# Supplementary material for: Prognostic value of CA20, a score based on centrosome amplification-associated genes, in breast tumors
Source: Sci Rep. 2017 Mar 21;7:262. doi: 10.1038/s41598-017-00363-w (PMC5428291; doi:10.1038/s41598-017-00363-w)
Supplement: Supplementary file 8 — Supplementary Table 7 [file 41598_2017_363_MOESM8_ESM.csv]

## Sheet: gsea_report_for_1_1480968374488
NAME	SIZE	ES	NES	NOM p-val	FDR q-val	FWER p-val	RANK AT MAX	LEADING EDGE
GO_L_ALPHA_AMINO_ACID_TRANSMEMBRANE_TRANSPORT	31	0.445402	1.28902	0.134199	0.500538	1	1869	tags=32%, list=9%, signal=35%
GO_REGULATION_OF_CARDIAC_MUSCLE_CELL_CONTRACTION	27	0.491006	1.30173	0.148847	0.501074	1	3281	tags=30%, list=16%, signal=35%
GO_PROTEIN_ACTIVATION_CASCADE	67	0.471913	1.2891	0.139721	0.501149	1	4438	tags=40%, list=22%, signal=51%
GO_CYTOSOLIC_TRANSPORT	210	0.28904	1.3034	0.117417	0.501252	1	7270	tags=36%, list=35%, signal=55%
GO_NEGATIVE_REGULATION_OF_EPITHELIAL_CELL_DIFFERENTIATION	36	0.444207	1.28693	0.137295	0.501388	1	2164	tags=31%, list=11%, signal=34%
GO_REGULATION_OF_ORGAN_MORPHOGENESIS	241	0.354769	1.29136	0.127119	0.501443	1	2951	tags=22%, list=14%, signal=25%
GO_REGULATION_OF_ENDOTHELIAL_CELL_CHEMOTAXIS	17	0.528511	1.29068	0.151639	0.50146	1	2353	tags=35%, list=11%, signal=40%
GO_LONG_CHAIN_FATTY_ACID_TRANSPORT	42	0.428554	1.28924	0.112936	0.501564	1	5566	tags=45%, list=27%, signal=62%
GO_NEPHRIC_DUCT_DEVELOPMENT	15	0.565076	1.30362	0.130346	0.50162	1	5010	tags=60%, list=24%, signal=79%
GO_REGULATION_OF_MUSCLE_SYSTEM_PROCESS	192	0.41445	1.30288	0.14346	0.501653	1	3775	tags=31%, list=18%, signal=37%
GO_CELLULAR_RESPONSE_TO_CALCIUM_ION	49	0.414119	1.30178	0.1174	0.50178	1	5520	tags=41%, list=27%, signal=56%
GO_REGULATION_OF_INTRINSIC_APOPTOTIC_SIGNALING_PATHWAY_IN_RESPONSE_TO_DNA_DAMAGE	34	0.321667	1.28949	0.191651	0.501819	1	2951	tags=21%, list=14%, signal=24%
GO_NEGATIVE_REGULATION_OF_CHONDROCYTE_DIFFERENTIATION	19	0.579264	1.28739	0.179752	0.501886	1	4536	tags=47%, list=22%, signal=61%
GO_RESPONSE_TO_MAGNESIUM_ION	23	0.491651	1.29083	0.142549	0.501925	1	4950	tags=48%, list=24%, signal=63%
GO_REGULATION_OF_LIPID_TRANSPORT	93	0.401994	1.28801	0.0934394	0.501967	1	3828	tags=29%, list=19%, signal=36%
GO_REGULATION_OF_SPROUTING_ANGIOGENESIS	28	0.4807	1.29005	0.201271	0.501975	1	5514	tags=54%, list=27%, signal=73%
GO_GLOMERULAR_EPITHELIUM_DEVELOPMENT	19	0.49295	1.29145	0.128205	0.502021	1	5427	tags=47%, list=26%, signal=64%
GO_CELL_MIGRATION_INVOLVED_IN_SPROUTING_ANGIOGENESIS	15	0.560274	1.28697	0.189024	0.502047	1	4502	tags=40%, list=22%, signal=51%
GO_POSITIVE_REGULATION_OF_ADHERENS_JUNCTION_ORGANIZATION	21	0.445392	1.30232	0.150407	0.502146	1	4020	tags=33%, list=20%, signal=41%
GO_REGULATION_OF_MITOCHONDRION_ORGANIZATION	214	0.248937	1.30369	0.101796	0.502265	1	4376	tags=21%, list=21%, signal=26%
GO_NEGATIVE_REGULATION_OF_CATION_CHANNEL_ACTIVITY	34	0.460886	1.29269	0.177914	0.502314	1	3079	tags=26%, list=15%, signal=31%
GO_REGULATION_OF_CARDIAC_MUSCLE_CELL_DIFFERENTIATION	18	0.53968	1.29167	0.197505	0.502338	1	3621	tags=28%, list=18%, signal=34%
GO_CELLULAR_AMINO_ACID_CATABOLIC_PROCESS	111	0.350181	1.28748	0.0847108	0.502424	1	3160	tags=26%, list=15%, signal=31%
GO_NEGATIVE_REGULATION_OF_CANONICAL_WNT_SIGNALING_PATHWAY	162	0.337569	1.28952	0.172917	0.502482	1	3443	tags=23%, list=17%, signal=27%
GO_SMAD_PROTEIN_SIGNAL_TRANSDUCTION	56	0.462896	1.30178	0.118474	0.502574	1	3621	tags=36%, list=18%, signal=43%
GO_EMBRYONIC_SKELETAL_SYSTEM_MORPHOGENESIS	93	0.45005	1.29186	0.129436	0.502678	1	5194	tags=51%, list=25%, signal=67%
GO_CELLULAR_RESPONSE_TO_VASCULAR_ENDOTHELIAL_GROWTH_FACTOR_STIMULUS	30	0.450361	1.29286	0.229979	0.502683	1	6408	tags=63%, list=31%, signal=92%
GO_REGULATION_OF_PHOSPHOLIPASE_C_ACTIVITY	39	0.533694	1.31524	0.179381	0.502834	1	3161	tags=38%, list=15%, signal=45%
GO_REGULATION_OF_CELLULAR_CARBOHYDRATE_CATABOLIC_PROCESS	42	0.395718	1.30372	0.146091	0.503028	1	4383	tags=31%, list=21%, signal=39%
GO_NEGATIVE_REGULATION_OF_INTRINSIC_APOPTOTIC_SIGNALING_PATHWAY_BY_P53_CLASS_MEDIATOR	18	0.418626	1.29296	0.201507	0.503202	1	5740	tags=39%, list=28%, signal=54%
GO_VESICLE_ORGANIZATION	276	0.267791	1.29195	0.126531	0.503229	1	6873	tags=36%, list=33%, signal=53%
GO_NEGATIVE_REGULATION_OF_ANION_TRANSPORT	33	0.490781	1.31536	0.126033	0.503414	1	3332	tags=36%, list=16%, signal=43%
GO_PHENOL_CONTAINING_COMPOUND_METABOLIC_PROCESS	78	0.456402	1.31351	0.0932755	0.503589	1	4761	tags=50%, list=23%, signal=65%
GO_EMBRYONIC_FORELIMB_MORPHOGENESIS	32	0.505457	1.28528	0.169043	0.503667	1	5194	tags=50%, list=25%, signal=67%
GO_POSITIVE_REGULATION_OF_SYNAPTIC_TRANSMISSION_GLUTAMATERGIC	18	0.62765	1.31418	0.155462	0.503696	1	4733	tags=56%, list=23%, signal=72%
GO_EMBRYONIC_PATTERN_SPECIFICATION	58	0.42215	1.29308	0.0669371	0.50371	1	4562	tags=38%, list=22%, signal=49%
GO_REGULATION_OF_CARBOHYDRATE_CATABOLIC_PROCESS	42	0.395718	1.30372	0.146091	0.503842	1	4383	tags=31%, list=21%, signal=39%
GO_ORGANELLE_TRANSPORT_ALONG_MICROTUBULE	59	0.282843	1.31444	0.165975	0.503911	1	612	tags=5%, list=3%, signal=5%
GO_ACTIVATION_OF_MAPKK_ACTIVITY	51	0.377692	1.2848	0.140281	0.503951	1	4985	tags=31%, list=24%, signal=41%
GO_REGULATION_OF_KIDNEY_DEVELOPMENT	55	0.442944	1.28445	0.113821	0.503964	1	2847	tags=31%, list=14%, signal=36%
GO_OSSIFICATION	248	0.378476	1.27977	0.154158	0.504069	1	3785	tags=28%, list=18%, signal=34%
GO_NEGATIVE_REGULATION_OF_DEVELOPMENTAL_GROWTH	84	0.401614	1.28535	0.11134	0.504227	1	1792	tags=23%, list=9%, signal=25%
GO_MECHANORECEPTOR_DIFFERENTIATION	50	0.434522	1.31536	0.0962801	0.50427	1	4912	tags=44%, list=24%, signal=58%
GO_REGULATION_OF_DENDRITIC_SPINE_DEVELOPMENT	54	0.393338	1.29419	0.14664	0.504273	1	5153	tags=43%, list=25%, signal=57%
GO_ENDOCHONDRAL_BONE_MORPHOGENESIS	45	0.458795	1.31279	0.125	0.504284	1	5313	tags=47%, list=26%, signal=63%
GO_BILE_ACID_BIOSYNTHETIC_PROCESS	20	0.512419	1.31355	0.10352	0.504358	1	5600	tags=60%, list=27%, signal=82%
GO_POSITIVE_REGULATION_OF_AUTOPHAGY	74	0.283623	1.29309	0.182195	0.504453	1	7774	tags=50%, list=38%, signal=80%
GO_BLASTODERM_SEGMENTATION	15	0.527401	1.2809	0.155738	0.504496	1	5255	tags=60%, list=26%, signal=81%
GO_VESICLE_LOCALIZATION	220	0.302702	1.27922	0.126506	0.504513	1	3301	tags=16%, list=16%, signal=19%
GO_RESPONSE_TO_STEROID_HORMONE	492	0.352304	1.29992	0.0808511	0.504517	1	3621	tags=29%, list=18%, signal=34%
GO_ARACHIDONIC_ACID_METABOLIC_PROCESS	49	0.472622	1.30377	0.105159	0.504529	1	4108	tags=45%, list=20%, signal=56%
GO_REGULATION_OF_PROTEIN_ACTIVATION_CASCADE	34	0.492622	1.28053	0.155556	0.504579	1	4242	tags=41%, list=21%, signal=52%
GO_RESPONSE_TO_AMINO_ACID	108	0.354178	1.28151	0.136082	0.504632	1	3496	tags=29%, list=17%, signal=34%
GO_NEURON_RECOGNITION	33	0.509046	1.28318	0.145299	0.504653	1	5720	tags=61%, list=28%, signal=84%
GO_RESPONSE_TO_SALT	16	0.535006	1.27981	0.139785	0.504692	1	2802	tags=31%, list=14%, signal=36%
GO_DIGESTIVE_SYSTEM_DEVELOPMENT	145	0.416089	1.2818	0.130719	0.504726	1	3146	tags=34%, list=15%, signal=40%
GO_NEURONAL_ACTION_POTENTIAL	28	0.562615	1.31552	0.111345	0.504749	1	3914	tags=46%, list=19%, signal=57%
GO_REGULATION_OF_RAS_PROTEIN_SIGNAL_TRANSDUCTION	179	0.323921	1.2943	0.147679	0.504786	1	5004	tags=34%, list=24%, signal=44%
GO_NOTCH_RECEPTOR_PROCESSING	16	0.436381	1.27712	0.213849	0.504808	1	2458	tags=25%, list=12%, signal=28%
GO_NEGATIVE_REGULATION_OF_CELL_JUNCTION_ASSEMBLY	20	0.432853	1.28277	0.188259	0.504869	1	6218	tags=60%, list=30%, signal=86%
GO_REGULATION_OF_HORMONE_SECRETION	258	0.382569	1.3082	0.05625	0.504897	1	3783	tags=29%, list=18%, signal=35%
GO_REGULATION_OF_HORMONE_LEVELS	472	0.372392	1.27772	0.07173	0.504937	1	4032	tags=30%, list=20%, signal=36%
GO_LONG_TERM_SYNAPTIC_DEPRESSION	15	0.480111	1.27735	0.148936	0.504993	1	4663	tags=53%, list=23%, signal=69%
GO_POSITIVE_REGULATION_OF_LIPID_BIOSYNTHETIC_PROCESS	65	0.397694	1.27999	0.125737	0.505053	1	4245	tags=32%, list=21%, signal=41%
GO_POSITIVE_REGULATION_OF_MULTICELLULAR_ORGANISMAL_METABOLIC_PROCESS	23	0.471867	1.2783	0.151767	0.505071	1	3621	tags=48%, list=18%, signal=58%
GO_REGULATION_OF_LIPID_BIOSYNTHETIC_PROCESS	126	0.364818	1.27634	0.147177	0.505078	1	4245	tags=30%, list=21%, signal=38%
GO_RESPONSE_TO_ESTROGEN	217	0.360883	1.27602	0.0977131	0.505107	1	3528	tags=32%, list=17%, signal=39%
GO_NEGATIVE_REGULATION_OF_PROTEIN_POLYMERIZATION	55	0.376532	1.29722	0.124211	0.505164	1	3030	tags=20%, list=15%, signal=23%
GO_CARBOHYDRATE_HOMEOSTASIS	168	0.359409	1.28327	0.115789	0.505181	1	4533	tags=32%, list=22%, signal=41%
GO_REGULATION_OF_MORPHOGENESIS_OF_A_BRANCHING_STRUCTURE	53	0.458981	1.28091	0.113734	0.505208	1	3906	tags=34%, list=19%, signal=42%
GO_POSITIVE_REGULATION_OF_INTRINSIC_APOPTOTIC_SIGNALING_PATHWAY	51	0.332634	1.29309	0.133333	0.50523	1	2909	tags=18%, list=14%, signal=21%
GO_REGULATION_OF_NEUROTRANSMITTER_TRANSPORT	62	0.458454	1.28189	0.124481	0.50526	1	4859	tags=40%, list=24%, signal=53%
GO_REGULATION_OF_PHOSPHATIDYLINOSITOL_3_KINASE_ACTIVITY	39	0.456488	1.30838	0.155136	0.505269	1	4922	tags=41%, list=24%, signal=54%
GO_CELLULAR_RESPONSE_TO_STEROID_HORMONE_STIMULUS	213	0.342182	1.3038	0.0901288	0.505298	1	3621	tags=26%, list=18%, signal=31%
GO_PROTEIN_MATURATION	262	0.307919	1.2591	0.11499	0.505335	1	3363	tags=22%, list=16%, signal=26%
GO_EMBRYONIC_SKELETAL_SYSTEM_DEVELOPMENT	122	0.443838	1.30696	0.123431	0.50535	1	5194	tags=51%, list=25%, signal=68%
GO_REGULATION_OF_NEURON_PROJECTION_DEVELOPMENT	400	0.355078	1.27782	0.133612	0.505423	1	4799	tags=34%, list=23%, signal=43%
GO_BODY_FLUID_SECRETION	71	0.375509	1.28215	0.115079	0.50546	1	4075	tags=31%, list=20%, signal=39%
GO_REGULATION_OF_ION_HOMEOSTASIS	201	0.425714	1.30513	0.11588	0.505516	1	3707	tags=32%, list=18%, signal=39%
GO_OSTEOBLAST_DIFFERENTIATION	124	0.384707	1.29432	0.153527	0.505541	1	3785	tags=27%, list=18%, signal=33%
GO_REGULATION_OF_BONE_DEVELOPMENT	17	0.560574	1.31553	0.155789	0.5056	1	4599	tags=47%, list=22%, signal=61%
GO_POSITIVE_REGULATION_OF_FILOPODIUM_ASSEMBLY	26	0.475468	1.29326	0.16453	0.505642	1	4247	tags=38%, list=21%, signal=48%
GO_POSITIVE_CHEMOTAXIS	36	0.501676	1.30401	0.161765	0.505646	1	1837	tags=31%, list=9%, signal=33%
GO_REGULATION_OF_URINE_VOLUME	20	0.56674	1.30433	0.14553	0.505686	1	3403	tags=40%, list=17%, signal=48%
GO_REACTIVE_OXYGEN_SPECIES_METABOLIC_PROCESS	96	0.374051	1.25776	0.123232	0.505705	1	4267	tags=27%, list=21%, signal=34%
GO_POSITIVE_REGULATION_OF_ENDOTHELIAL_CELL_APOPTOTIC_PROCESS	15	0.559825	1.3162	0.148374	0.505754	1	4966	tags=67%, list=24%, signal=88%
GO_NEGATIVE_REGULATION_OF_PROTEIN_SECRETION	105	0.417845	1.2973	0.109278	0.505772	1	3898	tags=30%, list=19%, signal=37%
GO_REGULATION_OF_NOTCH_SIGNALING_PATHWAY	66	0.37154	1.2592	0.141153	0.505773	1	6835	tags=48%, list=33%, signal=72%
GO_HEART_MORPHOGENESIS	211	0.372094	1.27635	0.152083	0.505789	1	5018	tags=39%, list=24%, signal=51%
GO_REGULATION_OF_TRIGLYCERIDE_METABOLIC_PROCESS	32	0.461553	1.29555	0.136095	0.505798	1	4136	tags=34%, list=20%, signal=43%
GO_POSITIVE_REGULATION_OF_COLLAGEN_METABOLIC_PROCESS	23	0.471867	1.2783	0.151767	0.505804	1	3621	tags=48%, list=18%, signal=58%
GO_NEGATIVE_REGULATION_OF_NF_KAPPAB_IMPORT_INTO_NUCLEUS	18	0.461745	1.30458	0.182927	0.505835	1	2362	tags=17%, list=12%, signal=19%
GO_NEGATIVE_REGULATION_OF_SMOOTH_MUSCLE_CELL_PROLIFERATION	36	0.498402	1.30708	0.16318	0.505884	1	2828	tags=33%, list=14%, signal=39%
GO_HEART_PROCESS	84	0.463785	1.30636	0.143763	0.505897	1	2559	tags=27%, list=12%, signal=31%
GO_POSITIVE_REGULATION_OF_SMOOTH_MUSCLE_CONTRACTION	30	0.506337	1.29587	0.133197	0.505915	1	3775	tags=50%, list=18%, signal=61%
GO_GLUCOSE_HOMEOSTASIS	168	0.359409	1.28327	0.115789	0.505931	1	4533	tags=32%, list=22%, signal=41%
GO_NEURAL_TUBE_PATTERNING	34	0.425504	1.30843	0.121032	0.50602	1	2188	tags=24%, list=11%, signal=26%
GO_POSITIVE_REGULATION_OF_ATPASE_ACTIVITY	40	0.372386	1.29784	0.138493	0.50609	1	1339	tags=15%, list=7%, signal=16%
GO_REGULATION_OF_RYANODINE_SENSITIVE_CALCIUM_RELEASE_CHANNEL_ACTIVITY	27	0.527651	1.30727	0.16453	0.506195	1	2063	tags=22%, list=10%, signal=25%
GO_REGULATION_OF_CHOLESTEROL_METABOLIC_PROCESS	22	0.451876	1.30519	0.158228	0.506209	1	3346	tags=36%, list=16%, signal=43%
GO_EMBRYONIC_HINDLIMB_MORPHOGENESIS	29	0.493504	1.29436	0.102083	0.506243	1	3063	tags=31%, list=15%, signal=36%
GO_POSITIVE_REGULATION_OF_LYASE_ACTIVITY	61	0.46266	1.29744	0.0967742	0.506249	1	3095	tags=33%, list=15%, signal=38%
GO_NEGATIVE_REGULATION_OF_SIGNAL_TRANSDUCTION_BY_P53_CLASS_MEDIATOR	27	0.358697	1.2578	0.221557	0.506261	1	5740	tags=33%, list=28%, signal=46%
GO_POSITIVE_REGULATION_OF_AXONOGENESIS	68	0.397883	1.31562	0.126556	0.506264	1	5327	tags=35%, list=26%, signal=48%
GO_POSITIVE_REGULATION_OF_MUSCLE_TISSUE_DEVELOPMENT	55	0.449432	1.31122	0.119097	0.506308	1	4158	tags=33%, list=20%, signal=41%
GO_CAMERA_TYPE_EYE_PHOTORECEPTOR_CELL_DIFFERENTIATION	15	0.545946	1.27508	0.126338	0.506331	1	3749	tags=47%, list=18%, signal=57%
GO_RESPONSE_TO_ISCHEMIA	28	0.407299	1.29604	0.133192	0.506338	1	3615	tags=32%, list=18%, signal=39%
GO_ESTROGEN_METABOLIC_PROCESS	23	0.48544	1.29805	0.131373	0.50639	1	5460	tags=48%, list=27%, signal=65%
GO_REGULATION_OF_ADHERENS_JUNCTION_ORGANIZATION	49	0.377407	1.25922	0.193159	0.506421	1	5119	tags=35%, list=25%, signal=46%
GO_CELLULAR_LIPID_CATABOLIC_PROCESS	148	0.340226	1.30577	0.0916335	0.506474	1	5772	tags=41%, list=28%, signal=56%
GO_NEGATIVE_REGULATION_OF_ADHERENS_JUNCTION_ORGANIZATION	16	0.48809	1.31626	0.182556	0.506505	1	5963	tags=63%, list=29%, signal=88%
GO_REGULATION_OF_PEPTIDYL_SERINE_PHOSPHORYLATION	117	0.368267	1.29459	0.118609	0.506511	1	3349	tags=23%, list=16%, signal=27%
GO_EYE_PHOTORECEPTOR_CELL_DEVELOPMENT	31	0.441229	1.25792	0.123457	0.506629	1	2190	tags=32%, list=11%, signal=36%
GO_ADRENERGIC_RECEPTOR_SIGNALING_PATHWAY	23	0.523707	1.25822	0.143469	0.506631	1	3775	tags=35%, list=18%, signal=43%
GO_REGULATION_OF_AXONOGENESIS	166	0.376754	1.29828	0.118012	0.50665	1	4749	tags=33%, list=23%, signal=43%
GO_CIRCULATORY_SYSTEM_PROCESS	364	0.412576	1.3053	0.116631	0.506808	1	3625	tags=32%, list=18%, signal=38%
GO_NEGATIVE_REGULATION_OF_LIPID_TRANSPORT	26	0.452719	1.30845	0.119284	0.506834	1	4950	tags=35%, list=24%, signal=46%
GO_NEGATIVE_REGULATION_OF_INTRACELLULAR_TRANSPORT	140	0.332457	1.29617	0.147368	0.5069	1	2498	tags=16%, list=12%, signal=18%
GO_REGULATION_OF_CELL_MORPHOGENESIS_INVOLVED_IN_DIFFERENTIATION	335	0.355051	1.31792	0.120902	0.506962	1	5278	tags=37%, list=26%, signal=49%
GO_RESPONSE_TO_STARVATION	152	0.30677	1.25928	0.10625	0.506989	1	3472	tags=25%, list=17%, signal=30%
GO_PROTEIN_LOCALIZATION_TO_CELL_PERIPHERY	150	0.319663	1.31129	0.113281	0.506992	1	4189	tags=24%, list=20%, signal=30%
GO_IRON_ION_HOMEOSTASIS	67	0.37626	1.31642	0.100806	0.507018	1	4424	tags=31%, list=22%, signal=40%
GO_REGULATION_OF_NOREPINEPHRINE_SECRETION	17	0.579129	1.31827	0.104167	0.50703	1	3382	tags=53%, list=16%, signal=63%
GO_POSITIVE_REGULATION_OF_EPITHELIAL_CELL_APOPTOTIC_PROCESS	24	0.495496	1.29464	0.197095	0.507211	1	4966	tags=46%, list=24%, signal=60%
GO_POSITIVE_REGULATION_OF_VASCULAR_ENDOTHELIAL_GROWTH_FACTOR_RECEPTOR_SIGNALING_PATHWAY	16	0.505325	1.26757	0.165272	0.507246	1	1549	tags=19%, list=8%, signal=20%
GO_NEGATIVE_REGULATION_OF_CELL_GROWTH	170	0.344036	1.26926	0.127083	0.507273	1	3706	tags=27%, list=18%, signal=33%
GO_POSITIVE_REGULATION_OF_HEART_RATE	22	0.55568	1.31889	0.112971	0.507338	1	3775	tags=55%, list=18%, signal=67%
GO_REGULATION_OF_CARDIAC_MUSCLE_CONTRACTION	66	0.441983	1.29832	0.117647	0.507378	1	3775	tags=32%, list=18%, signal=39%
GO_REGULATION_OF_AUTOPHAGY	244	0.222491	1.26886	0.15565	0.507421	1	4419	tags=18%, list=22%, signal=22%
GO_REGULATION_OF_ATPASE_ACTIVITY	58	0.378433	1.30848	0.10883	0.507609	1	1914	tags=17%, list=9%, signal=19%
GO_ATRIOVENTRICULAR_VALVE_MORPHOGENESIS	16	0.560122	1.30882	0.180672	0.507637	1	5194	tags=56%, list=25%, signal=75%
GO_POSITIVE_REGULATION_OF_NUCLEOSIDE_METABOLIC_PROCESS	24	0.502537	1.30917	0.12605	0.507643	1	4094	tags=42%, list=20%, signal=52%
GO_CALCIUM_ION_REGULATED_EXOCYTOSIS	80	0.418031	1.26805	0.139442	0.507647	1	4678	tags=38%, list=23%, signal=48%
GO_MESENCHYMAL_CELL_DIFFERENTIATION	134	0.423239	1.25928	0.182573	0.507666	1	4592	tags=42%, list=22%, signal=53%
GO_FIBROBLAST_GROWTH_FACTOR_RECEPTOR_SIGNALING_PATHWAY	83	0.348115	1.26839	0.15368	0.507668	1	1608	tags=14%, list=8%, signal=16%
GO_POSITIVE_REGULATION_OF_EXCITATORY_POSTSYNAPTIC_POTENTIAL	21	0.525299	1.26769	0.172414	0.507679	1	4620	tags=48%, list=23%, signal=61%
GO_REGULATION_OF_CATECHOLAMINE_SECRETION	43	0.5168	1.31838	0.0936864	0.50768	1	3382	tags=42%, list=16%, signal=50%
GO_POSITIVE_REGULATION_OF_ION_TRANSPORT	234	0.412602	1.3165	0.0893617	0.507681	1	3763	tags=33%, list=18%, signal=40%
GO_NEGATIVE_REGULATION_OF_CALCIUM_ION_TRANSPORT	50	0.460113	1.31689	0.0974576	0.507719	1	2561	tags=22%, list=12%, signal=25%
GO_REGULATION_OF_RHO_PROTEIN_SIGNAL_TRANSDUCTION	105	0.337794	1.26938	0.159236	0.50773	1	4767	tags=32%, list=23%, signal=42%
GO_REGULATION_OF_ENDOPLASMIC_RETICULUM_UNFOLDED_PROTEIN_RESPONSE	28	0.340319	1.2738	0.210728	0.507741	1	4393	tags=25%, list=21%, signal=32%
GO_POSITIVE_REGULATION_OF_MUSCLE_CONTRACTION	44	0.457954	1.27408	0.142268	0.507803	1	3775	tags=48%, list=18%, signal=58%
GO_REGULATION_OF_ENDOTHELIAL_CELL_APOPTOTIC_PROCESS	41	0.470696	1.26479	0.191579	0.507879	1	5052	tags=46%, list=25%, signal=61%
GO_TRANSITION_METAL_ION_HOMEOSTASIS	104	0.329245	1.26964	0.127273	0.507896	1	3967	tags=25%, list=19%, signal=31%
GO_NEGATIVE_REGULATION_OF_SMOOTHENED_SIGNALING_PATHWAY	25	0.464913	1.27092	0.186975	0.507904	1	2963	tags=36%, list=14%, signal=42%
GO_NEURON_PROJECTION_EXTENSION	52	0.395925	1.27021	0.178879	0.508012	1	2602	tags=23%, list=13%, signal=26%
GO_POSITIVE_REGULATION_OF_TRANSPORTER_ACTIVITY	75	0.430281	1.31896	0.0991903	0.508054	1	3263	tags=28%, list=16%, signal=33%
GO_REGULATION_OF_SYNAPSE_STRUCTURE_OR_ACTIVITY	230	0.413281	1.31706	0.104034	0.50816	1	4859	tags=40%, list=24%, signal=52%
GO_REGULATION_OF_CELL_SUBSTRATE_ADHESION	171	0.352735	1.26307	0.164583	0.508232	1	5208	tags=36%, list=25%, signal=47%
GO_MULTICELLULAR_ORGANISMAL_HOMEOSTASIS	264	0.361296	1.26982	0.113734	0.508232	1	3643	tags=27%, list=18%, signal=32%
GO_NEGATIVE_REGULATION_OF_HORMONE_SECRETION	74	0.433588	1.2643	0.116667	0.508253	1	3431	tags=31%, list=17%, signal=37%
GO_N_GLYCAN_PROCESSING	20	0.445697	1.2593	0.221135	0.508318	1	6618	tags=50%, list=32%, signal=74%
GO_NEGATIVE_REGULATION_OF_RESPONSE_TO_CYTOKINE_STIMULUS	42	0.429316	1.32111	0.138776	0.508338	1	3784	tags=33%, list=18%, signal=41%
GO_MESODERMAL_CELL_DIFFERENTIATION	26	0.505017	1.26488	0.168	0.508371	1	3906	tags=50%, list=19%, signal=62%
GO_NEGATIVE_REGULATION_OF_CELL_PROJECTION_ORGANIZATION	141	0.345311	1.26362	0.129817	0.508381	1	4643	tags=33%, list=23%, signal=42%
GO_REGULATION_OF_FATTY_ACID_BETA_OXIDATION	15	0.540958	1.26551	0.193416	0.508385	1	2703	tags=27%, list=13%, signal=31%
GO_PIGMENT_GRANULE_ORGANIZATION	23	0.379889	1.2633	0.209213	0.50845	1	7708	tags=48%, list=38%, signal=76%
GO_NEUROEPITHELIAL_CELL_DIFFERENTIATION	61	0.379439	1.24345	0.150106	0.508492	1	4040	tags=33%, list=20%, signal=41%
GO_POSITIVE_REGULATION_OF_ATP_METABOLIC_PROCESS	24	0.502538	1.30917	0.12605	0.508493	1	4094	tags=42%, list=20%, signal=52%
GO_NEGATIVE_REGULATION_OF_MUSCLE_CELL_DIFFERENTIATION	55	0.421502	1.25617	0.151579	0.508522	1	2199	tags=25%, list=11%, signal=28%
GO_PROXIMAL_DISTAL_PATTERN_FORMATION	32	0.541939	1.27093	0.186441	0.508605	1	3614	tags=50%, list=18%, signal=61%
GO_POSITIVE_REGULATION_OF_EXTRINSIC_APOPTOTIC_SIGNALING_PATHWAY	52	0.385874	1.31911	0.132632	0.508627	1	3431	tags=25%, list=17%, signal=30%
GO_REGULATION_OF_ENDOCRINE_PROCESS	47	0.460325	1.27305	0.122153	0.508634	1	3431	tags=38%, list=17%, signal=46%
GO_RESPONSE_TO_KETONE	181	0.367156	1.24451	0.137131	0.508644	1	3621	tags=33%, list=18%, signal=39%
GO_SYNAPTIC_VESICLE_CYCLE	88	0.42575	1.27024	0.135354	0.508662	1	4678	tags=36%, list=23%, signal=47%
GO_NEGATIVE_REGULATION_OF_BEHAVIOR	17	0.530305	1.24273	0.159664	0.508699	1	3332	tags=35%, list=16%, signal=42%
GO_NEURON_DEATH	46	0.340743	1.24304	0.207188	0.508702	1	7317	tags=52%, list=36%, signal=81%
GO_REGULATION_OF_CATION_TRANSMEMBRANE_TRANSPORT	207	0.41475	1.32056	0.0913044	0.508707	1	3263	tags=29%, list=16%, signal=35%
GO_ATP_HYDROLYSIS_COUPLED_TRANSMEMBRANE_TRANSPORT	36	0.387541	1.24478	0.190196	0.508717	1	483	tags=11%, list=2%, signal=11%
GO_IMPORT_INTO_CELL	36	0.450498	1.24238	0.155419	0.508778	1	2726	tags=31%, list=13%, signal=35%
GO_NEGATIVE_REGULATION_OF_ERK1_AND_ERK2_CASCADE	52	0.371084	1.25939	0.182353	0.508814	1	5334	tags=40%, list=26%, signal=54%
GO_MONOVALENT_INORGANIC_CATION_HOMEOSTASIS	122	0.371032	1.24358	0.126033	0.50885	1	2731	tags=24%, list=13%, signal=27%
GO_NEGATIVE_REGULATION_OF_TRANSPORT	451	0.361432	1.32124	0.075431	0.508936	1	3727	tags=25%, list=18%, signal=30%
GO_REGULATION_OF_TRANSMEMBRANE_TRANSPORT	422	0.385935	1.26556	0.102345	0.508986	1	3263	tags=29%, list=16%, signal=33%
GO_RESPONSE_TO_GROWTH_FACTOR	473	0.331809	1.2649	0.166316	0.509017	1	4962	tags=32%, list=24%, signal=41%
GO_GLAND_MORPHOGENESIS	97	0.403166	1.30931	0.112527	0.509026	1	4587	tags=34%, list=22%, signal=44%
GO_NEGATIVE_REGULATION_OF_CYTOPLASMIC_TRANSPORT	114	0.332678	1.30967	0.127083	0.509031	1	2362	tags=15%, list=12%, signal=17%
GO_REGULATION_OF_CELL_MATRIX_ADHESION	89	0.354084	1.26363	0.17364	0.509072	1	5208	tags=38%, list=25%, signal=51%
GO_NEGATIVE_REGULATION_OF_PROTEIN_LOCALIZATION_TO_CELL_PERIPHERY	20	0.428738	1.27133	0.195946	0.509134	1	4063	tags=35%, list=20%, signal=44%
GO_REGULATION_OF_BLOOD_VESSEL_ENDOTHELIAL_CELL_MIGRATION	51	0.404517	1.2664	0.225873	0.509138	1	5494	tags=43%, list=27%, signal=59%
GO_NEGATIVE_REGULATION_OF_STRIATED_MUSCLE_CELL_APOPTOTIC_PROCESS	17	0.502691	1.27101	0.192946	0.509146	1	2674	tags=29%, list=13%, signal=34%
GO_CIRCADIAN_REGULATION_OF_GENE_EXPRESSION	57	0.328177	1.27194	0.15812	0.509154	1	3445	tags=19%, list=17%, signal=23%
GO_HEART_VALVE_DEVELOPMENT	34	0.495428	1.31924	0.168085	0.50922	1	5218	tags=53%, list=25%, signal=71%
GO_REGULATION_OF_LONG_TERM_SYNAPTIC_POTENTIATION	19	0.550581	1.26578	0.192982	0.509225	1	2602	tags=26%, list=13%, signal=30%
GO_EXTRACELLULAR_STRUCTURE_ORGANIZATION	299	0.437729	1.3196	0.146809	0.509244	1	3765	tags=37%, list=18%, signal=45%
GO_POSITIVE_REGULATION_OF_CELLULAR_COMPONENT_BIOGENESIS	396	0.305176	1.2437	0.155789	0.509258	1	4020	tags=24%, list=20%, signal=29%
GO_REGULATION_OF_INSULIN_LIKE_GROWTH_FACTOR_RECEPTOR_SIGNALING_PATHWAY	22	0.494365	1.24482	0.160677	0.509264	1	2226	tags=32%, list=11%, signal=36%
GO_REGULATION_OF_LYASE_ACTIVITY	86	0.459076	1.31995	0.0868644	0.509291	1	3113	tags=34%, list=15%, signal=40%
GO_NEGATIVE_REGULATION_OF_INTRINSIC_APOPTOTIC_SIGNALING_PATHWAY	90	0.278472	1.27217	0.164461	0.509336	1	3095	tags=16%, list=15%, signal=18%
GO_POSITIVE_REGULATION_OF_CALCIUM_ION_TRANSMEMBRANE_TRANSPORT	59	0.426882	1.24184	0.16309	0.509359	1	2054	tags=25%, list=10%, signal=28%
GO_STEM_CELL_DIFFERENTIATION	190	0.401822	1.249	0.191268	0.509366	1	2951	tags=29%, list=14%, signal=33%
GO_POSITIVE_REGULATION_OF_HEART_CONTRACTION	35	0.483901	1.24388	0.158798	0.509489	1	3291	tags=46%, list=16%, signal=54%
GO_REGULATION_OF_EPITHELIAL_CELL_APOPTOTIC_PROCESS	58	0.432039	1.25939	0.180124	0.509495	1	3481	tags=29%, list=17%, signal=35%
GO_NEGATIVE_REGULATION_OF_MYOTUBE_DIFFERENTIATION	18	0.471256	1.25076	0.180198	0.509519	1	3458	tags=44%, list=17%, signal=53%
GO_REGULATION_OF_VASODILATION	48	0.448412	1.24856	0.139434	0.509558	1	3403	tags=33%, list=17%, signal=40%
GO_REGULATION_OF_PROTEIN_ACETYLATION	63	0.334899	1.32135	0.121951	0.509561	1	3621	tags=24%, list=18%, signal=29%
GO_REGULATION_OF_EXTRINSIC_APOPTOTIC_SIGNALING_PATHWAY_IN_ABSENCE_OF_LIGAND	46	0.409606	1.27233	0.156904	0.509648	1	3431	tags=24%, list=17%, signal=29%
GO_CELLULAR_IRON_ION_HOMEOSTASIS	44	0.38718	1.24795	0.145161	0.509703	1	2333	tags=20%, list=11%, signal=23%
GO_COPPER_ION_TRANSPORT	19	0.449485	1.2449	0.219512	0.509714	1	3608	tags=26%, list=18%, signal=32%
GO_REGULATION_OF_MUSCLE_ADAPTATION	60	0.404789	1.25191	0.197065	0.509727	1	4647	tags=27%, list=23%, signal=34%
GO_CHONDROCYTE_DIFFERENTIATION	60	0.443824	1.24973	0.182013	0.509787	1	3621	tags=33%, list=18%, signal=40%
GO_TUBE_MORPHOGENESIS	321	0.339938	1.25096	0.160752	0.509787	1	4780	tags=33%, list=23%, signal=42%
GO_VASCULAR_PROCESS_IN_CIRCULATORY_SYSTEM	162	0.420552	1.26017	0.157783	0.509841	1	3621	tags=33%, list=18%, signal=39%
GO_CARDIAC_SEPTUM_DEVELOPMENT	85	0.38658	1.26581	0.194093	0.509855	1	5218	tags=40%, list=25%, signal=53%
GO_CRANIAL_SKELETAL_SYSTEM_DEVELOPMENT	55	0.398955	1.25279	0.199575	0.509855	1	3906	tags=33%, list=19%, signal=40%
GO_NEGATIVE_REGULATION_OF_PROTEIN_LOCALIZATION_TO_PLASMA_MEMBRANE	20	0.428738	1.27133	0.195946	0.509856	1	4063	tags=35%, list=20%, signal=44%
GO_BLOOD_COAGULATION_FIBRIN_CLOT_FORMATION	24	0.498693	1.24939	0.162551	0.509861	1	5596	tags=50%, list=27%, signal=69%
GO_PROTEIN_KINASE_C_ACTIVATING_G_PROTEIN_COUPLED_RECEPTOR_SIGNALING_PATHWAY	32	0.467304	1.25213	0.168467	0.509909	1	5452	tags=56%, list=27%, signal=76%
GO_REGULATION_OF_STRIATED_MUSCLE_CONTRACTION	79	0.42977	1.24904	0.170124	0.50992	1	3775	tags=32%, list=18%, signal=39%
GO_GTP_METABOLIC_PROCESS	21	0.411704	1.25304	0.208333	0.509934	1	3472	tags=24%, list=17%, signal=29%
GO_NEGATIVE_REGULATION_OF_OSTEOBLAST_DIFFERENTIATION	40	0.442368	1.2598	0.184322	0.509958	1	5194	tags=45%, list=25%, signal=60%
GO_NEGATIVE_REGULATION_OF_CALCIUM_ION_IMPORT	24	0.479311	1.25394	0.183128	0.510018	1	3621	tags=29%, list=18%, signal=35%
GO_PIGMENT_GRANULE_LOCALIZATION	25	0.396332	1.24127	0.242	0.510018	1	3235	tags=20%, list=16%, signal=24%
GO_CRANIAL_NERVE_MORPHOGENESIS	23	0.524839	1.25945	0.169851	0.510023	1	5255	tags=61%, list=26%, signal=82%
GO_ACTIVIN_RECEPTOR_SIGNALING_PATHWAY	21	0.453726	1.24802	0.196319	0.510168	1	5918	tags=57%, list=29%, signal=80%
GO_REGULATION_OF_CYTOSOLIC_CALCIUM_ION_CONCENTRATION	202	0.426048	1.24985	0.134737	0.510201	1	3403	tags=32%, list=17%, signal=38%
GO_POLYSACCHARIDE_METABOLIC_PROCESS	80	0.346209	1.2523	0.168699	0.510247	1	5313	tags=29%, list=26%, signal=39%
GO_REGULATION_OF_REGULATED_SECRETORY_PATHWAY	128	0.387204	1.25321	0.109474	0.51025	1	4678	tags=31%, list=23%, signal=40%
GO_TISSUE_REMODELING	87	0.399096	1.2535	0.185841	0.510299	1	4627	tags=33%, list=23%, signal=43%
GO_ADIPOSE_TISSUE_DEVELOPMENT	32	0.387116	1.25011	0.195021	0.510302	1	4000	tags=34%, list=19%, signal=43%
GO_NEGATIVE_REGULATION_OF_CELL_MORPHOGENESIS_INVOLVED_IN_DIFFERENTIATION	117	0.362717	1.24491	0.153689	0.510336	1	4643	tags=36%, list=23%, signal=46%
GO_NEGATIVE_REGULATION_OF_CARBOHYDRATE_METABOLIC_PROCESS	52	0.420082	1.24522	0.168443	0.510341	1	3037	tags=21%, list=15%, signal=25%
GO_REGULATION_OF_VESICLE_MEDIATED_TRANSPORT	456	0.309647	1.25098	0.119497	0.510401	1	5184	tags=28%, list=25%, signal=37%
GO_POSITIVE_REGULATION_OF_KIDNEY_DEVELOPMENT	41	0.472	1.32136	0.10664	0.510459	1	3621	tags=39%, list=18%, signal=47%
GO_GLOMERULUS_DEVELOPMENT	49	0.437157	1.24609	0.217672	0.510495	1	4922	tags=45%, list=24%, signal=59%
GO_CELLULAR_PIGMENTATION	46	0.340239	1.32433	0.146998	0.510501	1	4170	tags=22%, list=20%, signal=27%
GO_AMMONIUM_ION_METABOLIC_PROCESS	168	0.360653	1.26019	0.12043	0.51051	1	4095	tags=33%, list=20%, signal=41%
GO_POSITIVE_REGULATION_OF_BLOOD_VESSEL_ENDOTHELIAL_CELL_MIGRATION	25	0.490555	1.26047	0.236025	0.510553	1	5427	tags=44%, list=26%, signal=60%
GO_POSITIVE_REGULATION_OF_CELL_JUNCTION_ASSEMBLY	24	0.422487	1.24726	0.17623	0.510555	1	4020	tags=38%, list=20%, signal=47%
GO_POSITIVE_REGULATION_OF_ANION_TRANSPORT	57	0.419705	1.2546	0.114754	0.51061	1	3869	tags=33%, list=19%, signal=41%
GO_REGULATION_OF_PLATELET_AGGREGATION	17	0.555136	1.25397	0.169197	0.510638	1	746	tags=24%, list=4%, signal=24%
GO_POSITIVE_REGULATION_OF_CARBOHYDRATE_METABOLIC_PROCESS	75	0.435397	1.32279	0.112245	0.510647	1	4094	tags=33%, list=20%, signal=41%
GO_NEGATIVE_REGULATION_OF_HYDROLASE_ACTIVITY	382	0.325882	1.23565	0.113684	0.51076	1	4412	tags=31%, list=21%, signal=38%
GO_ACTIVATION_OF_PHOSPHOLIPASE_C_ACTIVITY	27	0.550313	1.24658	0.226216	0.510763	1	3161	tags=44%, list=15%, signal=52%
GO_NEGATIVE_REGULATION_OF_CELLULAR_RESPONSE_TO_OXIDATIVE_STRESS	35	0.414699	1.32462	0.126923	0.510798	1	665	tags=11%, list=3%, signal=12%
GO_ENDOCARDIAL_CUSHION_FORMATION	15	0.508471	1.2453	0.221294	0.510807	1	2987	tags=40%, list=15%, signal=47%
GO_NEGATIVE_REGULATION_OF_MUSCLE_TISSUE_DEVELOPMENT	36	0.468687	1.25483	0.183128	0.510874	1	5194	tags=44%, list=25%, signal=59%
GO_RESPONSE_TO_ESTRADIOL	146	0.371027	1.26064	0.122661	0.510883	1	3621	tags=35%, list=18%, signal=42%
GO_ORGANIC_ACID_CATABOLIC_PROCESS	202	0.335606	1.32154	0.0677618	0.510914	1	5639	tags=38%, list=27%, signal=52%
GO_LIPID_MODIFICATION	208	0.319457	1.25106	0.135699	0.510915	1	5361	tags=30%, list=26%, signal=41%
GO_REGULATION_OF_MAP_KINASE_ACTIVITY	318	0.333502	1.24616	0.178571	0.510978	1	4015	tags=24%, list=20%, signal=30%
GO_REGULATION_OF_PROTEIN_KINASE_B_SIGNALING	121	0.401859	1.32305	0.130612	0.510978	1	5230	tags=36%, list=25%, signal=49%
GO_NEGATIVE_REGULATION_OF_RESPONSE_TO_WOUNDING	152	0.399826	1.26154	0.14959	0.510991	1	3445	tags=26%, list=17%, signal=31%
GO_TRABECULA_MORPHOGENESIS	39	0.414164	1.23581	0.2079	0.511056	1	3230	tags=31%, list=16%, signal=36%
GO_ADULT_LOCOMOTORY_BEHAVIOR	79	0.412742	1.23519	0.162887	0.511153	1	3375	tags=33%, list=16%, signal=39%
GO_RESPONSE_TO_AMPHETAMINE	30	0.466602	1.2467	0.179381	0.511166	1	3375	tags=33%, list=16%, signal=40%
GO_LONG_CHAIN_FATTY_ACID_METABOLIC_PROCESS	87	0.394521	1.23691	0.151093	0.511204	1	4875	tags=43%, list=24%, signal=56%
GO_CARTILAGE_DEVELOPMENT	147	0.415364	1.24542	0.171908	0.511214	1	3759	tags=35%, list=18%, signal=43%
GO_REGULATION_OF_EXTRINSIC_APOPTOTIC_SIGNALING_PATHWAY	151	0.324865	1.25401	0.191268	0.511232	1	2951	tags=17%, list=14%, signal=20%
GO_RETINA_MORPHOGENESIS_IN_CAMERA_TYPE_EYE	45	0.447513	1.26109	0.138528	0.511291	1	2349	tags=24%, list=11%, signal=28%
GO_EPOXYGENASE_P450_PATHWAY	18	0.566408	1.26075	0.185629	0.511329	1	2693	tags=50%, list=13%, signal=57%
GO_NEGATIVE_REGULATION_OF_CELLULAR_RESPONSE_TO_INSULIN_STIMULUS	30	0.437021	1.32322	0.140787	0.511438	1	3303	tags=30%, list=16%, signal=36%
GO_POSITIVE_REGULATION_OF_AXON_EXTENSION	36	0.398797	1.23592	0.235908	0.511483	1	5089	tags=31%, list=25%, signal=41%
GO_METANEPHRIC_EPITHELIUM_DEVELOPMENT	20	0.477773	1.23707	0.185111	0.511521	1	5189	tags=50%, list=25%, signal=67%
GO_INTRACELLULAR_RECEPTOR_SIGNALING_PATHWAY	165	0.265944	1.23617	0.17234	0.511594	1	3445	tags=18%, list=17%, signal=21%
GO_PRESYNAPTIC_PROCESS_INVOLVED_IN_SYNAPTIC_TRANSMISSION	115	0.413153	1.23732	0.168675	0.51162	1	4678	tags=39%, list=23%, signal=50%
GO_NEGATIVE_REGULATION_OF_RESPONSE_TO_OXIDATIVE_STRESS	35	0.414699	1.32462	0.126923	0.511725	1	665	tags=11%, list=3%, signal=12%
GO_NEGATIVE_REGULATION_OF_REACTIVE_OXYGEN_SPECIES_BIOSYNTHETIC_PROCESS	16	0.49256	1.23639	0.220648	0.511741	1	3745	tags=38%, list=18%, signal=46%
GO_CARBOXYLIC_ACID_CATABOLIC_PROCESS	202	0.335606	1.32154	0.0677618	0.511828	1	5639	tags=38%, list=27%, signal=52%
GO_POSITIVE_REGULATION_OF_VASOCONSTRICTION	35	0.520223	1.3234	0.113872	0.511889	1	3910	tags=49%, list=19%, signal=60%
GO_NEGATIVE_REGULATION_OF_STEM_CELL_DIFFERENTIATION	43	0.428582	1.32565	0.102616	0.512049	1	5554	tags=47%, list=27%, signal=64%
GO_TRIGLYCERIDE_HOMEOSTASIS	29	0.481809	1.2374	0.173116	0.51207	1	5740	tags=52%, list=28%, signal=72%
GO_CARDIAC_CHAMBER_DEVELOPMENT	144	0.377309	1.2391	0.204124	0.512234	1	5101	tags=40%, list=25%, signal=52%
GO_NEURAL_CREST_CELL_MIGRATION	51	0.461275	1.32173	0.125253	0.512267	1	4567	tags=45%, list=22%, signal=58%
GO_LUNG_MORPHOGENESIS	45	0.412444	1.23962	0.174603	0.512374	1	3156	tags=29%, list=15%, signal=34%
GO_CONNECTIVE_TISSUE_DEVELOPMENT	194	0.416	1.32473	0.121849	0.512376	1	4182	tags=38%, list=20%, signal=47%
GO_SODIUM_ION_TRANSPORT	142	0.38952	1.23802	0.111562	0.512589	1	2731	tags=25%, list=13%, signal=28%
GO_REGULATION_OF_CATION_CHANNEL_ACTIVITY	88	0.414615	1.23921	0.171548	0.512622	1	3263	tags=30%, list=16%, signal=35%
GO_REGULATION_OF_SYSTEMIC_ARTERIAL_BLOOD_PRESSURE_BY_HORMONE	35	0.529519	1.32577	0.113872	0.512673	1	3521	tags=43%, list=17%, signal=52%
GO_ACYLGLYCEROL_HOMEOSTASIS	29	0.481809	1.2374	0.173116	0.512701	1	5740	tags=52%, list=28%, signal=72%
GO_REGULATION_OF_CARBOHYDRATE_METABOLIC_PROCESS	170	0.369855	1.32687	0.0903361	0.512785	1	4414	tags=29%, list=22%, signal=36%
GO_DOPAMINE_METABOLIC_PROCESS	25	0.516643	1.23969	0.173278	0.512855	1	3927	tags=56%, list=19%, signal=69%
GO_SUBSTRATE_DEPENDENT_CELL_MIGRATION	27	0.456365	1.32489	0.155022	0.512918	1	5595	tags=41%, list=27%, signal=56%
GO_NEGATIVE_REGULATION_OF_CYCLIC_NUCLEOTIDE_METABOLIC_PROCESS	42	0.510648	1.32948	0.0991735	0.512929	1	3113	tags=40%, list=15%, signal=48%
GO_REGULATION_OF_MUSCLE_CONTRACTION	147	0.412281	1.23811	0.178947	0.512998	1	3775	tags=33%, list=18%, signal=41%
GO_CELLULAR_RESPONSE_TO_ANTIBIOTIC	16	0.493308	1.33058	0.125	0.513009	1	4647	tags=38%, list=23%, signal=48%
GO_PROTEIN_LOCALIZATION_TO_MEMBRANE	374	0.234075	1.22996	0.170732	0.513028	1	7677	tags=37%, list=37%, signal=59%
GO_PROTEIN_DESTABILIZATION	34	0.310434	1.23051	0.210317	0.513132	1	2671	tags=18%, list=13%, signal=20%
GO_PATTERN_SPECIFICATION_PROCESS	415	0.354765	1.23016	0.129167	0.513232	1	4719	tags=37%, list=23%, signal=48%
GO_S_ADENOSYLMETHIONINE_METABOLIC_PROCESS	18	0.426674	1.23743	0.216963	0.513286	1	2676	tags=28%, list=13%, signal=32%
GO_SEGMENT_SPECIFICATION	17	0.534852	1.23826	0.223629	0.513342	1	6079	tags=65%, list=30%, signal=92%
GO_EXOCYTOSIS	299	0.356054	1.32585	0.0734694	0.513409	1	4714	tags=31%, list=23%, signal=40%
GO_REGULATION_OF_LIPID_KINASE_ACTIVITY	47	0.396234	1.23064	0.2	0.51349	1	2963	tags=28%, list=14%, signal=32%
GO_REGULATION_OF_HISTONE_DEACETYLATION	24	0.371403	1.32962	0.142857	0.513552	1	5569	tags=38%, list=27%, signal=51%
GO_POSITIVE_REGULATION_OF_INSULIN_SECRETION	63	0.408381	1.32616	0.0991903	0.513567	1	6397	tags=49%, list=31%, signal=71%
GO_REGULATION_OF_ACTIVIN_RECEPTOR_SIGNALING_PATHWAY	25	0.46326	1.32687	0.133333	0.513729	1	1696	tags=20%, list=8%, signal=22%
GO_POSITIVE_REGULATION_OF_CELL_MATRIX_ADHESION	40	0.392292	1.23074	0.213823	0.513875	1	4124	tags=35%, list=20%, signal=44%
GO_POSITIVE_REGULATION_OF_NEURON_PROJECTION_DEVELOPMENT	227	0.377785	1.33062	0.0942623	0.513903	1	3212	tags=23%, list=16%, signal=27%
GO_REGULATION_OF_EPITHELIAL_TO_MESENCHYMAL_TRANSITION	67	0.403758	1.32977	0.131799	0.514053	1	4104	tags=37%, list=20%, signal=46%
GO_POSITIVE_REGULATION_OF_VASCULATURE_DEVELOPMENT	133	0.422753	1.23086	0.218884	0.514239	1	3424	tags=31%, list=17%, signal=37%
GO_SMOOTHENED_SIGNALING_PATHWAY	70	0.354065	1.23313	0.197505	0.51427	1	3853	tags=31%, list=19%, signal=39%
GO_DOPAMINE_RECEPTOR_SIGNALING_PATHWAY	30	0.460798	1.23173	0.191083	0.514317	1	6042	tags=47%, list=29%, signal=66%
GO_ESTABLISHMENT_OF_PROTEIN_LOCALIZATION_TO_PLASMA_MEMBRANE	90	0.320313	1.32738	0.103647	0.514389	1	4189	tags=23%, list=20%, signal=29%
GO_LIMB_DEVELOPMENT	168	0.373358	1.23196	0.177824	0.514396	1	3906	tags=31%, list=19%, signal=38%
GO_ORGANIC_HYDROXY_COMPOUND_TRANSPORT	155	0.374985	1.23252	0.1417	0.514397	1	3940	tags=31%, list=19%, signal=38%
GO_UNSATURATED_FATTY_ACID_METABOLIC_PROCESS	104	0.417021	1.32695	0.108434	0.514457	1	4171	tags=38%, list=20%, signal=47%
GO_HORMONE_BIOSYNTHETIC_PROCESS	49	0.437296	1.2313	0.142292	0.514541	1	5837	tags=49%, list=28%, signal=68%
GO_ENDOCARDIAL_CUSHION_MORPHOGENESIS	22	0.497934	1.2327	0.232258	0.514593	1	2987	tags=36%, list=15%, signal=43%
GO_CYCLIC_NUCLEOTIDE_BIOSYNTHETIC_PROCESS	33	0.457064	1.22836	0.149284	0.514607	1	3549	tags=39%, list=17%, signal=48%
GO_NEGATIVE_REGULATION_OF_OSSIFICATION	68	0.402109	1.2278	0.187368	0.514646	1	4716	tags=38%, list=23%, signal=49%
GO_REGULATION_OF_SMOOTH_MUSCLE_CONTRACTION	60	0.44903	1.22862	0.172269	0.514669	1	3775	tags=38%, list=18%, signal=47%
GO_REGULATION_OF_COAGULATION	88	0.421082	1.23093	0.17364	0.514679	1	5119	tags=42%, list=25%, signal=56%
GO_CALCIUM_DEPENDENT_CELL_CELL_ADHESION_VIA_PLASMA_MEMBRANE_CELL_ADHESION_MOLECULES	27	0.619152	1.32798	0.16318	0.514709	1	3442	tags=59%, list=17%, signal=71%
GO_NEGATIVE_REGULATION_OF_AUTOPHAGY	53	0.357466	1.33068	0.158111	0.514712	1	4257	tags=23%, list=21%, signal=28%
GO_LOCALIZATION_WITHIN_MEMBRANE	120	0.318303	1.32835	0.122363	0.514775	1	3475	tags=19%, list=17%, signal=23%
GO_FOCAL_ADHESION_ASSEMBLY	24	0.433368	1.33106	0.146552	0.514782	1	4503	tags=33%, list=22%, signal=43%
GO_GUANOSINE_CONTAINING_COMPOUND_METABOLIC_PROCESS	44	0.365827	1.32756	0.119748	0.514822	1	3709	tags=25%, list=18%, signal=30%
GO_ASPARTATE_FAMILY_AMINO_ACID_CATABOLIC_PROCESS	19	0.472503	1.23315	0.212982	0.514827	1	2979	tags=26%, list=15%, signal=31%
GO_ETHANOLAMINE_CONTAINING_COMPOUND_METABOLIC_PROCESS	84	0.358447	1.22799	0.146881	0.514842	1	5772	tags=42%, list=28%, signal=58%
GO_APPENDAGE_DEVELOPMENT	168	0.373358	1.23196	0.177824	0.515016	1	3906	tags=31%, list=19%, signal=38%
GO_POSITIVE_REGULATION_OF_CIRCADIAN_RHYTHM	21	0.490629	1.2287	0.171975	0.515103	1	3445	tags=43%, list=17%, signal=51%
GO_NEGATIVE_REGULATION_OF_SMOOTH_MUSCLE_CONTRACTION	15	0.529023	1.22499	0.225263	0.515621	1	1907	tags=27%, list=9%, signal=29%
GO_CELL_SUBSTRATE_ADHERENS_JUNCTION_ASSEMBLY	24	0.433368	1.33106	0.146552	0.515752	1	4503	tags=33%, list=22%, signal=43%
GO_SINGLE_ORGANISM_MEMBRANE_FUSION	128	0.331815	1.33265	0.0814196	0.51578	1	5184	tags=29%, list=25%, signal=38%
GO_CARDIAC_EPITHELIAL_TO_MESENCHYMAL_TRANSITION	24	0.506284	1.22693	0.235417	0.515849	1	4868	tags=46%, list=24%, signal=60%
GO_REGULATION_OF_MUSCLE_HYPERTROPHY	34	0.454954	1.3322	0.137931	0.515875	1	4647	tags=29%, list=23%, signal=38%
GO_CALCIUM_ION_TRANSPORT	220	0.379794	1.22511	0.155789	0.515993	1	3799	tags=31%, list=19%, signal=38%
GO_NEGATIVE_REGULATION_OF_WNT_SIGNALING_PATHWAY	196	0.322006	1.2262	0.215645	0.516164	1	3443	tags=21%, list=17%, signal=26%
GO_SIGNAL_RELEASE	170	0.384845	1.22529	0.167364	0.516229	1	4714	tags=38%, list=23%, signal=48%
GO_LIPID_STORAGE	27	0.434762	1.22382	0.202479	0.516273	1	4075	tags=41%, list=20%, signal=51%
GO_LOCOMOTORY_BEHAVIOR	180	0.392658	1.22409	0.149378	0.516316	1	3927	tags=35%, list=19%, signal=43%
GO_ESTABLISHMENT_OF_ENDOTHELIAL_BARRIER	30	0.407517	1.33281	0.162602	0.516392	1	5811	tags=30%, list=28%, signal=42%
GO_SPLEEN_DEVELOPMENT	38	0.378778	1.22538	0.181452	0.516639	1	2298	tags=24%, list=11%, signal=27%
GO_REGULATION_OF_SMOOTH_MUSCLE_CELL_MIGRATION	49	0.47392	1.33147	0.146751	0.51665	1	3528	tags=35%, list=17%, signal=42%
GO_ENDOCYTIC_RECYCLING	24	0.378479	1.33107	0.160966	0.516722	1	5777	tags=33%, list=28%, signal=46%
GO_CELL_SUBSTRATE_ADHESION	161	0.358167	1.22563	0.211297	0.516746	1	4040	tags=32%, list=20%, signal=40%
GO_REGULATION_OF_PROTEIN_STABILITY	220	0.215434	1.22621	0.158996	0.516756	1	4663	tags=21%, list=23%, signal=27%
GO_POSITIVE_REGULATION_OF_MULTICELLULAR_ORGANISM_GROWTH	32	0.427384	1.22329	0.176101	0.516814	1	4075	tags=38%, list=20%, signal=47%
GO_SULFUR_AMINO_ACID_METABOLIC_PROCESS	40	0.356498	1.2241	0.204499	0.5169	1	2826	tags=23%, list=14%, signal=26%
GO_DEVELOPMENTAL_MATURATION	191	0.379953	1.33288	0.0814196	0.517234	1	3544	tags=31%, list=17%, signal=37%
GO_POSITIVE_REGULATION_OF_BINDING	127	0.323945	1.33309	0.112903	0.517676	1	5194	tags=28%, list=25%, signal=38%
GO_GLUCOCORTICOID_METABOLIC_PROCESS	16	0.586202	1.33408	0.104294	0.518303	1	4032	tags=44%, list=20%, signal=54%
GO_REGULATION_OF_PROTEIN_TARGETING_TO_MITOCHONDRION	96	0.325559	1.33359	0.0753564	0.518427	1	4499	tags=27%, list=22%, signal=35%
GO_NEURON_PROJECTION_REGENERATION	32	0.475572	1.33315	0.127835	0.518522	1	6273	tags=56%, list=31%, signal=81%
GO_NEGATIVE_REGULATION_OF_INTRACELLULAR_PROTEIN_TRANSPORT	94	0.346007	1.33435	0.12474	0.518687	1	2362	tags=15%, list=12%, signal=17%
GO_MULTI_MULTICELLULAR_ORGANISM_PROCESS	210	0.423233	1.42552	0.0329218	0.518697	1	3718	tags=31%, list=18%, signal=38%
GO_MEMORY	98	0.448912	1.34105	0.106122	0.519405	1	4802	tags=42%, list=23%, signal=54%
GO_CORONARY_VASCULATURE_DEVELOPMENT	37	0.459772	1.33729	0.17316	0.519472	1	2847	tags=24%, list=14%, signal=28%
GO_REGULATION_OF_NUCLEOSIDE_METABOLIC_PROCESS	49	0.388355	1.3344	0.104294	0.51955	1	4094	tags=29%, list=20%, signal=36%
GO_CELL_CELL_ADHESION_VIA_PLASMA_MEMBRANE_ADHESION_MOLECULES	204	0.494771	1.33632	0.110879	0.519772	1	4152	tags=46%, list=20%, signal=57%
GO_POSITIVE_REGULATION_OF_SYNAPTIC_TRANSMISSION	110	0.457822	1.33755	0.100209	0.519862	1	3869	tags=36%, list=19%, signal=45%
GO_REGULATION_OF_WOUND_HEALING	125	0.39338	1.21822	0.194672	0.520002	1	5119	tags=38%, list=25%, signal=50%
GO_HEAD_MORPHOGENESIS	36	0.450034	1.34119	0.145299	0.520041	1	3934	tags=39%, list=19%, signal=48%
GO_DORSAL_VENTRAL_NEURAL_TUBE_PATTERNING	17	0.569974	1.42559	0.0601202	0.520132	1	2972	tags=41%, list=14%, signal=48%
GO_NEGATIVE_REGULATION_OF_FAT_CELL_DIFFERENTIATION	41	0.412825	1.21989	0.20404	0.520172	1	3621	tags=39%, list=18%, signal=47%
GO_NEURAL_CREST_CELL_DIFFERENTIATION	75	0.424114	1.21956	0.205945	0.520228	1	4567	tags=43%, list=22%, signal=55%
GO_REGULATION_OF_RECEPTOR_INTERNALIZATION	37	0.421665	1.21839	0.233405	0.520232	1	2334	tags=19%, list=11%, signal=21%
GO_EPITHELIAL_CELL_PROLIFERATION	88	0.399272	1.33772	0.0810811	0.520462	1	4393	tags=36%, list=21%, signal=46%
GO_REGULATION_OF_DEVELOPMENTAL_PIGMENTATION	16	0.461277	1.21857	0.25	0.520474	1	5347	tags=31%, list=26%, signal=42%
GO_REGULATION_OF_PEPTIDE_TRANSPORT	253	0.385714	1.3381	0.0541667	0.520532	1	3783	tags=27%, list=18%, signal=33%
GO_REGULATION_OF_ATP_METABOLIC_PROCESS	49	0.388355	1.3344	0.104294	0.520553	1	4094	tags=29%, list=20%, signal=36%
GO_REGULATION_OF_VASCULATURE_DEVELOPMENT	233	0.439484	1.33641	0.145877	0.520579	1	3481	tags=32%, list=17%, signal=38%
GO_MULTICELLULAR_ORGANISMAL_WATER_HOMEOSTASIS	57	0.456845	1.33846	0.0920502	0.520642	1	2483	tags=26%, list=12%, signal=30%
GO_NEGATIVE_REGULATION_OF_TRANSPORTER_ACTIVITY	64	0.429298	1.33931	0.117895	0.520642	1	3173	tags=25%, list=15%, signal=29%
GO_CELLULAR_RESPONSE_TO_RETINOIC_ACID	65	0.404604	1.2199	0.177083	0.520766	1	3441	tags=34%, list=17%, signal=41%
GO_SOCIAL_BEHAVIOR	46	0.41962	1.22018	0.179798	0.520775	1	4799	tags=43%, list=23%, signal=57%
GO_NEURON_CELL_CELL_ADHESION	16	0.622314	1.34169	0.114108	0.520836	1	3880	tags=69%, list=19%, signal=85%
GO_SKELETAL_SYSTEM_DEVELOPMENT	453	0.399326	1.33963	0.115226	0.520892	1	3621	tags=31%, list=18%, signal=37%
GO_POSITIVE_REGULATION_OF_PHOSPHOPROTEIN_PHOSPHATASE_ACTIVITY	16	0.468091	1.34001	0.165605	0.520939	1	8311	tags=63%, list=40%, signal=105%
GO_PLATELET_DEGRANULATION	105	0.452468	1.4259	0.0536082	0.520954	1	4191	tags=39%, list=20%, signal=49%
GO_EPITHELIAL_CELL_DIFFERENTIATION_INVOLVED_IN_KIDNEY_DEVELOPMENT	24	0.478104	1.34125	0.122363	0.52096	1	5427	tags=46%, list=26%, signal=62%
GO_NEGATIVE_REGULATION_OF_STRESS_FIBER_ASSEMBLY	16	0.563254	1.42768	0.0870488	0.520996	1	5959	tags=69%, list=29%, signal=97%
GO_REGULATION_OF_NUCLEOTIDE_METABOLIC_PROCESS	211	0.420135	1.33463	0.0657895	0.521005	1	3303	tags=30%, list=16%, signal=36%
GO_REGULATION_OF_VASCULAR_PERMEABILITY	29	0.452219	1.2189	0.237996	0.521036	1	2083	tags=28%, list=10%, signal=31%
GO_NEGATIVE_REGULATION_OF_CELL_SUBSTRATE_ADHESION	53	0.384214	1.21858	0.226069	0.521071	1	5208	tags=45%, list=25%, signal=61%
GO_BRANCHING_INVOLVED_IN_SALIVARY_GLAND_MORPHOGENESIS	16	0.487821	1.22062	0.210204	0.521103	1	1347	tags=19%, list=7%, signal=20%
GO_CELL_JUNCTION_ORGANIZATION	182	0.356563	1.34321	0.119433	0.521116	1	3744	tags=26%, list=18%, signal=31%
GO_SYNAPSE_ORGANIZATION	145	0.447768	1.33534	0.08	0.521225	1	3749	tags=34%, list=18%, signal=42%
GO_CYCLIC_NUCLEOTIDE_MEDIATED_SIGNALING	46	0.481613	1.34189	0.0922432	0.521332	1	2932	tags=37%, list=14%, signal=43%
GO_INTRASPECIES_INTERACTION_BETWEEN_ORGANISMS	46	0.41962	1.22018	0.179798	0.521383	1	4799	tags=43%, list=23%, signal=57%
GO_NEGATIVE_REGULATION_OF_INTRINSIC_APOPTOTIC_SIGNALING_PATHWAY_IN_RESPONSE_TO_DNA_DAMAGE	27	0.351822	1.22074	0.242126	0.521505	1	2951	tags=26%, list=14%, signal=30%
GO_REGULATION_OF_ACTIN_FILAMENT_BASED_MOVEMENT	32	0.450937	1.21634	0.210989	0.521543	1	3281	tags=31%, list=16%, signal=37%
GO_SMALL_GTPASE_MEDIATED_SIGNAL_TRANSDUCTION	345	0.289954	1.33851	0.0877944	0.521567	1	3472	tags=19%, list=17%, signal=22%
GO_REGULATION_OF_AMINE_TRANSPORT	71	0.496002	1.34345	0.0643154	0.521573	1	3382	tags=39%, list=16%, signal=47%
GO_NEGATIVE_REGULATION_OF_KIDNEY_DEVELOPMENT	17	0.572335	1.34221	0.0981964	0.521589	1	2090	tags=29%, list=10%, signal=33%
GO_NEGATIVE_REGULATION_OF_ERBB_SIGNALING_PATHWAY	44	0.263895	1.21603	0.222222	0.521684	1	4811	tags=18%, list=23%, signal=24%
GO_NEGATIVE_REGULATION_OF_ENDOCYTOSIS	39	0.353348	1.21714	0.229958	0.521688	1	4517	tags=23%, list=22%, signal=30%
GO_NEUROTROPHIN_SIGNALING_PATHWAY	23	0.522144	1.42329	0.131915	0.521693	1	2514	tags=26%, list=12%, signal=30%
GO_NEGATIVE_REGULATION_OF_CELLULAR_PROTEIN_LOCALIZATION	134	0.333307	1.34253	0.112527	0.521827	1	5787	tags=31%, list=28%, signal=42%
GO_REGULATION_OF_INTRINSIC_APOPTOTIC_SIGNALING_PATHWAY_BY_P53_CLASS_MEDIATOR	22	0.467779	1.41355	0.125725	0.521902	1	5740	tags=41%, list=28%, signal=57%
GO_REGULATION_OF_NUCLEOTIDE_CATABOLIC_PROCESS	36	0.467754	1.42674	0.0809129	0.521913	1	2689	tags=25%, list=13%, signal=29%
GO_ARP2_3_COMPLEX_MEDIATED_ACTIN_NUCLEATION	16	0.39468	1.21675	0.190476	0.521933	1	814	tags=13%, list=4%, signal=13%
GO_CELL_MORPHOGENESIS_INVOLVED_IN_NEURON_DIFFERENTIATION	363	0.361852	1.20613	0.172996	0.52195	1	3279	tags=27%, list=16%, signal=31%
GO_POSITIVE_REGULATION_OF_CELL_PROJECTION_ORGANIZATION	293	0.36506	1.33465	0.109504	0.521971	1	4749	tags=30%, list=23%, signal=39%
GO_NEGATIVE_REGULATION_OF_JNK_CASCADE	33	0.422511	1.414	0.0587002	0.522025	1	2846	tags=24%, list=14%, signal=28%
GO_CALCIUM_MEDIATED_SIGNALING_USING_INTRACELLULAR_CALCIUM_SOURCE	16	0.608583	1.42787	0.0727273	0.522118	1	6333	tags=75%, list=31%, signal=108%
GO_LEARNING	131	0.401591	1.21635	0.199161	0.522142	1	3719	tags=30%, list=18%, signal=36%
GO_POSITIVE_REGULATION_OF_CHONDROCYTE_DIFFERENTIATION	19	0.611855	1.42603	0.0706638	0.522207	1	4377	tags=53%, list=21%, signal=67%
GO_REGULATION_OF_ICOSANOID_SECRETION	20	0.562651	1.41549	0.0615711	0.522339	1	3763	tags=45%, list=18%, signal=55%
GO_HEMATOPOIETIC_PROGENITOR_CELL_DIFFERENTIATION	97	0.3979	1.41496	0.0608696	0.522364	1	2426	tags=24%, list=12%, signal=27%
GO_COMPLEMENT_ACTIVATION	45	0.469617	1.20618	0.241379	0.522401	1	4242	tags=40%, list=21%, signal=50%
GO_REGULATION_OF_INTRINSIC_APOPTOTIC_SIGNALING_PATHWAY	144	0.253783	1.2051	0.203593	0.522404	1	3472	tags=16%, list=17%, signal=19%
GO_RETINA_HOMEOSTASIS	65	0.389795	1.207	0.165957	0.522413	1	2764	tags=29%, list=13%, signal=34%
GO_CYCLIC_NUCLEOTIDE_METABOLIC_PROCESS	56	0.523328	1.41442	0.0537634	0.522416	1	3549	tags=45%, list=17%, signal=54%
GO_REGULATION_OF_SYNAPTIC_PLASTICITY	139	0.375516	1.20724	0.182008	0.522417	1	5210	tags=40%, list=25%, signal=53%
GO_GLYCOGEN_BIOSYNTHETIC_PROCESS	25	0.446017	1.34348	0.127016	0.522571	1	133	tags=8%, list=1%, signal=8%
GO_POSITIVE_REGULATION_OF_TRANSMEMBRANE_RECEPTOR_PROTEIN_SERINE_THREONINE_KINASE_SIGNALING_PATHWAY	100	0.366153	1.20664	0.183884	0.522627	1	5480	tags=44%, list=27%, signal=60%
GO_REGULATION_OF_PROTEIN_TARGETING	303	0.283555	1.20523	0.2	0.522721	1	3995	tags=20%, list=19%, signal=25%
GO_POSITIVE_REGULATION_OF_NUCLEOTIDE_METABOLIC_PROCESS	133	0.451721	1.34469	0.0630435	0.522806	1	3095	tags=32%, list=15%, signal=37%
GO_REGULATION_OF_CANONICAL_WNT_SIGNALING_PATHWAY	235	0.308597	1.2073	0.212185	0.522857	1	3472	tags=21%, list=17%, signal=25%
GO_REGULATION_OF_VASOCONSTRICTION	66	0.447078	1.20621	0.222222	0.522909	1	3403	tags=38%, list=17%, signal=45%
GO_ACTIN_POLYMERIZATION_OR_DEPOLYMERIZATION	37	0.394539	1.42339	0.0773931	0.523013	1	1789	tags=14%, list=9%, signal=15%
GO_REGULATION_OF_MESENCHYMAL_CELL_PROLIFERATION	34	0.499985	1.34414	0.115385	0.523015	1	3906	tags=44%, list=19%, signal=54%
GO_MONOAMINE_TRANSPORT	22	0.510423	1.20775	0.222698	0.5231	1	3927	tags=45%, list=19%, signal=56%
GO_POSITIVE_REGULATION_OF_MICROTUBULE_POLYMERIZATION_OR_DEPOLYMERIZATION	22	0.370866	1.20798	0.237705	0.523155	1	2074	tags=14%, list=10%, signal=15%
GO_TISSUE_HOMEOSTASIS	164	0.336661	1.20527	0.153846	0.523206	1	4558	tags=33%, list=22%, signal=42%
GO_FORELIMB_MORPHOGENESIS	40	0.539313	1.41258	0.0662526	0.523211	1	3614	tags=40%, list=18%, signal=48%
GO_NEGATIVE_REGULATION_OF_ACTIN_FILAMENT_DEPOLYMERIZATION	35	0.398531	1.20737	0.196319	0.523321	1	3023	tags=20%, list=15%, signal=23%
GO_CELL_MATURATION	129	0.343988	1.20817	0.122881	0.523367	1	3544	tags=29%, list=17%, signal=35%
GO_ALPHA_AMINO_ACID_CATABOLIC_PROCESS	94	0.343113	1.20864	0.138493	0.523489	1	3160	tags=28%, list=15%, signal=33%
GO_POSITIVE_REGULATION_OF_SYNAPSE_ASSEMBLY	60	0.544939	1.42797	0.0614754	0.523532	1	3372	tags=45%, list=16%, signal=54%
GO_REGULATION_OF_BLOOD_CIRCULATION	295	0.465212	1.41615	0.0489362	0.523539	1	3403	tags=33%, list=17%, signal=39%
GO_TRANSMEMBRANE_RECEPTOR_PROTEIN_TYROSINE_KINASE_SIGNALING_PATHWAY	495	0.306386	1.21488	0.214133	0.52354	1	4517	tags=26%, list=22%, signal=32%
GO_GLUCAN_BIOSYNTHETIC_PROCESS	25	0.446017	1.34348	0.127016	0.523633	1	133	tags=8%, list=1%, signal=8%
GO_DETOXIFICATION	76	0.375047	1.20828	0.180723	0.523719	1	4091	tags=28%, list=20%, signal=34%
GO_POSITIVE_REGULATION_OF_BLOOD_CIRCULATION	93	0.492646	1.41551	0.0467091	0.52381	1	3403	tags=41%, list=17%, signal=49%
GO_POSITIVE_REGULATION_OF_CELL_SUBSTRATE_ADHESION	98	0.416126	1.38476	0.0960334	0.523832	1	4253	tags=35%, list=21%, signal=44%
GO_POSITIVE_REGULATION_OF_PURINE_NUCLEOTIDE_METABOLIC_PROCESS	133	0.451721	1.34469	0.0630435	0.523873	1	3095	tags=32%, list=15%, signal=37%
GO_CAMP_BIOSYNTHETIC_PROCESS	17	0.48835	1.20872	0.195219	0.523929	1	2459	tags=35%, list=12%, signal=40%
GO_REGULATION_OF_NEUROTRANSMITTER_LEVELS	188	0.441412	1.38618	0.06	0.52394	1	3301	tags=31%, list=16%, signal=37%
GO_POSITIVE_REGULATION_OF_LIPID_METABOLIC_PROCESS	126	0.428655	1.40961	0.0526316	0.523991	1	4032	tags=32%, list=20%, signal=39%
GO_PROSTANOID_METABOLIC_PROCESS	27	0.512659	1.34969	0.139489	0.524003	1	4171	tags=41%, list=20%, signal=51%
GO_NEGATIVE_REGULATION_OF_ESTABLISHMENT_OF_PROTEIN_LOCALIZATION	205	0.364773	1.34548	0.102083	0.524036	1	4118	tags=24%, list=20%, signal=30%
GO_NEGATIVE_REGULATION_OF_MUSCLE_CELL_APOPTOTIC_PROCESS	30	0.512573	1.41175	0.0700637	0.524048	1	2674	tags=27%, list=13%, signal=31%
GO_NEGATIVE_REGULATION_OF_TRANSFORMING_GROWTH_FACTOR_BETA_RECEPTOR_SIGNALING_PATHWAY	64	0.395897	1.34665	0.161088	0.524229	1	3912	tags=30%, list=19%, signal=37%
GO_POSITIVE_REGULATION_OF_LIPID_TRANSPORT	50	0.414331	1.20887	0.189516	0.524232	1	3763	tags=32%, list=18%, signal=39%
GO_POSITIVE_REGULATION_OF_SMOOTH_MUSCLE_CELL_MIGRATION	30	0.532547	1.39484	0.106122	0.524246	1	3528	tags=40%, list=17%, signal=48%
GO_NEGATIVE_REGULATION_OF_NUCLEOCYTOPLASMIC_TRANSPORT	70	0.367185	1.39632	0.125514	0.524265	1	2362	tags=16%, list=12%, signal=18%
GO_REGULATION_OF_SYSTEMIC_ARTERIAL_BLOOD_PRESSURE_MEDIATED_BY_A_CHEMICAL_SIGNAL	45	0.529329	1.34582	0.0922747	0.524295	1	3956	tags=47%, list=19%, signal=58%
GO_POSITIVE_REGULATION_OF_VASODILATION	32	0.525527	1.41851	0.044586	0.524326	1	3223	tags=38%, list=16%, signal=44%
GO_REGULATION_OF_MACROPHAGE_DERIVED_FOAM_CELL_DIFFERENTIATION	28	0.564564	1.39034	0.101031	0.524377	1	5585	tags=64%, list=27%, signal=88%
GO_NEGATIVE_REGULATION_OF_SECRETION	196	0.423581	1.34491	0.0611814	0.524387	1	3898	tags=34%, list=19%, signal=41%
GO_REGULATION_OF_PEPTIDE_SECRETION	206	0.4081	1.39532	0.0286299	0.524388	1	3783	tags=30%, list=18%, signal=36%
GO_POSITIVE_REGULATION_OF_RESPONSE_TO_CYTOKINE_STIMULUS	33	0.425681	1.3491	0.147609	0.5244	1	3451	tags=27%, list=17%, signal=33%
GO_NEGATIVE_REGULATION_OF_NUCLEOTIDE_METABOLIC_PROCESS	63	0.488841	1.38552	0.0554415	0.524419	1	3303	tags=37%, list=16%, signal=43%
GO_NEGATIVE_REGULATION_OF_CELL_MATRIX_ADHESION	30	0.486516	1.41639	0.0903491	0.524447	1	5208	tags=57%, list=25%, signal=76%
GO_REGULATION_OF_LIPID_METABOLIC_PROCESS	274	0.370564	1.34617	0.0985626	0.524471	1	4161	tags=30%, list=20%, signal=37%
GO_POSITIVE_REGULATION_OF_CARDIAC_MUSCLE_HYPERTROPHY	20	0.482941	1.20903	0.230924	0.52449	1	4647	tags=30%, list=23%, signal=39%
GO_NEGATIVE_REGULATION_OF_MUSCLE_ORGAN_DEVELOPMENT	36	0.454113	1.19893	0.231092	0.5246	1	5194	tags=42%, list=25%, signal=56%
GO_REGULATION_OF_SKELETAL_MUSCLE_TISSUE_DEVELOPMENT	50	0.402215	1.19204	0.200431	0.52462	1	3042	tags=24%, list=15%, signal=28%
GO_RAS_PROTEIN_SIGNAL_TRANSDUCTION	142	0.258133	1.19224	0.258403	0.52477	1	3428	tags=15%, list=17%, signal=18%
GO_RESPIRATORY_GASEOUS_EXCHANGE	48	0.448093	1.38637	0.0936864	0.524778	1	3375	tags=29%, list=16%, signal=35%
GO_POSITIVE_REGULATION_OF_PROTEIN_MATURATION	18	0.482892	1.19246	0.21627	0.524898	1	4679	tags=50%, list=23%, signal=65%
GO_MESENCHYMAL_TO_EPITHELIAL_TRANSITION	15	0.634455	1.40874	0.0501002	0.524909	1	2039	tags=40%, list=10%, signal=44%
GO_POSITIVE_REGULATION_OF_SODIUM_ION_TRANSPORT	33	0.556531	1.42806	0.0691057	0.524953	1	2561	tags=33%, list=12%, signal=38%
GO_REGULATION_OF_SYNAPTIC_TRANSMISSION_GABAERGIC	29	0.542584	1.35012	0.0949367	0.525005	1	6351	tags=66%, list=31%, signal=95%
GO_REGULATION_OF_PROTEIN_LOCALIZATION_TO_CELL_SURFACE	27	0.466114	1.40977	0.0800821	0.525008	1	4552	tags=41%, list=22%, signal=52%
GO_CELL_GROWTH	129	0.390546	1.41671	0.0711297	0.525008	1	5332	tags=39%, list=26%, signal=52%
GO_REGULATION_OF_EPITHELIAL_CELL_DIFFERENTIATION	121	0.36113	1.19899	0.168085	0.52503	1	2926	tags=24%, list=14%, signal=28%
GO_POSITIVE_REGULATION_OF_ENDOTHELIAL_CELL_DIFFERENTIATION	15	0.619524	1.3848	0.0989691	0.525039	1	4377	tags=53%, list=21%, signal=68%
GO_POSITIVE_REGULATION_OF_MUSCLE_HYPERTROPHY	20	0.482941	1.20903	0.230924	0.52508	1	4647	tags=30%, list=23%, signal=39%
GO_PROSTAGLANDIN_METABOLIC_PROCESS	27	0.512659	1.34969	0.139489	0.525104	1	4171	tags=41%, list=20%, signal=51%
GO_RESPONSE_TO_METAL_ION	333	0.313663	1.19064	0.167364	0.525191	1	3707	tags=24%, list=18%, signal=28%
GO_NEGATIVE_REGULATION_OF_SMOOTH_MUSCLE_CELL_MIGRATION	16	0.486182	1.19835	0.268443	0.525216	1	4340	tags=38%, list=21%, signal=48%
GO_REGULATION_OF_POTASSIUM_ION_TRANSMEMBRANE_TRANSPORT	61	0.417586	1.19255	0.192946	0.52523	1	3263	tags=38%, list=16%, signal=45%
GO_TRANSMEMBRANE_RECEPTOR_PROTEIN_SERINE_THREONINE_KINASE_SIGNALING_PATHWAY	189	0.388792	1.39842	0.0583333	0.525258	1	5287	tags=39%, list=26%, signal=52%
GO_REGULATION_OF_OSTEOBLAST_DIFFERENTIATION	112	0.440416	1.41875	0.0875	0.525289	1	4719	tags=37%, list=23%, signal=47%
GO_NEGATIVE_REGULATION_OF_CELLULAR_RESPONSE_TO_TRANSFORMING_GROWTH_FACTOR_BETA_STIMULUS	64	0.395897	1.34665	0.161088	0.525314	1	3912	tags=30%, list=19%, signal=37%
GO_ANATOMICAL_STRUCTURE_MATURATION	39	0.50704	1.39349	0.100629	0.525321	1	5072	tags=51%, list=25%, signal=68%
GO_AXON_REGENERATION	23	0.538621	1.40761	0.106776	0.525353	1	2802	tags=35%, list=14%, signal=40%
GO_NEGATIVE_REGULATION_OF_AXONOGENESIS	65	0.376284	1.20344	0.179381	0.525362	1	1808	tags=20%, list=9%, signal=22%
GO_REGULATION_OF_ADENYLATE_CYCLASE_ACTIVITY	70	0.506393	1.39643	0.0591966	0.525375	1	3113	tags=39%, list=15%, signal=45%
GO_NEGATIVE_REGULATION_OF_RESPONSE_TO_EXTERNAL_STIMULUS	269	0.403679	1.39546	0.053719	0.525399	1	4565	tags=32%, list=22%, signal=41%
GO_REGULATION_OF_ERBB_SIGNALING_PATHWAY	83	0.294804	1.19272	0.204868	0.525399	1	4303	tags=22%, list=21%, signal=27%
GO_PROTEIN_TARGETING_TO_PLASMA_MEMBRANE	23	0.453691	1.19079	0.286853	0.525426	1	1839	tags=22%, list=9%, signal=24%
GO_REGULATION_OF_ANION_TRANSPORT	136	0.361928	1.19908	0.147609	0.525444	1	4013	tags=29%, list=20%, signal=36%
GO_POSITIVE_REGULATION_OF_DENDRITIC_SPINE_DEVELOPMENT	34	0.397013	1.19319	0.22547	0.52548	1	5464	tags=44%, list=27%, signal=60%
GO_BONE_MORPHOGENESIS	79	0.459569	1.39883	0.0712788	0.525498	1	4749	tags=41%, list=23%, signal=52%
GO_PERICARDIUM_DEVELOPMENT	18	0.568894	1.41015	0.0964912	0.525528	1	3230	tags=33%, list=16%, signal=40%
GO_REGULATION_OF_LIPID_STORAGE	41	0.469179	1.35036	0.158763	0.525565	1	6221	tags=54%, list=30%, signal=77%
GO_REPLACEMENT_OSSIFICATION	26	0.472794	1.21081	0.235417	0.525578	1	4637	tags=46%, list=23%, signal=60%
GO_REGULATION_OF_CALCIUM_ION_TRANSMEMBRANE_TRANSPORT	116	0.446752	1.34738	0.103448	0.525594	1	3263	tags=30%, list=16%, signal=36%
GO_POSITIVE_REGULATION_OF_SECRETION	365	0.348239	1.19342	0.194617	0.525597	1	3625	tags=28%, list=18%, signal=33%
GO_POTASSIUM_ION_HOMEOSTASIS	18	0.511425	1.20906	0.22449	0.525605	1	1490	tags=33%, list=7%, signal=36%
GO_NUCLEOSIDE_PHOSPHATE_CATABOLIC_PROCESS	69	0.339658	1.19126	0.212245	0.525631	1	2874	tags=22%, list=14%, signal=25%
GO_REGULATION_OF_CILIUM_ASSEMBLY	48	0.359477	1.40641	0.0912779	0.525668	1	2566	tags=19%, list=12%, signal=21%
GO_REGIONALIZATION	310	0.355303	1.19095	0.171079	0.525685	1	4719	tags=38%, list=23%, signal=48%
GO_REGULATION_OF_CALCINEURIN_NFAT_SIGNALING_CASCADE	17	0.533515	1.39036	0.121649	0.525686	1	4775	tags=41%, list=23%, signal=54%
GO_RESPONSE_TO_LITHIUM_ION	27	0.478941	1.35421	0.0853659	0.525763	1	3516	tags=26%, list=17%, signal=31%
GO_RESPONSE_TO_CALCIUM_ION	115	0.411921	1.4106	0.0648536	0.525768	1	5520	tags=40%, list=27%, signal=54%
GO_RESPONSE_TO_PEPTIDE	400	0.311282	1.21042	0.174636	0.525778	1	3607	tags=23%, list=18%, signal=28%
GO_ARTERY_MORPHOGENESIS	51	0.421227	1.19011	0.274298	0.525781	1	5480	tags=45%, list=27%, signal=61%
GO_DIGESTIVE_TRACT_MORPHOGENESIS	48	0.447084	1.2118	0.207709	0.525832	1	2861	tags=31%, list=14%, signal=36%
GO_ORGANELLE_FUSION	128	0.332387	1.39381	0.0634249	0.525858	1	4618	tags=25%, list=22%, signal=32%
GO_POSITIVE_REGULATION_OF_CARTILAGE_DEVELOPMENT	29	0.540865	1.38645	0.0861345	0.525883	1	2800	tags=34%, list=14%, signal=40%
GO_ORGANONITROGEN_COMPOUND_CATABOLIC_PROCESS	341	0.307482	1.19915	0.162602	0.525886	1	4711	tags=32%, list=23%, signal=41%
GO_CAMERA_TYPE_EYE_MORPHOGENESIS	101	0.381226	1.20076	0.212371	0.525891	1	2765	tags=24%, list=13%, signal=27%
GO_PURINE_CONTAINING_COMPOUND_METABOLIC_PROCESS	390	0.247936	1.19745	0.156	0.525896	1	3059	tags=16%, list=15%, signal=18%
GO_REGULATION_OF_CELL_JUNCTION_ASSEMBLY	67	0.340097	1.19274	0.24502	0.525904	1	5963	tags=40%, list=29%, signal=57%
GO_SECRETION_BY_CELL	474	0.372388	1.34811	0.0596708	0.525911	1	4191	tags=30%, list=20%, signal=37%
GO_POSITIVE_REGULATION_OF_MACROPHAGE_DERIVED_FOAM_CELL_DIFFERENTIATION	15	0.604705	1.34684	0.138889	0.525931	1	3451	tags=53%, list=17%, signal=64%
GO_REGULATION_OF_ANOIKIS	24	0.42489	1.38355	0.097561	0.525961	1	2951	tags=25%, list=14%, signal=29%
GO_PHOTORECEPTOR_CELL_DEVELOPMENT	39	0.39997	1.21005	0.14375	0.525966	1	2190	tags=28%, list=11%, signal=32%
GO_POSITIVE_REGULATION_OF_CELL_MORPHOGENESIS_INVOLVED_IN_DIFFERENTIATION	161	0.328384	1.21144	0.205285	0.525979	1	5464	tags=35%, list=27%, signal=48%
GO_NEGATIVE_REGULATION_OF_CALCIUM_ION_TRANSPORT_INTO_CYTOSOL	19	0.463002	1.19609	0.211297	0.525984	1	1085	tags=21%, list=5%, signal=22%
GO_LIPID_HOMEOSTASIS	107	0.424359	1.40581	0.0525253	0.526015	1	4164	tags=32%, list=20%, signal=40%
GO_BLOOD_VESSEL_REMODELING	32	0.430045	1.20914	0.232301	0.526038	1	6368	tags=59%, list=31%, signal=86%
GO_REGULATION_OF_HORMONE_BIOSYNTHETIC_PROCESS	18	0.485932	1.19346	0.233405	0.526078	1	4252	tags=39%, list=21%, signal=49%
GO_CELLULAR_RESPONSE_TO_OXIDATIVE_STRESS	184	0.276913	1.19683	0.220619	0.526107	1	2828	tags=17%, list=14%, signal=20%
GO_CELLULAR_RESPONSE_TO_TOXIC_SUBSTANCE	24	0.407182	1.1976	0.195918	0.526161	1	4859	tags=42%, list=24%, signal=55%
GO_POSITIVE_REGULATION_OF_REACTIVE_OXYGEN_SPECIES_METABOLIC_PROCESS	84	0.381391	1.21109	0.231884	0.526164	1	3625	tags=27%, list=18%, signal=33%
GO_ENDOCHONDRAL_OSSIFICATION	26	0.472794	1.21082	0.235417	0.526174	1	4637	tags=46%, list=23%, signal=60%
GO_REGULATION_OF_KERATINOCYTE_DIFFERENTIATION	26	0.421374	1.20937	0.196319	0.526193	1	1968	tags=19%, list=10%, signal=21%
GO_CENTRAL_NERVOUS_SYSTEM_PROJECTION_NEURON_AXONOGENESIS	21	0.497888	1.19364	0.224101	0.526215	1	1974	tags=38%, list=10%, signal=42%
GO_COCHLEA_MORPHOGENESIS	21	0.567785	1.41896	0.0790021	0.526219	1	1606	tags=29%, list=8%, signal=31%
GO_REGULATION_OF_SYSTEMIC_ARTERIAL_BLOOD_PRESSURE_BY_RENIN_ANGIOTENSIN	22	0.566004	1.34755	0.115546	0.526242	1	3956	tags=50%, list=19%, signal=62%
GO_STEROL_HOMEOSTASIS	57	0.409235	1.21189	0.191781	0.526258	1	2895	tags=25%, list=14%, signal=29%
GO_POST_EMBRYONIC_DEVELOPMENT	88	0.391521	1.42819	0.0536082	0.526265	1	3934	tags=33%, list=19%, signal=41%
GO_BRANCHING_INVOLVED_IN_URETERIC_BUD_MORPHOGENESIS	44	0.517381	1.40467	0.0705394	0.526284	1	3074	tags=39%, list=15%, signal=45%
GO_POSITIVE_REGULATION_OF_BLOOD_PRESSURE	37	0.475328	1.19923	0.213187	0.526299	1	4118	tags=46%, list=20%, signal=57%
GO_POSITIVE_REGULATION_OF_NEUROLOGICAL_SYSTEM_PROCESS	23	0.48449	1.21242	0.204593	0.526317	1	3706	tags=39%, list=18%, signal=48%
GO_POSITIVE_REGULATION_OF_MESENCHYMAL_CELL_PROLIFERATION	27	0.454426	1.20082	0.254237	0.526319	1	3906	tags=41%, list=19%, signal=50%
GO_ACTIVATION_OF_PROTEIN_KINASE_B_ACTIVITY	22	0.427928	1.19384	0.236515	0.526376	1	2413	tags=27%, list=12%, signal=31%
GO_CELLULAR_RESPONSE_TO_PEPTIDE	271	0.297423	1.19617	0.18711	0.526401	1	2964	tags=20%, list=14%, signal=23%
GO_REGULATION_OF_PHOSPHOLIPID_METABOLIC_PROCESS	60	0.436942	1.38153	0.104384	0.526407	1	5091	tags=40%, list=25%, signal=53%
GO_POSITIVE_REGULATION_OF_SKELETAL_MUSCLE_TISSUE_DEVELOPMENT	26	0.462467	1.20268	0.225806	0.526419	1	2840	tags=23%, list=14%, signal=27%
GO_STEROID_HORMONE_MEDIATED_SIGNALING_PATHWAY	122	0.355008	1.41996	0.0409483	0.526445	1	3544	tags=26%, list=17%, signal=32%
GO_SMOOTH_MUSCLE_TISSUE_DEVELOPMENT	18	0.583563	1.38718	0.105832	0.526462	1	5480	tags=56%, list=27%, signal=76%
GO_GLUTAMATE_SECRETION	28	0.503531	1.35044	0.0930233	0.526468	1	3189	tags=39%, list=16%, signal=46%
GO_CYCLIC_NUCLEOTIDE_CATABOLIC_PROCESS	17	0.64671	1.42051	0.0938166	0.526472	1	2874	tags=53%, list=14%, signal=62%
GO_HORMONE_MEDIATED_SIGNALING_PATHWAY	155	0.36721	1.41676	0.035865	0.526487	1	3599	tags=27%, list=18%, signal=33%
GO_POSITIVE_REGULATION_OF_ENDOTHELIAL_CELL_PROLIFERATION	68	0.494781	1.40666	0.10515	0.526517	1	4502	tags=43%, list=22%, signal=54%
GO_REGULATION_OF_GLYCOGEN_METABOLIC_PROCESS	35	0.451346	1.40512	0.0959184	0.526529	1	5187	tags=40%, list=25%, signal=53%
GO_NEGATIVE_REGULATION_OF_ENDOTHELIAL_CELL_MIGRATION	39	0.45198	1.41725	0.104167	0.526532	1	5787	tags=54%, list=28%, signal=75%
GO_PROTEIN_TARGETING_TO_LYSOSOME	15	0.409013	1.39897	0.107724	0.526556	1	7270	tags=47%, list=35%, signal=72%
GO_EPITHELIAL_TO_MESENCHYMAL_TRANSITION	56	0.427568	1.19632	0.235656	0.526578	1	4592	tags=39%, list=22%, signal=50%
GO_MEMBRANE_FUSION	157	0.281406	1.21317	0.1625	0.526581	1	5220	tags=25%, list=25%, signal=34%
GO_POSITIVE_REGULATION_OF_NUCLEOTIDE_CATABOLIC_PROCESS	17	0.585669	1.39649	0.100823	0.526585	1	4094	tags=53%, list=20%, signal=66%
GO_NEGATIVE_REGULATION_OF_PHOSPHORYLATION	418	0.319716	1.35429	0.0804124	0.526589	1	5398	tags=34%, list=26%, signal=45%
GO_WATER_HOMEOSTASIS	69	0.400858	1.20152	0.156057	0.52661	1	4123	tags=35%, list=20%, signal=43%
GO_SENSORY_PERCEPTION_OF_MECHANICAL_STIMULUS	150	0.361775	1.20231	0.124224	0.526636	1	5060	tags=39%, list=25%, signal=52%
GO_NEGATIVE_REGULATION_OF_G_PROTEIN_COUPLED_RECEPTOR_PROTEIN_SIGNALING_PATHWAY	40	0.505865	1.38861	0.0833333	0.52664	1	1972	tags=25%, list=10%, signal=28%
GO_ENDOPLASMIC_RETICULUM_ORGANIZATION	36	0.29486	1.19515	0.24165	0.526651	1	1225	tags=8%, list=6%, signal=9%
GO_REGULATION_OF_MICROTUBULE_POLYMERIZATION	31	0.340258	1.19684	0.233471	0.526659	1	2074	tags=16%, list=10%, signal=18%
GO_CALCIUM_MEDIATED_SIGNALING	88	0.473606	1.35079	0.101075	0.526669	1	5420	tags=43%, list=26%, signal=58%
GO_REGULATION_OF_CARDIAC_CONDUCTION	66	0.4894	1.39943	0.0769231	0.526671	1	2074	tags=30%, list=10%, signal=34%
GO_GLUTAMATE_RECEPTOR_SIGNALING_PATHWAY	41	0.526437	1.38188	0.0858896	0.526715	1	3375	tags=44%, list=16%, signal=52%
GO_RETINA_DEVELOPMENT_IN_CAMERA_TYPE_EYE	131	0.356864	1.19395	0.202559	0.526716	1	2561	tags=24%, list=12%, signal=27%
GO_PARTURITION	19	0.523404	1.21282	0.207585	0.526726	1	3096	tags=37%, list=15%, signal=43%
GO_MELANOCYTE_DIFFERENTIATION	19	0.552867	1.41933	0.075	0.526744	1	3975	tags=47%, list=19%, signal=59%
GO_ASYMMETRIC_PROTEIN_LOCALIZATION	19	0.480792	1.35467	0.114165	0.526748	1	1830	tags=21%, list=9%, signal=23%
GO_CELL_CELL_JUNCTION_ASSEMBLY	73	0.358725	1.39048	0.086444	0.526749	1	3720	tags=25%, list=18%, signal=30%
GO_REGULATION_OF_PROTEIN_KINASE_A_SIGNALING	17	0.579193	1.40764	0.0617284	0.526752	1	3985	tags=47%, list=19%, signal=58%
GO_CELLULAR_RESPONSE_TO_INSULIN_STIMULUS	144	0.280817	1.20938	0.188139	0.526774	1	4647	tags=25%, list=23%, signal=32%
GO_POSITIVE_REGULATION_OF_PEPTIDE_SECRETION	90	0.369999	1.19955	0.141667	0.526786	1	4721	tags=34%, list=23%, signal=45%
GO_NEGATIVE_REGULATION_OF_POTASSIUM_ION_TRANSPORT	32	0.449916	1.19535	0.227459	0.526787	1	3079	tags=31%, list=15%, signal=37%
GO_REGULATION_OF_OXIDATIVE_STRESS_INDUCED_CELL_DEATH	46	0.338334	1.20006	0.213439	0.526813	1	665	tags=9%, list=3%, signal=9%
GO_REGULATION_OF_CAMP_METABOLIC_PROCESS	129	0.474977	1.38756	0.0388769	0.526818	1	3113	tags=35%, list=15%, signal=41%
GO_REGULATION_OF_SMALL_GTPASE_MEDIATED_SIGNAL_TRANSDUCTION	271	0.294224	1.19925	0.213836	0.526845	1	4800	tags=30%, list=23%, signal=39%
GO_ORGAN_FORMATION	34	0.51597	1.38659	0.0886076	0.526845	1	5189	tags=53%, list=25%, signal=71%
GO_REGULATION_OF_POTASSIUM_ION_TRANSMEMBRANE_TRANSPORTER_ACTIVITY	41	0.424668	1.20084	0.200828	0.526848	1	3263	tags=37%, list=16%, signal=43%
GO_CHOLESTEROL_HOMEOSTASIS	57	0.409235	1.21189	0.191781	0.526859	1	2895	tags=25%, list=14%, signal=29%
GO_REGULATION_OF_DEVELOPMENTAL_GROWTH	287	0.336639	1.21244	0.139785	0.52688	1	4533	tags=30%, list=22%, signal=37%
GO_REGULATION_OF_GENERATION_OF_PRECURSOR_METABOLITES_AND_ENERGY	87	0.316808	1.18931	0.236515	0.526884	1	4094	tags=25%, list=20%, signal=31%
GO_REGULATION_OF_CHEMOKINE_PRODUCTION	65	0.428363	1.20166	0.23374	0.526893	1	3141	tags=34%, list=15%, signal=40%
GO_REGULATION_OF_APOPTOTIC_SIGNALING_PATHWAY	359	0.244014	1.2011	0.183673	0.526908	1	2951	tags=14%, list=14%, signal=17%
GO_AXO_DENDRITIC_TRANSPORT	37	0.332481	1.19974	0.259714	0.526918	1	612	tags=8%, list=3%, signal=8%
GO_MORPHOGENESIS_OF_A_BRANCHING_STRUCTURE	167	0.434833	1.404	0.0675105	0.526935	1	3205	tags=30%, list=16%, signal=35%
GO_ADRENAL_GLAND_DEVELOPMENT	23	0.521105	1.38269	0.0689655	0.526983	1	4656	tags=52%, list=23%, signal=67%
GO_NEGATIVE_REGULATION_OF_TRANSMEMBRANE_TRANSPORT	86	0.411844	1.35111	0.0869565	0.526997	1	3707	tags=27%, list=18%, signal=33%
GO_CELLULAR_RESPONSE_TO_AMINO_ACID_STIMULUS	50	0.424812	1.42088	0.0764706	0.527007	1	3496	tags=36%, list=17%, signal=43%
GO_NEURON_PROJECTION_MORPHOGENESIS	398	0.353024	1.19408	0.201681	0.527025	1	3279	tags=26%, list=16%, signal=31%
GO_REGULATION_OF_EXOCYTOSIS	182	0.346268	1.20188	0.172131	0.527029	1	4678	tags=27%, list=23%, signal=35%
GO_PEROXISOMAL_TRANSPORT	18	0.372828	1.18894	0.276596	0.527073	1	7654	tags=61%, list=37%, signal=97%
GO_NEGATIVE_REGULATION_OF_RECEPTOR_MEDIATED_ENDOCYTOSIS	17	0.488099	1.3822	0.129032	0.527168	1	2005	tags=12%, list=10%, signal=13%
GO_MATING	37	0.437451	1.18777	0.207983	0.527357	1	3375	tags=32%, list=16%, signal=39%
GO_POSITIVE_REGULATION_OF_GLUCOSE_METABOLIC_PROCESS	36	0.41182	1.18803	0.230769	0.527358	1	4094	tags=31%, list=20%, signal=38%
GO_CELLULAR_RESPONSE_TO_STARVATION	115	0.280919	1.19417	0.205761	0.527402	1	3472	tags=23%, list=17%, signal=28%
GO_POSITIVE_REGULATION_OF_BEHAVIOR	26	0.557387	1.40077	0.0607966	0.527404	1	3403	tags=46%, list=17%, signal=55%
GO_NEGATIVE_REGULATION_OF_APOPTOTIC_SIGNALING_PATHWAY	200	0.294317	1.35137	0.0702811	0.527441	1	3095	tags=16%, list=15%, signal=19%
GO_RESPONSE_TO_IRON_ION	35	0.450608	1.3907	0.0653061	0.527476	1	2112	tags=26%, list=10%, signal=29%
GO_GOLGI_TO_VACUOLE_TRANSPORT	27	0.365121	1.35482	0.151803	0.527531	1	8285	tags=52%, list=40%, signal=87%
GO_PROTEIN_LOCALIZATION_TO_SYNAPSE	15	0.641386	1.42996	0.0744681	0.527533	1	6144	tags=60%, list=30%, signal=86%
GO_POSITIVE_REGULATION_OF_MITOCHONDRION_ORGANIZATION	163	0.240735	1.18816	0.166008	0.527633	1	4499	tags=22%, list=22%, signal=28%
GO_BLOOD_VESSEL_ENDOTHELIAL_CELL_MIGRATION	24	0.514793	1.3966	0.0991903	0.527656	1	4643	tags=38%, list=23%, signal=48%
GO_MEMBRANE_REPOLARIZATION	15	0.634314	1.39706	0.115854	0.52771	1	2427	tags=47%, list=12%, signal=53%
GO_OUTFLOW_TRACT_MORPHOGENESIS	56	0.484138	1.40113	0.081761	0.527774	1	5510	tags=55%, list=27%, signal=75%
GO_ACTIN_FILAMENT_BASED_PROCESS	445	0.29676	1.18835	0.207709	0.527785	1	3807	tags=20%, list=19%, signal=25%
GO_PROTEIN_LOCALIZATION_TO_VACUOLE	44	0.310032	1.42824	0.113402	0.527824	1	8216	tags=45%, list=40%, signal=76%
GO_ENDOCRINE_PROCESS	44	0.523332	1.38767	0.0668058	0.527855	1	3521	tags=43%, list=17%, signal=52%
GO_MONOCARBOXYLIC_ACID_METABOLIC_PROCESS	491	0.303576	1.1942	0.159184	0.527892	1	4171	tags=27%, list=20%, signal=34%
GO_REGULATION_OF_MITOCHONDRIAL_FISSION	17	0.464429	1.39951	0.128099	0.527902	1	3869	tags=35%, list=19%, signal=43%
GO_SPECIFICATION_OF_SYMMETRY	114	0.421572	1.38864	0.0387931	0.527931	1	5074	tags=44%, list=25%, signal=58%
GO_REGULATION_OF_PROTEIN_SECRETION	382	0.346468	1.18266	0.211864	0.527959	1	3783	tags=26%, list=18%, signal=31%
GO_MYELOID_CELL_DEVELOPMENT	44	0.40682	1.42926	0.0795918	0.528027	1	5209	tags=34%, list=25%, signal=46%
GO_CALCIUM_ION_REGULATED_EXOCYTOSIS_OF_NEUROTRANSMITTER	34	0.55552	1.42873	0.05	0.528056	1	5184	tags=56%, list=25%, signal=75%
GO_MODULATION_OF_EXCITATORY_POSTSYNAPTIC_POTENTIAL	30	0.448196	1.18212	0.239264	0.528089	1	3472	tags=37%, list=17%, signal=44%
GO_NEGATIVE_REGULATION_OF_ORGANIC_ACID_TRANSPORT	18	0.569602	1.3915	0.0909091	0.528232	1	3332	tags=50%, list=16%, signal=60%
GO_RESPONSE_TO_NERVE_GROWTH_FACTOR	37	0.409919	1.39994	0.0981211	0.528239	1	1262	tags=16%, list=6%, signal=17%
GO_ANGIOGENESIS	292	0.409917	1.35149	0.164905	0.528266	1	5256	tags=43%, list=26%, signal=57%
GO_POSITIVE_REGULATION_OF_CALCIUM_ION_DEPENDENT_EXOCYTOSIS	26	0.466939	1.18328	0.207921	0.528299	1	3891	tags=35%, list=19%, signal=43%
GO_POSITIVE_REGULATION_OF_ENDOCYTOSIS	113	0.360689	1.18275	0.230608	0.528341	1	4998	tags=34%, list=24%, signal=44%
GO_INOSITOL_PHOSPHATE_MEDIATED_SIGNALING	18	0.463463	1.1781	0.253138	0.52835	1	4781	tags=44%, list=23%, signal=58%
GO_SYNAPTIC_SIGNALING	423	0.372239	1.17859	0.169456	0.528387	1	3071	tags=27%, list=15%, signal=31%
GO_VERY_LONG_CHAIN_FATTY_ACID_METABOLIC_PROCESS	29	0.400549	1.18147	0.254032	0.528406	1	3656	tags=34%, list=18%, signal=42%
GO_REGULATION_OF_NEUROTRANSMITTER_SECRETION	49	0.419763	1.18168	0.211991	0.528462	1	4859	tags=41%, list=24%, signal=53%
GO_RESPONSE_TO_AXON_INJURY	47	0.466363	1.3549	0.114108	0.528475	1	5121	tags=45%, list=25%, signal=59%
GO_NEGATIVE_REGULATION_OF_MAP_KINASE_ACTIVITY	73	0.336647	1.1778	0.24898	0.528501	1	4001	tags=27%, list=19%, signal=34%
GO_MESODERM_MORPHOGENESIS	66	0.388078	1.18217	0.204255	0.528537	1	4020	tags=35%, list=20%, signal=43%
GO_NEGATIVE_REGULATION_OF_MAPK_CASCADE	145	0.293042	1.18029	0.232033	0.528585	1	4001	tags=26%, list=19%, signal=31%
GO_NEGATIVE_REGULATION_OF_I_KAPPAB_KINASE_NF_KAPPAB_SIGNALING	51	0.410824	1.3908	0.109756	0.528594	1	2470	tags=22%, list=12%, signal=24%
GO_POSITIVE_REGULATION_OF_LIPID_CATABOLIC_PROCESS	25	0.435473	1.18337	0.199241	0.528627	1	5194	tags=40%, list=25%, signal=53%
GO_HYPEROSMOTIC_RESPONSE	20	0.438964	1.18285	0.232604	0.528664	1	3169	tags=25%, list=15%, signal=30%
GO_CATECHOL_CONTAINING_COMPOUND_BIOSYNTHETIC_PROCESS	18	0.496063	1.18079	0.217573	0.528684	1	2674	tags=44%, list=13%, signal=51%
GO_SODIUM_ION_TRANSMEMBRANE_TRANSPORT	89	0.399408	1.17819	0.206967	0.528695	1	2731	tags=25%, list=13%, signal=28%
GO_RESPONSE_TO_ACID_CHEMICAL	313	0.331201	1.17946	0.227926	0.528703	1	3578	tags=28%, list=17%, signal=34%
GO_ENTRAINMENT_OF_CIRCADIAN_CLOCK_BY_PHOTOPERIOD	19	0.363648	1.17971	0.257253	0.52871	1	2671	tags=21%, list=13%, signal=24%
GO_REGULATION_OF_ANATOMICAL_STRUCTURE_SIZE	466	0.320642	1.17868	0.186192	0.528717	1	4024	tags=24%, list=20%, signal=30%
GO_REGULATION_OF_CYTOPLASMIC_TRANSPORT	475	0.280393	1.18046	0.222458	0.528787	1	3704	tags=19%, list=18%, signal=23%
GO_MUSCLE_CELL_MIGRATION	18	0.538954	1.43012	0.0744681	0.528793	1	2847	tags=28%, list=14%, signal=32%
GO_POSITIVE_REGULATION_OF_TRANSCRIPTION_FROM_RNA_POLYMERASE_II_PROMOTER_IN_RESPONSE_TO_STRESS	23	0.354664	1.17156	0.27621	0.528805	1	1943	tags=17%, list=9%, signal=19%
GO_POSITIVE_REGULATION_OF_PROTEIN_ACETYLATION	36	0.404798	1.40126	0.0801603	0.528856	1	3621	tags=28%, list=18%, signal=34%
GO_PEPTIDE_HORMONE_PROCESSING	32	0.449795	1.17708	0.220676	0.528861	1	2636	tags=31%, list=13%, signal=36%
GO_EPITHELIAL_CELL_MORPHOGENESIS	41	0.450642	1.35172	0.0950495	0.528861	1	5189	tags=41%, list=25%, signal=55%
GO_REGULATION_OF_ACTIN_FILAMENT_BASED_PROCESS	308	0.351197	1.35514	0.0916844	0.5289	1	3748	tags=24%, list=18%, signal=29%
GO_CELL_DIFFERENTIATION_INVOLVED_IN_KIDNEY_DEVELOPMENT	36	0.404702	1.18379	0.242038	0.528906	1	4897	tags=42%, list=24%, signal=55%
GO_REGULATION_OF_EMBRYONIC_DEVELOPMENT	112	0.363161	1.17986	0.234672	0.528909	1	2973	tags=25%, list=14%, signal=29%
GO_REGULATION_OF_STEROID_HORMONE_SECRETION	20	0.48819	1.17174	0.235789	0.528966	1	3113	tags=35%, list=15%, signal=41%
GO_LIPID_CATABOLIC_PROCESS	243	0.313316	1.17907	0.156504	0.528971	1	5845	tags=40%, list=28%, signal=55%
GO_NEGATIVE_REGULATION_OF_STEM_CELL_PROLIFERATION	17	0.459513	1.1788	0.267666	0.528978	1	4451	tags=47%, list=22%, signal=60%
GO_CELL_SUBSTRATE_JUNCTION_ASSEMBLY	41	0.471971	1.35251	0.163866	0.528984	1	7151	tags=59%, list=35%, signal=90%
GO_BONE_RESORPTION	21	0.454785	1.17567	0.290043	0.529006	1	3763	tags=24%, list=18%, signal=29%
GO_ORGANIC_HYDROXY_COMPOUND_METABOLIC_PROCESS	476	0.308313	1.17621	0.165306	0.529008	1	4776	tags=30%, list=23%, signal=39%
GO_ESTABLISHMENT_OF_PROTEIN_LOCALIZATION_TO_VACUOLE	30	0.334513	1.35203	0.155819	0.529066	1	8216	tags=47%, list=40%, signal=78%
GO_POSITIVE_REGULATION_OF_HORMONE_SECRETION	115	0.361001	1.1767	0.176842	0.529116	1	3779	tags=30%, list=18%, signal=36%
GO_AORTA_MORPHOGENESIS	22	0.43816	1.18339	0.26096	0.529129	1	5455	tags=45%, list=27%, signal=62%
GO_HORMONE_METABOLIC_PROCESS	164	0.386428	1.17719	0.17505	0.52918	1	4252	tags=34%, list=21%, signal=42%
GO_CELLULAR_PROTEIN_COMPLEX_ASSEMBLY	339	0.219782	1.17291	0.209016	0.529193	1	2395	tags=11%, list=12%, signal=12%
GO_COLLAGEN_FIBRIL_ORGANIZATION	37	0.508759	1.17317	0.313808	0.529207	1	4623	tags=59%, list=23%, signal=77%
GO_CATECHOLAMINE_BIOSYNTHETIC_PROCESS	18	0.496063	1.18079	0.217573	0.52922	1	2674	tags=44%, list=13%, signal=51%
GO_EAR_DEVELOPMENT	194	0.352802	1.18656	0.187764	0.529245	1	4545	tags=35%, list=22%, signal=44%
GO_GASTRULATION	153	0.33655	1.17184	0.219917	0.529283	1	4889	tags=35%, list=24%, signal=46%
GO_KIDNEY_EPITHELIUM_DEVELOPMENT	125	0.463277	1.43114	0.0417537	0.529301	1	3621	tags=35%, list=18%, signal=42%
GO_PATTERNING_OF_BLOOD_VESSELS	32	0.390435	1.18469	0.241379	0.52931	1	5480	tags=41%, list=27%, signal=55%
GO_RESPONSE_TO_CAMP	104	0.375365	1.18521	0.19798	0.52934	1	4032	tags=37%, list=20%, signal=45%
GO_REGULATION_OF_CELL_GROWTH	386	0.299887	1.18381	0.204545	0.52939	1	4502	tags=27%, list=22%, signal=34%
GO_NEGATIVE_REGULATION_OF_POTASSIUM_ION_TRANSMEMBRANE_TRANSPORT	21	0.462589	1.18434	0.226013	0.529395	1	3707	tags=33%, list=18%, signal=41%
GO_RESPONSE_TO_GLUCAGON	48	0.371667	1.17573	0.231092	0.529415	1	3681	tags=31%, list=18%, signal=38%
GO_NEGATIVE_REGULATION_OF_DENDRITE_MORPHOGENESIS	15	0.481326	1.18489	0.263692	0.529432	1	4643	tags=47%, list=23%, signal=60%
GO_POSITIVE_REGULATION_OF_SMALL_GTPASE_MEDIATED_SIGNAL_TRANSDUCTION	39	0.501941	1.43048	0.0437637	0.529469	1	4884	tags=49%, list=24%, signal=64%
GO_HEART_TRABECULA_MORPHOGENESIS	26	0.430703	1.17329	0.29087	0.52947	1	3230	tags=31%, list=16%, signal=36%
GO_OLIGOSACCHARIDE_METABOLIC_PROCESS	65	0.371354	1.35535	0.0815109	0.529495	1	4791	tags=32%, list=23%, signal=42%
GO_REGULATION_OF_STRIATED_MUSCLE_CELL_APOPTOTIC_PROCESS	22	0.443408	1.17624	0.264033	0.529496	1	2674	tags=27%, list=13%, signal=31%
GO_MUSCLE_CONTRACTION	232	0.458066	1.35619	0.106557	0.529516	1	3812	tags=33%, list=19%, signal=40%
GO_LEUKOTRIENE_METABOLIC_PROCESS	30	0.531741	1.39153	0.0804829	0.529525	1	4171	tags=43%, list=20%, signal=54%
GO_POSITIVE_REGULATION_OF_CATION_CHANNEL_ACTIVITY	37	0.414393	1.18537	0.209901	0.529528	1	1963	tags=22%, list=10%, signal=24%
GO_REGULATION_OF_SULFUR_METABOLIC_PROCESS	20	0.376171	1.18585	0.290581	0.529629	1	1425	tags=15%, list=7%, signal=16%
GO_POSITIVE_REGULATION_OF_NEURON_DIFFERENTIATION	301	0.336455	1.18611	0.211934	0.529631	1	3251	tags=23%, list=16%, signal=27%
GO_REGULATION_OF_DOPAMINE_SECRETION	22	0.496417	1.17188	0.246407	0.529722	1	2351	tags=32%, list=11%, signal=36%
GO_NEGATIVE_REGULATION_OF_GROWTH	236	0.329585	1.18553	0.175214	0.529729	1	3324	tags=25%, list=16%, signal=29%
GO_ADAPTATION_OF_SIGNALING_PATHWAY	21	0.539908	1.40196	0.0737705	0.529793	1	539	tags=19%, list=3%, signal=20%
GO_INSULIN_RECEPTOR_SIGNALING_PATHWAY	79	0.286119	1.17337	0.240234	0.529829	1	4382	tags=23%, list=21%, signal=29%
GO_CELLULAR_RESPONSE_TO_OSMOTIC_STRESS	21	0.426922	1.18384	0.258873	0.529877	1	5355	tags=43%, list=26%, signal=58%
GO_RESPONSE_TO_STIMULUS_INVOLVED_IN_REGULATION_OF_MUSCLE_ADAPTATION	15	0.599463	1.40241	0.08	0.529897	1	3173	tags=33%, list=15%, signal=39%
GO_REGULATION_OF_TRIGLYCERIDE_BIOSYNTHETIC_PROCESS	17	0.465543	1.17388	0.268537	0.529898	1	4136	tags=35%, list=20%, signal=44%
GO_REGULATION_OF_NEURON_PROJECTION_REGENERATION	19	0.542321	1.43462	0.0951417	0.529948	1	4517	tags=47%, list=22%, signal=61%
GO_MICROTUBULE_BUNDLE_FORMATION	64	0.51727	1.35813	0.135189	0.529953	1	3725	tags=45%, list=18%, signal=55%
GO_EXCITATORY_POSTSYNAPTIC_POTENTIAL	27	0.562308	1.3792	0.0843621	0.530023	1	5191	tags=52%, list=25%, signal=69%
GO_REGULATION_OF_CYCLIC_NUCLEOTIDE_METABOLIC_PROCESS	155	0.454623	1.35722	0.0431035	0.530033	1	3113	tags=33%, list=15%, signal=38%
GO_RESPONSE_TO_CARBOHYDRATE	167	0.315214	1.17194	0.215415	0.530092	1	4517	tags=32%, list=22%, signal=41%
GO_REGULATION_OF_TRANSPORTER_ACTIVITY	197	0.438662	1.40132	0.0591966	0.53012	1	3263	tags=30%, list=16%, signal=35%
GO_ACTIVATION_OF_PROTEIN_KINASE_A_ACTIVITY	17	0.535096	1.35762	0.116631	0.530127	1	3607	tags=35%, list=18%, signal=43%
GO_CAMP_MEDIATED_SIGNALING	37	0.424702	1.17345	0.237603	0.530187	1	2932	tags=32%, list=14%, signal=38%
GO_NEGATIVE_REGULATION_OF_ACTIN_FILAMENT_POLYMERIZATION	44	0.359654	1.17392	0.223656	0.530332	1	2686	tags=16%, list=13%, signal=18%
GO_POSITIVE_REGULATION_OF_CYCLASE_ACTIVITY	61	0.478332	1.35668	0.0729167	0.530453	1	3095	tags=33%, list=15%, signal=38%
GO_FORMATION_OF_PRIMARY_GERM_LAYER	110	0.365716	1.17199	0.210744	0.530495	1	4020	tags=35%, list=20%, signal=43%
GO_AXON_EXTENSION	36	0.479423	1.35624	0.131635	0.53055	1	2602	tags=28%, list=13%, signal=32%
GO_REGULATION_OF_MEMBRANE_POTENTIAL	343	0.422427	1.35536	0.0529661	0.530622	1	3504	tags=32%, list=17%, signal=38%
GO_RESPONSE_TO_MONOAMINE	35	0.423899	1.17395	0.279592	0.530797	1	4746	tags=40%, list=23%, signal=52%
GO_BONE_MINERALIZATION	38	0.516862	1.37793	0.0744681	0.530837	1	4434	tags=39%, list=22%, signal=50%
GO_SYNAPTIC_VESICLE_LOCALIZATION	104	0.414355	1.35866	0.0953307	0.53086	1	4678	tags=30%, list=23%, signal=38%
GO_CELL_MATRIX_ADHESION	118	0.43311	1.4312	0.0721649	0.53089	1	3716	tags=33%, list=18%, signal=40%
GO_EYE_MORPHOGENESIS	136	0.35886	1.16999	0.237687	0.530972	1	2973	tags=25%, list=14%, signal=29%
GO_PHENOL_CONTAINING_COMPOUND_BIOSYNTHETIC_PROCESS	32	0.439845	1.17437	0.21645	0.531011	1	4177	tags=47%, list=20%, signal=59%
GO_POSITIVE_REGULATION_OF_NOTCH_SIGNALING_PATHWAY	33	0.449641	1.35814	0.1	0.53111	1	4428	tags=33%, list=22%, signal=42%
GO_ADHERENS_JUNCTION_ASSEMBLY	34	0.423097	1.43172	0.103814	0.531111	1	4503	tags=29%, list=22%, signal=38%
GO_GLANDULAR_EPITHELIAL_CELL_DIFFERENTIATION	39	0.420848	1.17014	0.232068	0.531201	1	3906	tags=33%, list=19%, signal=41%
GO_HOMOPHILIC_CELL_ADHESION_VIA_PLASMA_MEMBRANE_ADHESION_MOLECULES	153	0.553199	1.43296	0.0736196	0.531218	1	3749	tags=51%, list=18%, signal=62%
GO_ASPARTATE_FAMILY_AMINO_ACID_METABOLIC_PROCESS	55	0.392893	1.37924	0.08159	0.53122	1	2979	tags=24%, list=15%, signal=28%
GO_CELLULAR_RESPONSE_TO_KETONE	72	0.354708	1.174	0.247951	0.531229	1	4067	tags=31%, list=20%, signal=38%
GO_REGULATION_OF_DIGESTIVE_SYSTEM_PROCESS	35	0.511926	1.43234	0.0346821	0.531234	1	3169	tags=40%, list=15%, signal=47%
GO_REGULATION_OF_ENDOTHELIAL_CELL_DIFFERENTIATION	27	0.528257	1.43475	0.068323	0.531344	1	4643	tags=44%, list=23%, signal=57%
GO_REGULATION_OF_CALCIUM_ION_DEPENDENT_EXOCYTOSIS	84	0.461894	1.35893	0.0631365	0.53137	1	4678	tags=39%, list=23%, signal=51%
GO_REGULATION_OF_CALCIUM_ION_TRANSPORT	208	0.437042	1.36014	0.0703297	0.531772	1	3704	tags=33%, list=18%, signal=40%
GO_LONG_TERM_MEMORY	28	0.530588	1.37806	0.114108	0.531774	1	4620	tags=46%, list=23%, signal=60%
GO_POSITIVE_REGULATION_OF_DEVELOPMENTAL_GROWTH	154	0.343059	1.16901	0.208861	0.531973	1	4671	tags=31%, list=23%, signal=39%
GO_POSITIVE_REGULATION_OF_TRANSMEMBRANE_TRANSPORT	131	0.370816	1.16924	0.190678	0.532039	1	3263	tags=29%, list=16%, signal=34%
GO_REGULATION_OF_SYNAPSE_ORGANIZATION	112	0.464734	1.36043	0.0757895	0.532208	1	4859	tags=47%, list=24%, signal=62%
GO_DEVELOPMENTAL_CELL_GROWTH	76	0.401869	1.37689	0.0863158	0.532257	1	3508	tags=28%, list=17%, signal=33%
GO_RESPONSE_TO_MUSCLE_ACTIVITY	20	0.53472	1.35895	0.0884774	0.532508	1	5008	tags=60%, list=24%, signal=79%
GO_ACTIN_FILAMENT_POLYMERIZATION	23	0.46281	1.43303	0.0708661	0.532844	1	1789	tags=17%, list=9%, signal=19%
GO_REGULATED_EXOCYTOSIS	219	0.415568	1.43483	0.0305499	0.532928	1	4714	tags=37%, list=23%, signal=47%
GO_CALCIUM_ION_TRANSMEMBRANE_TRANSPORT	157	0.372964	1.1646	0.214133	0.533044	1	3799	tags=30%, list=19%, signal=36%
GO_POSITIVE_REGULATION_OF_ORGANIC_ACID_TRANSPORT	29	0.501898	1.35916	0.0796813	0.533132	1	3763	tags=41%, list=18%, signal=51%
GO_POSITIVE_REGULATION_OF_PROTEIN_LOCALIZATION_TO_PLASMA_MEMBRANE	37	0.412124	1.43714	0.074856	0.533176	1	2681	tags=22%, list=13%, signal=25%
GO_POSITIVE_REGULATION_OF_PROTEIN_KINASE_B_SIGNALING	81	0.391049	1.16399	0.27027	0.533211	1	4414	tags=35%, list=22%, signal=44%
GO_MUSCLE_HYPERTROPHY	28	0.540371	1.36046	0.104701	0.53331	1	3263	tags=39%, list=16%, signal=47%
GO_CELLULAR_MONOVALENT_INORGANIC_CATION_HOMEOSTASIS	95	0.333427	1.1678	0.19798	0.533396	1	4382	tags=29%, list=21%, signal=37%
GO_TISSUE_REGENERATION	51	0.374707	1.16413	0.238397	0.533453	1	1740	tags=20%, list=8%, signal=21%
GO_NEGATIVE_REGULATION_OF_GLUCOSE_TRANSPORT	16	0.461668	1.16464	0.271047	0.53349	1	3303	tags=25%, list=16%, signal=30%
GO_REGULATION_OF_BEHAVIOR	65	0.417448	1.1648	0.216495	0.533686	1	3403	tags=32%, list=17%, signal=39%
GO_MORPHOGENESIS_OF_A_POLARIZED_EPITHELIUM	28	0.460016	1.36811	0.109705	0.533709	1	2861	tags=25%, list=14%, signal=29%
GO_EPITHELIAL_CILIUM_MOVEMENT	17	0.682691	1.43633	0.0931174	0.533772	1	4558	tags=65%, list=22%, signal=83%
GO_SECOND_MESSENGER_MEDIATED_SIGNALING	157	0.451619	1.36068	0.0918803	0.533829	1	2689	tags=28%, list=13%, signal=32%
GO_REGULATION_OF_SYNAPSE_ASSEMBLY	78	0.52	1.43512	0.0453608	0.533853	1	3375	tags=42%, list=16%, signal=50%
GO_NEUROMUSCULAR_PROCESS	96	0.383811	1.16732	0.214286	0.533854	1	2181	tags=24%, list=11%, signal=27%
GO_DIVALENT_INORGANIC_CATION_HOMEOSTASIS	340	0.365684	1.16781	0.214583	0.533886	1	3403	tags=28%, list=17%, signal=33%
GO_POSITIVE_REGULATION_OF_EPITHELIAL_CELL_PROLIFERATION	153	0.376874	1.16492	0.246914	0.533959	1	3949	tags=32%, list=19%, signal=39%
GO_BLOOD_VESSEL_MORPHOGENESIS	363	0.414044	1.36842	0.147752	0.534062	1	5256	tags=43%, list=26%, signal=57%
GO_ORGAN_MATURATION	18	0.591971	1.3698	0.126273	0.534132	1	2987	tags=44%, list=15%, signal=52%
GO_RESPONSE_TO_PROGESTERONE	49	0.404169	1.16637	0.272152	0.534171	1	3786	tags=45%, list=18%, signal=55%
GO_REGULATION_OF_FILOPODIUM_ASSEMBLY	38	0.464587	1.37567	0.117021	0.534189	1	5153	tags=39%, list=25%, signal=53%
GO_NEGATIVE_REGULATION_OF_INFLAMMATORY_RESPONSE	97	0.380581	1.16501	0.270541	0.534265	1	2861	tags=24%, list=14%, signal=27%
GO_EMBRYONIC_ORGAN_MORPHOGENESIS	277	0.350297	1.16603	0.230126	0.534323	1	4780	tags=36%, list=23%, signal=47%
GO_NEGATIVE_REGULATION_OF_MITOCHONDRION_ORGANIZATION	39	0.394064	1.43555	0.0817996	0.534326	1	3869	tags=23%, list=19%, signal=28%
GO_FEMALE_GENITALIA_DEVELOPMENT	16	0.467298	1.1629	0.265136	0.534423	1	1451	tags=31%, list=7%, signal=34%
GO_UROGENITAL_SYSTEM_DEVELOPMENT	297	0.41503	1.36919	0.073913	0.534481	1	4719	tags=38%, list=23%, signal=49%
GO_REGULATION_OF_CELLULAR_EXTRAVASATION	22	0.502549	1.16568	0.3107	0.534492	1	2020	tags=23%, list=10%, signal=25%
GO_ANTERIOR_POSTERIOR_PATTERN_SPECIFICATION	194	0.361073	1.16511	0.244353	0.534594	1	4708	tags=38%, list=23%, signal=49%
GO_MAINTENANCE_OF_LOCATION	135	0.267986	1.1664	0.199153	0.534625	1	4075	tags=22%, list=20%, signal=28%
GO_PHOSPHATIDYLINOSITOL_BIOSYNTHETIC_PROCESS	120	0.316722	1.36084	0.0835073	0.534695	1	6902	tags=35%, list=34%, signal=52%
GO_CARTILAGE_DEVELOPMENT_INVOLVED_IN_ENDOCHONDRAL_BONE_MORPHOGENESIS	19	0.471025	1.16659	0.248473	0.534782	1	3614	tags=37%, list=18%, signal=45%
GO_MESENCHYME_MORPHOGENESIS	38	0.465693	1.16291	0.292017	0.534905	1	6052	tags=55%, list=29%, signal=78%
GO_POSITIVE_REGULATION_OF_GLUCOSE_TRANSPORT	42	0.446572	1.36997	0.0981595	0.534977	1	4161	tags=36%, list=20%, signal=45%
GO_POSITIVE_REGULATION_OF_PROTEIN_LOCALIZATION_TO_CELL_PERIPHERY	37	0.412124	1.43714	0.074856	0.53499	1	2681	tags=22%, list=13%, signal=25%
GO_RELAXATION_OF_MUSCLE	20	0.46982	1.16517	0.259657	0.534999	1	746	tags=20%, list=4%, signal=21%
GO_RESPIRATORY_SYSTEM_DEVELOPMENT	194	0.394776	1.37041	0.0873181	0.535007	1	4719	tags=38%, list=23%, signal=48%
GO_NEGATIVE_REGULATION_OF_MYELOID_LEUKOCYTE_DIFFERENTIATION	44	0.409607	1.16205	0.277895	0.535041	1	3441	tags=32%, list=17%, signal=38%
GO_REGULATION_OF_POTASSIUM_ION_TRANSPORT	83	0.475159	1.37486	0.0724346	0.535107	1	3263	tags=40%, list=16%, signal=47%
GO_ACTIN_CYTOSKELETON_REORGANIZATION	55	0.331511	1.16222	0.275574	0.535227	1	3748	tags=20%, list=18%, signal=24%
GO_POSITIVE_REGULATION_OF_CYCLIC_NUCLEOTIDE_METABOLIC_PROCESS	109	0.465804	1.36111	0.0479303	0.535234	1	3095	tags=33%, list=15%, signal=39%
GO_REGULATION_OF_ESTABLISHMENT_OR_MAINTENANCE_OF_CELL_POLARITY	21	0.338559	1.1617	0.272177	0.535238	1	7151	tags=48%, list=35%, signal=73%
GO_CGMP_METABOLIC_PROCESS	23	0.595777	1.37388	0.0903226	0.535265	1	3549	tags=57%, list=17%, signal=68%
GO_DRUG_METABOLIC_PROCESS	39	0.462614	1.16144	0.244856	0.535274	1	2693	tags=31%, list=13%, signal=35%
GO_NEGATIVE_REGULATION_OF_AMINE_TRANSPORT	25	0.59392	1.36844	0.0854701	0.535279	1	3382	tags=52%, list=16%, signal=62%
GO_METANEPHRIC_NEPHRON_DEVELOPMENT	32	0.437445	1.15827	0.238384	0.535579	1	3467	tags=41%, list=17%, signal=49%
GO_GOLGI_TO_ENDOSOME_TRANSPORT	19	0.416057	1.36415	0.156977	0.535729	1	8285	tags=58%, list=40%, signal=97%
GO_MUSCLE_CELL_DIFFERENTIATION	236	0.347402	1.16094	0.233115	0.535795	1	4740	tags=31%, list=23%, signal=40%
GO_POSITIVE_REGULATION_OF_PROTEIN_BINDING	73	0.288166	1.15763	0.240816	0.535795	1	5164	tags=27%, list=25%, signal=36%
GO_NEGATIVE_REGULATION_OF_RESPONSE_TO_ENDOPLASMIC_RETICULUM_STRESS	39	0.275708	1.15791	0.262626	0.535805	1	3472	tags=15%, list=17%, signal=18%
GO_NEGATIVE_REGULATION_OF_INTRACELLULAR_STEROID_HORMONE_RECEPTOR_SIGNALING_PATHWAY	30	0.360812	1.15838	0.27897	0.535873	1	3872	tags=30%, list=19%, signal=37%
GO_HINDLIMB_MORPHOGENESIS	37	0.506411	1.36128	0.0648536	0.53598	1	3279	tags=35%, list=16%, signal=42%
GO_ATRIOVENTRICULAR_VALVE_DEVELOPMENT	19	0.571172	1.36451	0.145833	0.535998	1	5194	tags=58%, list=25%, signal=77%
GO_NEGATIVE_REGULATION_OF_EPITHELIAL_TO_MESENCHYMAL_TRANSITION	23	0.500043	1.3709	0.115854	0.536031	1	3055	tags=39%, list=15%, signal=46%
GO_GLUTAMINE_FAMILY_AMINO_ACID_BIOSYNTHETIC_PROCESS	19	0.386038	1.16053	0.260081	0.536076	1	4519	tags=37%, list=22%, signal=47%
GO_ADHERENS_JUNCTION_ORGANIZATION	71	0.383822	1.3649	0.100806	0.536206	1	4634	tags=34%, list=23%, signal=44%
GO_NEGATIVE_REGULATION_OF_COAGULATION	48	0.497026	1.374	0.0591966	0.536224	1	5052	tags=44%, list=25%, signal=58%
GO_FATTY_ACID_TRANSPORT	56	0.377637	1.15845	0.222458	0.536234	1	5566	tags=41%, list=27%, signal=56%
GO_REGULATION_OF_CELL_PROJECTION_ASSEMBLY	147	0.337873	1.37042	0.0815451	0.536245	1	5357	tags=30%, list=26%, signal=40%
GO_CELLULAR_SODIUM_ION_HOMEOSTASIS	18	0.565886	1.37125	0.114286	0.536248	1	4647	tags=61%, list=23%, signal=79%
GO_ENDOTHELIAL_CELL_PROLIFERATION	24	0.462531	1.36158	0.10101	0.536385	1	4393	tags=42%, list=21%, signal=53%
GO_REGULATION_OF_OSSIFICATION	177	0.446641	1.43728	0.0502092	0.536411	1	4719	tags=38%, list=23%, signal=49%
GO_NEGATIVE_REGULATION_OF_ENDOTHELIAL_CELL_PROLIFERATION	32	0.470773	1.37301	0.141684	0.536411	1	5480	tags=50%, list=27%, signal=68%
GO_REGULATION_OF_COENZYME_METABOLIC_PROCESS	50	0.347989	1.14633	0.257796	0.536515	1	4320	tags=30%, list=21%, signal=38%
GO_CELLULAR_RESPONSE_TO_ACID_CHEMICAL	172	0.348714	1.15855	0.276423	0.53654	1	3496	tags=30%, list=17%, signal=36%
GO_REGULATION_OF_METAL_ION_TRANSPORT	322	0.422717	1.36194	0.0633188	0.536591	1	3707	tags=33%, list=18%, signal=39%
GO_REGULATION_OF_POSTSYNAPTIC_MEMBRANE_POTENTIAL	55	0.540933	1.36616	0.097166	0.536606	1	3472	tags=40%, list=17%, signal=48%
GO_NEGATIVE_REGULATION_OF_EXTRINSIC_APOPTOTIC_SIGNALING_PATHWAY	98	0.312399	1.15695	0.257447	0.536635	1	2951	tags=15%, list=14%, signal=18%
GO_SKELETAL_SYSTEM_MORPHOGENESIS	200	0.423635	1.36518	0.0909091	0.536791	1	4749	tags=41%, list=23%, signal=52%
GO_REGULATION_OF_EPITHELIAL_CELL_PROLIFERATION	284	0.344425	1.15887	0.272152	0.53685	1	3621	tags=28%, list=18%, signal=34%
GO_NEGATIVE_REGULATION_OF_HEART_CONTRACTION	22	0.580647	1.3656	0.101322	0.536892	1	4118	tags=41%, list=20%, signal=51%
GO_GASTRULATION_WITH_MOUTH_FORMING_SECOND	28	0.375135	1.14656	0.288618	0.536968	1	4889	tags=39%, list=24%, signal=51%
GO_NEGATIVE_REGULATION_OF_CATION_TRANSMEMBRANE_TRANSPORT	61	0.457134	1.37145	0.0828026	0.536976	1	3707	tags=31%, list=18%, signal=38%
GO_PLASMA_MEMBRANE_ORGANIZATION	202	0.271851	1.15858	0.204771	0.536993	1	4189	tags=23%, list=20%, signal=29%
GO_REGULATION_OF_COFACTOR_METABOLIC_PROCESS	50	0.347989	1.14633	0.257796	0.537	1	4320	tags=30%, list=21%, signal=38%
GO_PROTEIN_POLYMERIZATION	66	0.359621	1.36642	0.114228	0.537074	1	2074	tags=18%, list=10%, signal=20%
GO_NEGATIVE_REGULATION_OF_ENDOTHELIAL_CELL_APOPTOTIC_PROCESS	26	0.453691	1.15951	0.280083	0.537092	1	1839	tags=23%, list=9%, signal=25%
GO_RECEPTOR_MEDIATED_ENDOCYTOSIS	211	0.344061	1.14695	0.269874	0.537114	1	4213	tags=30%, list=21%, signal=37%
GO_ESTABLISHMENT_OF_LOCALIZATION_BY_MOVEMENT_ALONG_MICROTUBULE	95	0.232687	1.15973	0.26938	0.537183	1	5443	tags=24%, list=27%, signal=33%
GO_HEART_DEVELOPMENT	462	0.36718	1.36264	0.119149	0.537184	1	5101	tags=37%, list=25%, signal=48%
GO_MORPHOGENESIS_OF_AN_EPITHELIAL_FOLD	15	0.512229	1.14669	0.263383	0.537214	1	1451	tags=33%, list=7%, signal=36%
GO_POSITIVE_REGULATION_OF_REPRODUCTIVE_PROCESS	52	0.408726	1.15919	0.23299	0.537216	1	3431	tags=38%, list=17%, signal=46%
GO_POSITIVE_REGULATION_OF_PEPTIDYL_SERINE_PHOSPHORYLATION	88	0.349149	1.15895	0.243802	0.537222	1	4067	tags=26%, list=20%, signal=32%
GO_NEGATIVE_REGULATION_OF_WOUND_HEALING	58	0.495513	1.43764	0.033264	0.537236	1	3400	tags=31%, list=17%, signal=37%
GO_REGULATION_OF_JNK_CASCADE	159	0.317929	1.15174	0.28125	0.537339	1	4592	tags=25%, list=22%, signal=31%
GO_ALDITOL_PHOSPHATE_METABOLIC_PROCESS	34	0.396284	1.14707	0.276768	0.537356	1	5309	tags=41%, list=26%, signal=55%
GO_REGULATION_OF_INTRACELLULAR_PROTEIN_TRANSPORT	377	0.253745	1.14564	0.242678	0.537378	1	3515	tags=17%, list=17%, signal=20%
GO_PROTEOGLYCAN_BIOSYNTHETIC_PROCESS	58	0.372176	1.14485	0.294979	0.537405	1	6596	tags=47%, list=32%, signal=68%
GO_CARDIAC_CHAMBER_MORPHOGENESIS	104	0.368718	1.14725	0.273707	0.537484	1	4868	tags=41%, list=24%, signal=54%
GO_POSITIVE_REGULATION_OF_INTRACELLULAR_PROTEIN_TRANSPORT	255	0.262976	1.15117	0.262055	0.537494	1	3943	tags=20%, list=19%, signal=25%
GO_COCHLEA_DEVELOPMENT	39	0.425298	1.14528	0.274468	0.537525	1	2997	tags=31%, list=15%, signal=36%
GO_REGULATION_OF_FATTY_ACID_OXIDATION	27	0.463467	1.15179	0.288382	0.537709	1	5654	tags=44%, list=28%, signal=61%
GO_REGULATION_OF_SMOOTH_MUSCLE_CELL_PROLIFERATION	98	0.379079	1.14908	0.314894	0.53771	1	3528	tags=27%, list=17%, signal=32%
GO_DRUG_TRANSPORT	25	0.528818	1.36197	0.0765957	0.537729	1	3206	tags=44%, list=16%, signal=52%
GO_NEGATIVE_REGULATION_OF_ION_TRANSPORT	126	0.433516	1.37209	0.0605428	0.537732	1	3707	tags=32%, list=18%, signal=39%
GO_RIBONUCLEOTIDE_CATABOLIC_PROCESS	28	0.52354	1.37162	0.113445	0.53777	1	2874	tags=36%, list=14%, signal=41%
GO_NEGATIVE_REGULATION_OF_DEPHOSPHORYLATION	70	0.302361	1.14854	0.269311	0.537791	1	5406	tags=36%, list=26%, signal=48%
GO_DEVELOPMENTAL_GROWTH	328	0.307274	1.14733	0.233405	0.537823	1	3775	tags=27%, list=18%, signal=33%
GO_MORPHOGENESIS_OF_AN_EPITHELIUM	398	0.310333	1.14487	0.244259	0.537849	1	4780	tags=32%, list=23%, signal=40%
GO_ACTIN_MEDIATED_CELL_CONTRACTION	74	0.444118	1.14824	0.275789	0.537864	1	2427	tags=26%, list=12%, signal=29%
GO_CELLULAR_RESPONSE_TO_ORGANIC_CYCLIC_COMPOUND	457	0.300716	1.15118	0.234542	0.537963	1	3625	tags=24%, list=18%, signal=28%
GO_MUSCLE_SYSTEM_PROCESS	281	0.45025	1.36276	0.102083	0.538045	1	3812	tags=33%, list=19%, signal=40%
GO_MYOTUBE_DIFFERENTIATION	57	0.38694	1.14913	0.238901	0.538119	1	5421	tags=40%, list=26%, signal=55%
GO_POSITIVE_REGULATION_OF_PHOSPHATASE_ACTIVITY	28	0.401673	1.15284	0.273684	0.538121	1	3528	tags=29%, list=17%, signal=34%
GO_REGULATION_OF_PHOSPHATASE_ACTIVITY	117	0.28033	1.15256	0.239583	0.538185	1	3689	tags=21%, list=18%, signal=26%
GO_CELLULAR_RESPONSE_TO_NITROGEN_COMPOUND	497	0.287552	1.15179	0.255578	0.538203	1	3625	tags=23%, list=18%, signal=27%
GO_SINGLE_ORGANISM_BEHAVIOR	381	0.350993	1.14736	0.235169	0.538238	1	3472	tags=28%, list=17%, signal=33%
GO_MESENCHYME_DEVELOPMENT	188	0.375027	1.14855	0.268499	0.538265	1	4868	tags=39%, list=24%, signal=51%
GO_POSITIVE_REGULATION_OF_CATION_TRANSMEMBRANE_TRANSPORT	97	0.374588	1.1385	0.251572	0.538272	1	3263	tags=30%, list=16%, signal=35%
GO_CELLULAR_TRANSITION_METAL_ION_HOMEOSTASIS	75	0.312914	1.13802	0.236253	0.538276	1	2409	tags=17%, list=12%, signal=20%
GO_ERYTHROCYTE_DEVELOPMENT	24	0.375958	1.14758	0.285714	0.538304	1	1906	tags=17%, list=9%, signal=18%
GO_SPROUTING_ANGIOGENESIS	45	0.403095	1.13822	0.351695	0.538356	1	3424	tags=40%, list=17%, signal=48%
GO_SALIVARY_GLAND_DEVELOPMENT	32	0.41019	1.14924	0.23299	0.538362	1	4587	tags=38%, list=22%, signal=48%
GO_REGULATION_OF_ENDOCYTOSIS	198	0.306417	1.14777	0.280335	0.538382	1	4998	tags=26%, list=24%, signal=34%
GO_POSITIVE_REGULATION_OF_NERVOUS_SYSTEM_DEVELOPMENT	429	0.329683	1.14382	0.255717	0.538414	1	3451	tags=24%, list=17%, signal=29%
GO_SYNAPTIC_TRANSMISSION_DOPAMINERGIC	17	0.498901	1.13864	0.27572	0.538435	1	2561	tags=35%, list=12%, signal=40%
GO_CELLULAR_COMPONENT_MAINTENANCE	17	0.379005	1.1519	0.30038	0.538482	1	2681	tags=18%, list=13%, signal=20%
GO_REGULATION_OF_PROTEIN_HOMODIMERIZATION_ACTIVITY	22	0.342774	1.14941	0.267207	0.538493	1	6104	tags=41%, list=30%, signal=58%
GO_NEGATIVE_REGULATION_OF_MACROAUTOPHAGY	22	0.30851	1.15292	0.28178	0.538501	1	7538	tags=50%, list=37%, signal=79%
GO_NEGATIVE_REGULATION_OF_CHEMOTAXIS	50	0.497016	1.43784	0.0587045	0.53854	1	1725	tags=28%, list=8%, signal=30%
GO_EYE_PHOTORECEPTOR_CELL_DIFFERENTIATION	42	0.382471	1.15209	0.221311	0.538611	1	2190	tags=26%, list=11%, signal=29%
GO_REGULATION_OF_MUSCLE_CELL_DIFFERENTIATION	151	0.337625	1.13738	0.270213	0.538681	1	3621	tags=23%, list=18%, signal=27%
GO_REGULATION_OF_AMINO_ACID_TRANSPORT	25	0.459158	1.15539	0.239919	0.53872	1	3332	tags=40%, list=16%, signal=48%
GO_RESPONSE_TO_INORGANIC_SUBSTANCE	479	0.293677	1.14144	0.246347	0.538736	1	3608	tags=22%, list=18%, signal=26%
GO_MULTI_ORGANISM_BEHAVIOR	75	0.373604	1.15564	0.221996	0.538743	1	3375	tags=31%, list=16%, signal=37%
GO_MONOCARBOXYLIC_ACID_BIOSYNTHETIC_PROCESS	165	0.320774	1.14389	0.246964	0.538744	1	4852	tags=35%, list=24%, signal=45%
GO_CELL_DEATH_IN_RESPONSE_TO_OXIDATIVE_STRESS	18	0.357781	1.15304	0.277778	0.538762	1	698	tags=11%, list=3%, signal=11%
GO_REGENERATION	158	0.330534	1.14189	0.2537	0.538858	1	3364	tags=27%, list=16%, signal=32%
GO_REGULATION_OF_STEM_CELL_DIFFERENTIATION	113	0.328304	1.13865	0.271399	0.53889	1	5328	tags=38%, list=26%, signal=51%
GO_REGULATION_OF_P38MAPK_CASCADE	26	0.406823	1.1375	0.290984	0.538905	1	2763	tags=23%, list=13%, signal=27%
GO_POSITIVE_REGULATION_OF_RESPONSE_TO_NUTRIENT_LEVELS	48	0.271731	1.1421	0.294589	0.538938	1	9257	tags=65%, list=45%, signal=117%
GO_MACROPHAGE_ACTIVATION	31	0.456602	1.15319	0.317992	0.538951	1	3161	tags=32%, list=15%, signal=38%
GO_INOSITOL_LIPID_MEDIATED_SIGNALING	123	0.351894	1.14942	0.265823	0.538968	1	2847	tags=19%, list=14%, signal=22%
GO_SYNAPSE_ASSEMBLY	69	0.423798	1.13701	0.295218	0.538973	1	4517	tags=42%, list=22%, signal=54%
GO_KERATAN_SULFATE_METABOLIC_PROCESS	33	0.401939	1.1346	0.3286	0.539022	1	1775	tags=18%, list=9%, signal=20%
GO_NEGATIVE_REGULATION_OF_EXTRINSIC_APOPTOTIC_SIGNALING_PATHWAY_IN_ABSENCE_OF_LIGAND	32	0.402346	1.14072	0.271605	0.539104	1	2951	tags=22%, list=14%, signal=26%
GO_ADENYLATE_CYCLASE_ACTIVATING_G_PROTEIN_COUPLED_RECEPTOR_SIGNALING_PATHWAY	73	0.408628	1.15012	0.226415	0.53911	1	3786	tags=34%, list=18%, signal=42%
GO_POSITIVE_REGULATION_OF_MICROTUBULE_POLYMERIZATION	18	0.349894	1.13949	0.291581	0.539147	1	2074	tags=11%, list=10%, signal=12%
GO_SMALL_MOLECULE_CATABOLIC_PROCESS	325	0.273718	1.13428	0.21328	0.53915	1	4070	tags=25%, list=20%, signal=31%
GO_RESPONSE_TO_RETINOIC_ACID	106	0.346938	1.14147	0.250522	0.539153	1	4719	tags=38%, list=23%, signal=49%
GO_REGULATION_OF_GLUCOSE_TRANSPORT	98	0.280113	1.1387	0.280992	0.539259	1	4161	tags=22%, list=20%, signal=28%
GO_EMBRYONIC_HEART_TUBE_DEVELOPMENT	72	0.335053	1.13467	0.253165	0.539364	1	5554	tags=42%, list=27%, signal=57%
GO_DICARBOXYLIC_ACID_METABOLIC_PROCESS	99	0.300256	1.14945	0.210526	0.539395	1	3056	tags=20%, list=15%, signal=24%
GO_REGULATION_OF_ESTABLISHMENT_OF_PROTEIN_LOCALIZATION_TO_MITOCHONDRION	126	0.254967	1.13913	0.235887	0.539412	1	4499	tags=24%, list=22%, signal=30%
GO_POSITIVE_REGULATION_OF_RESPONSE_TO_EXTRACELLULAR_STIMULUS	48	0.271731	1.1421	0.294589	0.539417	1	9257	tags=65%, list=45%, signal=117%
GO_GROWTH	401	0.311953	1.1532	0.220302	0.539451	1	3775	tags=26%, list=18%, signal=32%
GO_RESPONSE_TO_MECHANICAL_STIMULUS	208	0.345336	1.13954	0.278761	0.539523	1	3728	tags=28%, list=18%, signal=34%
GO_NEGATIVE_REGULATION_OF_SIGNAL_TRANSDUCTION_IN_ABSENCE_OF_LIGAND	32	0.402346	1.14072	0.271605	0.539585	1	2951	tags=22%, list=14%, signal=26%
GO_PHOSPHATIDIC_ACID_METABOLIC_PROCESS	32	0.39464	1.13643	0.278119	0.539632	1	2463	tags=22%, list=12%, signal=25%
GO_RESPONSE_TO_TESTOSTERONE	38	0.373478	1.13379	0.269737	0.539633	1	1821	tags=24%, list=9%, signal=26%
GO_EMBRYO_IMPLANTATION	37	0.388289	1.13621	0.268191	0.539639	1	3697	tags=24%, list=18%, signal=30%
GO_EPITHELIAL_CELL_DEVELOPMENT	184	0.299652	1.13875	0.215517	0.539665	1	5480	tags=34%, list=27%, signal=46%
GO_RESPONSE_TO_AUDITORY_STIMULUS	23	0.460025	1.13476	0.295896	0.539672	1	2762	tags=30%, list=13%, signal=35%
GO_POSITIVE_REGULATION_OF_CARDIAC_MUSCLE_TISSUE_DEVELOPMENT	28	0.438436	1.13968	0.280992	0.539695	1	3906	tags=36%, list=19%, signal=44%
GO_METANEPHROS_DEVELOPMENT	81	0.481583	1.43806	0.025641	0.539774	1	2847	tags=35%, list=14%, signal=40%
GO_PROTEIN_TRIMERIZATION	39	0.380008	1.14012	0.306554	0.539784	1	4414	tags=38%, list=22%, signal=49%
GO_NEGATIVE_REGULATION_OF_CHEMOKINE_PRODUCTION	16	0.468791	1.13346	0.305668	0.539797	1	6156	tags=63%, list=30%, signal=89%
GO_NEGATIVE_REGULATION_OF_POTASSIUM_ION_TRANSMEMBRANE_TRANSPORTER_ACTIVITY	16	0.468242	1.13986	0.280591	0.539824	1	5355	tags=44%, list=26%, signal=59%
GO_GLUTATHIONE_DERIVATIVE_BIOSYNTHETIC_PROCESS	21	0.487507	1.15378	0.287474	0.53983	1	2584	tags=33%, list=13%, signal=38%
GO_VENTRICULAR_CARDIAC_MUSCLE_CELL_ACTION_POTENTIAL	15	0.51202	1.14212	0.298056	0.539859	1	3707	tags=47%, list=18%, signal=57%
GO_REGULATION_OF_EPIDERMAL_CELL_DIFFERENTIATION	44	0.375239	1.14946	0.219067	0.539884	1	1968	tags=20%, list=10%, signal=23%
GO_CELLULAR_RESPONSE_TO_BMP_STIMULUS	94	0.382864	1.15324	0.258873	0.539886	1	5480	tags=46%, list=27%, signal=62%
GO_NEGATIVE_REGULATION_OF_NEUROTRANSMITTER_TRANSPORT	15	0.471348	1.14234	0.300813	0.539916	1	1278	tags=20%, list=6%, signal=21%
GO_EMBRYONIC_CRANIAL_SKELETON_MORPHOGENESIS	46	0.370067	1.13315	0.292373	0.539933	1	3906	tags=30%, list=19%, signal=38%
GO_METANEPHROS_MORPHOGENESIS	28	0.432421	1.13579	0.249493	0.540021	1	5189	tags=50%, list=25%, signal=67%
GO_SULFUR_COMPOUND_CATABOLIC_PROCESS	39	0.388748	1.14254	0.281376	0.540027	1	3339	tags=31%, list=16%, signal=37%
GO_REGULATION_OF_PEPTIDYL_TYROSINE_PHOSPHORYLATION	213	0.335188	1.13284	0.279678	0.540047	1	3668	tags=24%, list=18%, signal=29%
GO_MAMMARY_GLAND_EPITHELIAL_CELL_DIFFERENTIATION	16	0.430973	1.13478	0.297189	0.540124	1	2861	tags=31%, list=14%, signal=36%
GO_REGULATION_OF_PATHWAY_RESTRICTED_SMAD_PROTEIN_PHOSPHORYLATION	60	0.380873	1.13525	0.268	0.540146	1	5480	tags=48%, list=27%, signal=66%
GO_RESPONSE_TO_FIBROBLAST_GROWTH_FACTOR	115	0.316584	1.13548	0.261905	0.540151	1	3291	tags=21%, list=16%, signal=25%
GO_REGULATION_OF_CALCIUM_ION_TRANSPORT_INTO_CYTOSOL	92	0.394629	1.14264	0.286334	0.540313	1	3704	tags=32%, list=18%, signal=38%
GO_GLUTATHIONE_DERIVATIVE_METABOLIC_PROCESS	21	0.487507	1.15378	0.287474	0.540335	1	2584	tags=33%, list=13%, signal=38%
GO_RESPONSE_TO_BMP	94	0.382864	1.15324	0.258873	0.54039	1	5480	tags=46%, list=27%, signal=62%
GO_RESPONSE_TO_EPINEPHRINE	16	0.484196	1.1348	0.319149	0.540547	1	2427	tags=31%, list=12%, signal=35%
GO_NEGATIVE_REGULATION_OF_BLOOD_CIRCULATION	36	0.434816	1.15413	0.234783	0.540636	1	4118	tags=31%, list=20%, signal=38%
GO_NOTOCHORD_DEVELOPMENT	18	0.476981	1.15385	0.275934	0.540723	1	2858	tags=39%, list=14%, signal=45%
GO_KERATAN_SULFATE_BIOSYNTHETIC_PROCESS	28	0.427006	1.1313	0.32449	0.540725	1	1775	tags=21%, list=9%, signal=23%
GO_VASODILATION	26	0.425115	1.13174	0.298056	0.540813	1	2636	tags=27%, list=13%, signal=31%
GO_REGULATION_OF_HOMEOSTATIC_PROCESS	438	0.309731	1.13051	0.268085	0.54091	1	3707	tags=24%, list=18%, signal=29%
GO_TEMPERATURE_HOMEOSTASIS	26	0.458063	1.13191	0.329087	0.540945	1	2552	tags=27%, list=12%, signal=31%
GO_POSITIVE_REGULATION_OF_CYTOPLASMIC_TRANSPORT	280	0.283982	1.13024	0.283582	0.540958	1	3943	tags=22%, list=19%, signal=27%
GO_DIVALENT_INORGANIC_CATION_TRANSPORT	265	0.333271	1.12921	0.249476	0.541061	1	3799	tags=27%, list=19%, signal=33%
GO_HEART_GROWTH	26	0.448995	1.12945	0.319742	0.541063	1	3263	tags=42%, list=16%, signal=50%
GO_PYRIMIDINE_RIBONUCLEOTIDE_METABOLIC_PROCESS	24	0.342551	1.13135	0.304519	0.541092	1	665	tags=13%, list=3%, signal=13%
GO_POSITIVE_REGULATION_OF_PROTEIN_EXPORT_FROM_NUCLEUS	19	0.340186	1.12992	0.307531	0.541103	1	1839	tags=16%, list=9%, signal=17%
GO_LEUKOTRIENE_BIOSYNTHETIC_PROCESS	20	0.462811	1.13065	0.331373	0.541115	1	4091	tags=40%, list=20%, signal=50%
GO_ADULT_BEHAVIOR	132	0.371521	1.13203	0.264583	0.541184	1	3375	tags=31%, list=16%, signal=37%
GO_REACTIVE_NITROGEN_SPECIES_METABOLIC_PROCESS	19	0.404871	1.12889	0.305613	0.541209	1	4267	tags=32%, list=21%, signal=40%
GO_TRANSCRIPTION_INITIATION_FROM_RNA_POLYMERASE_II_PROMOTER	152	0.233104	1.12858	0.245161	0.541357	1	3445	tags=16%, list=17%, signal=19%
GO_NEGATIVE_REGULATION_OF_KINASE_ACTIVITY	248	0.343026	1.43876	0.0439122	0.541364	1	4067	tags=27%, list=20%, signal=33%
GO_POSITIVE_REGULATION_OF_ACTIN_FILAMENT_BUNDLE_ASSEMBLY	48	0.436041	1.43813	0.0790021	0.54139	1	6102	tags=46%, list=30%, signal=65%
GO_NEGATIVE_REGULATION_OF_OSTEOCLAST_DIFFERENTIATION	25	0.465355	1.12952	0.326882	0.541402	1	1587	tags=24%, list=8%, signal=26%
GO_CELLULAR_RESPONSE_TO_CARBOHYDRATE_STIMULUS	74	0.329139	1.1307	0.264766	0.541478	1	3139	tags=23%, list=15%, signal=27%
GO_VACUOLE_ORGANIZATION	159	0.189654	1.12824	0.28	0.541532	1	8819	tags=50%, list=43%, signal=88%
GO_POSITIVE_REGULATION_OF_EMBRYONIC_DEVELOPMENT	33	0.41923	1.12797	0.303719	0.541612	1	2437	tags=24%, list=12%, signal=27%
GO_DENDRITE_MORPHOGENESIS	41	0.39098	1.12229	0.318182	0.541741	1	5278	tags=39%, list=26%, signal=52%
GO_BILE_ACID_METABOLIC_PROCESS	35	0.408073	1.12231	0.269939	0.542153	1	5910	tags=54%, list=29%, signal=76%
GO_POSITIVE_REGULATION_OF_CELL_DEVELOPMENT	463	0.30733	1.12622	0.275862	0.542256	1	5468	tags=35%, list=27%, signal=46%
GO_REGULATION_OF_RECEPTOR_RECYCLING	19	0.415384	1.12571	0.331915	0.542369	1	6706	tags=53%, list=33%, signal=78%
GO_REGULATION_OF_MACROPHAGE_ACTIVATION	26	0.429937	1.1238	0.298729	0.542379	1	3445	tags=31%, list=17%, signal=37%
GO_CELLULAR_RESPONSE_TO_ESTROGEN_STIMULUS	40	0.391369	1.12635	0.276423	0.542467	1	3528	tags=33%, list=17%, signal=39%
GO_MULTICELLULAR_ORGANISM_METABOLIC_PROCESS	91	0.410216	1.12399	0.333333	0.542493	1	4259	tags=45%, list=21%, signal=57%
GO_NON_CANONICAL_WNT_SIGNALING_PATHWAY	140	0.259925	1.12587	0.309474	0.542497	1	2919	tags=14%, list=14%, signal=17%
GO_EYE_DEVELOPMENT	323	0.319215	1.12235	0.279826	0.542538	1	4592	tags=31%, list=22%, signal=40%
GO_WOUND_HEALING	465	0.30145	1.12466	0.267516	0.542549	1	3730	tags=23%, list=18%, signal=28%
GO_REGULATION_OF_PLATELET_ACTIVATION	31	0.46257	1.12651	0.340426	0.542601	1	2129	tags=23%, list=10%, signal=25%
GO_NEGATIVE_REGULATION_OF_EPITHELIAL_CELL_APOPTOTIC_PROCESS	34	0.414339	1.12279	0.300211	0.542623	1	1839	tags=21%, list=9%, signal=23%
GO_AMEBOIDAL_TYPE_CELL_MIGRATION	152	0.334571	1.12035	0.312896	0.542649	1	4725	tags=32%, list=23%, signal=42%
GO_DEVELOPMENTAL_PIGMENTATION	38	0.454134	1.43896	0.0591966	0.542653	1	5347	tags=42%, list=26%, signal=57%
GO_GLYCEROLIPID_BIOSYNTHETIC_PROCESS	208	0.259417	1.12413	0.249489	0.542685	1	4718	tags=21%, list=23%, signal=27%
GO_POSITIVE_REGULATION_OF_ALCOHOL_BIOSYNTHETIC_PROCESS	23	0.471526	1.12081	0.324841	0.542689	1	3346	tags=39%, list=16%, signal=47%
GO_REGULATION_OF_HEAT_GENERATION	15	0.510071	1.12482	0.316008	0.542703	1	1973	tags=27%, list=10%, signal=29%
GO_EMBRYONIC_DIGESTIVE_TRACT_DEVELOPMENT	33	0.478751	1.12245	0.331915	0.542789	1	4922	tags=55%, list=24%, signal=72%
GO_POSITIVE_REGULATION_OF_SODIUM_ION_TRANSMEMBRANE_TRANSPORT	17	0.470535	1.125	0.319361	0.542804	1	2561	tags=24%, list=12%, signal=27%
GO_NEGATIVE_REGULATION_OF_CELL_DEVELOPMENT	300	0.311672	1.12522	0.280591	0.542814	1	3706	tags=25%, list=18%, signal=30%
GO_REGULATION_OF_REACTIVE_OXYGEN_SPECIES_METABOLIC_PROCESS	148	0.316211	1.1205	0.298781	0.542837	1	5095	tags=32%, list=25%, signal=43%
GO_CELLULAR_GLUCOSE_HOMEOSTASIS	75	0.311418	1.12425	0.260437	0.542893	1	3139	tags=21%, list=15%, signal=25%
GO_PROTEIN_HOMOOLIGOMERIZATION	246	0.274337	1.12308	0.237895	0.542905	1	4451	tags=26%, list=22%, signal=33%
GO_COGNITION	249	0.347815	1.12	0.275424	0.542931	1	3382	tags=27%, list=16%, signal=32%
GO_EMBRYONIC_HEART_TUBE_MORPHOGENESIS	61	0.336383	1.12281	0.246436	0.543037	1	5729	tags=43%, list=28%, signal=59%
GO_CELLULAR_RESPONSE_TO_ESTRADIOL_STIMULUS	30	0.429624	1.12086	0.28	0.543043	1	2964	tags=37%, list=14%, signal=43%
GO_CELLULAR_RESPONSE_TO_FLUID_SHEAR_STRESS	19	0.425353	1.12652	0.342799	0.543052	1	2855	tags=26%, list=14%, signal=31%
GO_QUATERNARY_AMMONIUM_GROUP_TRANSPORT	18	0.420629	1.12111	0.294606	0.543066	1	2166	tags=22%, list=11%, signal=25%
GO_STRIATED_MUSCLE_CONTRACTION	98	0.398105	1.12674	0.294118	0.54308	1	2111	tags=21%, list=10%, signal=24%
GO_POSITIVE_REGULATION_OF_POTASSIUM_ION_TRANSPORT	38	0.420203	1.1213	0.286598	0.543203	1	3263	tags=39%, list=16%, signal=47%
GO_SENSORY_PERCEPTION_OF_LIGHT_STIMULUS	211	0.335589	1.11795	0.207589	0.543229	1	4672	tags=36%, list=23%, signal=46%
GO_SENSORY_ORGAN_DEVELOPMENT	490	0.319377	1.12314	0.259574	0.543231	1	4592	tags=31%, list=22%, signal=40%
GO_POSITIVE_REGULATION_OF_KINASE_ACTIVITY	479	0.278214	1.11863	0.291242	0.54328	1	3869	tags=22%, list=19%, signal=27%
GO_CENTRAL_NERVOUS_SYSTEM_NEURON_DEVELOPMENT	69	0.383703	1.12683	0.271368	0.543373	1	2972	tags=25%, list=14%, signal=29%
GO_POSITIVE_REGULATION_OF_FATTY_ACID_METABOLIC_PROCESS	33	0.431316	1.1181	0.29899	0.54338	1	5194	tags=36%, list=25%, signal=49%
GO_ACTIN_FILAMENT_BASED_MOVEMENT	93	0.400925	1.1187	0.308511	0.543584	1	2427	tags=20%, list=12%, signal=23%
GO_SPERM_MOTILITY	48	0.402343	1.11936	0.245868	0.543696	1	1680	tags=19%, list=8%, signal=20%
GO_REGULATION_OF_MUSCLE_ORGAN_DEVELOPMENT	101	0.358584	1.11817	0.273707	0.543698	1	3070	tags=23%, list=15%, signal=27%
GO_LAMELLIPODIUM_ASSEMBLY	30	0.32413	1.11878	0.329764	0.543885	1	5112	tags=27%, list=25%, signal=35%
GO_POSITIVE_REGULATION_OF_PEPTIDYL_TYROSINE_PHOSPHORYLATION	162	0.357556	1.11898	0.300207	0.543952	1	2862	tags=23%, list=14%, signal=26%
GO_IONOTROPIC_GLUTAMATE_RECEPTOR_SIGNALING_PATHWAY	24	0.591308	1.43902	0.0504202	0.544395	1	3375	tags=54%, list=16%, signal=65%
GO_REGULATION_OF_REACTIVE_OXYGEN_SPECIES_BIOSYNTHETIC_PROCESS	64	0.36335	1.11707	0.321138	0.544451	1	2962	tags=23%, list=14%, signal=27%
GO_RESPONSE_TO_ORGANOPHOSPHORUS	139	0.344823	1.11674	0.272727	0.544605	1	4032	tags=33%, list=20%, signal=41%
GO_REGULATION_OF_VESICLE_FUSION	60	0.292878	1.11645	0.291405	0.544736	1	5075	tags=30%, list=25%, signal=40%
GO_NEGATIVE_REGULATION_OF_ENDOPLASMIC_RETICULUM_STRESS_INDUCED_INTRINSIC_APOPTOTIC_SIGNALING_PATHWAY	19	0.369036	1.11527	0.339216	0.545599	1	3472	tags=26%, list=17%, signal=32%
GO_RESPONSE_TO_AMINE	48	0.369551	1.11545	0.287785	0.545695	1	3528	tags=29%, list=17%, signal=35%
GO_MODULATION_OF_SYNAPTIC_TRANSMISSION	298	0.345213	1.11383	0.264583	0.545729	1	4014	tags=31%, list=20%, signal=37%
GO_BIOMINERAL_TISSUE_DEVELOPMENT	75	0.37447	1.11312	0.28252	0.54577	1	4063	tags=29%, list=20%, signal=36%
GO_REGULATION_OF_GLUCONEOGENESIS	37	0.467791	1.43917	0.0617284	0.545804	1	3037	tags=27%, list=15%, signal=32%
GO_PROTEOGLYCAN_METABOLIC_PROCESS	82	0.351326	1.11357	0.33543	0.545808	1	6611	tags=49%, list=32%, signal=72%
GO_NOTCH_SIGNALING_PATHWAY	114	0.317659	1.1156	0.317623	0.545819	1	3621	tags=24%, list=18%, signal=29%
GO_WNT_SIGNALING_PATHWAY_CALCIUM_MODULATING_PATHWAY	39	0.336855	1.11487	0.309917	0.545935	1	4525	tags=28%, list=22%, signal=36%
GO_RESPONSE_TO_OXYGEN_LEVELS	310	0.29164	1.11278	0.297917	0.545942	1	4189	tags=27%, list=20%, signal=33%
GO_VACUOLE_FUSION	21	0.28989	1.11389	0.300403	0.546074	1	9228	tags=57%, list=45%, signal=104%
GO_REGULATION_OF_MUSCLE_TISSUE_DEVELOPMENT	101	0.355935	1.11315	0.283898	0.546155	1	3070	tags=23%, list=15%, signal=27%
GO_REGULATION_OF_CELLULAR_AMINE_METABOLIC_PROCESS	88	0.281997	1.11451	0.271318	0.546224	1	2809	tags=16%, list=14%, signal=18%
GO_RESPONSE_TO_DIETARY_EXCESS	21	0.450871	1.11391	0.306748	0.546478	1	2763	tags=33%, list=13%, signal=38%
GO_OVULATION	18	0.462628	1.11408	0.345114	0.546578	1	6656	tags=67%, list=32%, signal=99%
GO_AXONEMAL_DYNEIN_COMPLEX_ASSEMBLY	19	0.771591	1.43947	0.0843373	0.546882	1	4366	tags=89%, list=21%, signal=114%
GO_CARDIAC_VENTRICLE_DEVELOPMENT	106	0.351605	1.10906	0.304348	0.547817	1	3230	tags=27%, list=16%, signal=32%
GO_REGULATION_OF_CARDIAC_MUSCLE_CELL_PROLIFERATION	29	0.422356	1.11155	0.33049	0.547866	1	3070	tags=34%, list=15%, signal=40%
GO_REGULATION_OF_CARDIAC_MUSCLE_CELL_ACTION_POTENTIAL	19	0.426312	1.10923	0.331942	0.547956	1	3281	tags=32%, list=16%, signal=38%
GO_MONOVALENT_INORGANIC_CATION_TRANSPORT	429	0.312702	1.10825	0.221258	0.548161	1	3007	tags=21%, list=15%, signal=24%
GO_SPERM_EGG_RECOGNITION	45	0.390965	1.10863	0.276342	0.548268	1	3351	tags=33%, list=16%, signal=40%
GO_COLUMNAR_CUBOIDAL_EPITHELIAL_CELL_DIFFERENTIATION	109	0.328134	1.10838	0.266811	0.548354	1	4040	tags=30%, list=20%, signal=37%
GO_POSITIVE_REGULATION_OF_ERBB_SIGNALING_PATHWAY	36	0.38465	1.10925	0.294479	0.548364	1	2636	tags=22%, list=13%, signal=25%
GO_PANCREAS_DEVELOPMENT	72	0.371714	1.10946	0.260331	0.548415	1	4094	tags=33%, list=20%, signal=41%
GO_DORSAL_VENTRAL_PATTERN_FORMATION	91	0.358472	1.10779	0.279762	0.548568	1	3828	tags=30%, list=19%, signal=36%
GO_POSITIVE_REGULATION_OF_PHOSPHOLIPID_METABOLIC_PROCESS	41	0.507965	1.43954	0.0733753	0.548609	1	5091	tags=44%, list=25%, signal=58%
GO_MYELOID_CELL_DIFFERENTIATION	187	0.301146	1.10948	0.309917	0.548808	1	5279	tags=32%, list=26%, signal=43%
GO_REGULATION_OF_DENDRITE_MORPHOGENESIS	74	0.326987	1.1096	0.325911	0.549005	1	5468	tags=43%, list=27%, signal=59%
GO_REGULATION_OF_SYNAPTIC_VESICLE_TRANSPORT	29	0.390634	1.10974	0.358921	0.549178	1	4994	tags=41%, list=24%, signal=55%
GO_CENTRAL_NERVOUS_SYSTEM_NEURON_AXONOGENESIS	26	0.42492	1.11056	0.329832	0.549347	1	1974	tags=31%, list=10%, signal=34%
GO_STRIATED_MUSCLE_CELL_DIFFERENTIATION	172	0.339656	1.10985	0.284165	0.549412	1	4740	tags=31%, list=23%, signal=40%
GO_BRAIN_MORPHOGENESIS	34	0.375189	1.11019	0.265263	0.549629	1	2190	tags=24%, list=11%, signal=26%
GO_HEPARAN_SULFATE_PROTEOGLYCAN_BIOSYNTHETIC_PROCESS	23	0.384687	1.10997	0.306418	0.549631	1	6596	tags=43%, list=32%, signal=64%
GO_NEGATIVE_REGULATION_OF_CATECHOLAMINE_SECRETION	16	0.662967	1.43955	0.0522876	0.550506	1	3382	tags=50%, list=16%, signal=60%
GO_REGULATION_OF_SYNAPTIC_TRANSMISSION_GLUTAMATERGIC	50	0.57226	1.44008	0.0709812	0.551005	1	5525	tags=62%, list=27%, signal=85%
GO_NEGATIVE_REGULATION_OF_EPIDERMIS_DEVELOPMENT	15	0.457142	1.10597	0.336049	0.551685	1	1859	tags=33%, list=9%, signal=37%
GO_POSITIVE_REGULATION_OF_CALCIUM_ION_TRANSPORT	106	0.365263	1.1039	0.323725	0.551967	1	3704	tags=31%, list=18%, signal=38%
GO_KIDNEY_MORPHOGENESIS	82	0.482699	1.44039	0.026749	0.551998	1	3614	tags=39%, list=18%, signal=47%
GO_EMBRYONIC_ORGAN_DEVELOPMENT	404	0.313344	1.10156	0.299578	0.552129	1	4780	tags=34%, list=23%, signal=44%
GO_MIDDLE_EAR_MORPHOGENESIS	20	0.453801	1.10427	0.341414	0.552134	1	4708	tags=45%, list=23%, signal=58%
GO_JNK_CASCADE	82	0.292204	1.10392	0.334677	0.552359	1	1824	tags=11%, list=9%, signal=12%
GO_SYNAPTIC_VESICLE_ENDOCYTOSIS	17	0.421483	1.10437	0.348889	0.552387	1	2434	tags=18%, list=12%, signal=20%
GO_NEGATIVE_REGULATION_OF_MUSCLE_CONTRACTION	22	0.447203	1.10528	0.325431	0.552492	1	1907	tags=23%, list=9%, signal=25%
GO_INTRACELLULAR_LIPID_TRANSPORT	20	0.334525	1.10156	0.333333	0.552563	1	8536	tags=60%, list=42%, signal=103%
GO_REGULATION_OF_ALCOHOL_BIOSYNTHETIC_PROCESS	45	0.411583	1.10444	0.324094	0.552695	1	3346	tags=31%, list=16%, signal=37%
GO_PALATE_DEVELOPMENT	84	0.360067	1.10069	0.346154	0.552886	1	4525	tags=38%, list=22%, signal=49%
GO_REGULATION_OF_PLASMA_MEMBRANE_ORGANIZATION	73	0.35333	1.44659	0.0595483	0.552898	1	5972	tags=36%, list=29%, signal=50%
GO_NEGATIVE_REGULATION_OF_PEPTIDASE_ACTIVITY	239	0.321681	1.10481	0.278373	0.552921	1	4379	tags=32%, list=21%, signal=40%
GO_PROTEIN_PALMITOYLATION	23	0.328582	1.10088	0.337838	0.552947	1	3254	tags=17%, list=16%, signal=21%
GO_REGULATION_OF_TRANSCRIPTION_REGULATORY_REGION_DNA_BINDING	36	0.379232	1.10042	0.342268	0.552976	1	3621	tags=31%, list=18%, signal=37%
GO_PHOTORECEPTOR_CELL_DIFFERENTIATION	50	0.354401	1.10157	0.273486	0.552983	1	2190	tags=24%, list=11%, signal=27%
GO_REGULATION_OF_PROTEIN_IMPORT	182	0.293334	1.10224	0.325153	0.553006	1	2951	tags=17%, list=14%, signal=20%
GO_NEGATIVE_REGULATION_OF_LEUKOCYTE_MIGRATION	31	0.465292	1.10448	0.330544	0.553075	1	3362	tags=35%, list=16%, signal=42%
GO_CGMP_BIOSYNTHETIC_PROCESS	15	0.488037	1.10189	0.314225	0.553218	1	3549	tags=47%, list=17%, signal=56%
GO_NEGATIVE_REGULATION_OF_NUCLEOSIDE_METABOLIC_PROCESS	19	0.418743	1.10232	0.319415	0.553283	1	3303	tags=26%, list=16%, signal=31%
GO_REGULATION_OF_HORMONE_METABOLIC_PROCESS	26	0.42212	1.10159	0.320166	0.553375	1	5189	tags=42%, list=25%, signal=57%
GO_MUSCLE_STRUCTURE_DEVELOPMENT	431	0.332257	1.10269	0.311947	0.553412	1	4749	tags=33%, list=23%, signal=43%
GO_NEGATIVE_REGULATION_OF_ATP_METABOLIC_PROCESS	19	0.418743	1.10232	0.319415	0.553724	1	3303	tags=26%, list=16%, signal=31%
GO_NEGATIVE_REGULATION_OF_REACTIVE_OXYGEN_SPECIES_METABOLIC_PROCESS	42	0.35485	1.10276	0.339506	0.553732	1	2825	tags=21%, list=14%, signal=25%
GO_NEPHRON_DEVELOPMENT	115	0.47353	1.44045	0.0443038	0.553762	1	5010	tags=47%, list=24%, signal=62%
GO_POSITIVE_REGULATION_OF_PHOSPHOLIPASE_ACTIVITY	53	0.538247	1.44672	0.0494845	0.554534	1	3906	tags=43%, list=19%, signal=53%
GO_POSITIVE_REGULATION_OF_CELLULAR_AMIDE_METABOLIC_PROCESS	109	0.220157	1.09937	0.296443	0.554579	1	3869	tags=17%, list=19%, signal=21%
GO_ER_TO_GOLGI_VESICLE_MEDIATED_TRANSPORT	163	0.252894	1.44724	0.06917	0.554975	1	6693	tags=31%, list=33%, signal=45%
GO_VASCULATURE_DEVELOPMENT	468	0.419217	1.44058	0.105042	0.555366	1	5256	tags=43%, list=26%, signal=56%
GO_REGULATION_OF_BLOOD_PRESSURE	169	0.473415	1.44122	0.0407725	0.555522	1	4130	tags=41%, list=20%, signal=51%
GO_DETECTION_OF_MECHANICAL_STIMULUS	41	0.40316	1.09851	0.311111	0.555776	1	5859	tags=46%, list=29%, signal=65%
GO_NEURON_PROJECTION_GUIDANCE	204	0.3472	1.09793	0.315335	0.555989	1	3198	tags=26%, list=16%, signal=31%
GO_NEGATIVE_REGULATION_OF_NEURON_DIFFERENTIATION	189	0.305752	1.09769	0.293249	0.556048	1	4656	tags=30%, list=23%, signal=39%
GO_POSITIVE_REGULATION_OF_CAMP_METABOLIC_PROCESS	89	0.498001	1.44174	0.0313808	0.556053	1	3095	tags=36%, list=15%, signal=42%
GO_ERYTHROCYTE_HOMEOSTASIS	73	0.2719	1.098	0.302605	0.556303	1	6731	tags=38%, list=33%, signal=57%
GO_REGULATION_OF_BIOMINERAL_TISSUE_DEVELOPMENT	74	0.372299	1.09632	0.334746	0.556876	1	3835	tags=32%, list=19%, signal=40%
GO_FATTY_ACID_DERIVATIVE_METABOLIC_PROCESS	92	0.47319	1.44404	0.0360721	0.556893	1	4171	tags=41%, list=20%, signal=52%
GO_NEGATIVE_REGULATION_OF_PHOSPHOPROTEIN_PHOSPHATASE_ACTIVITY	15	0.39728	1.09587	0.335984	0.556894	1	3648	tags=33%, list=18%, signal=41%
GO_REGULATION_OF_ENDOPLASMIC_RETICULUM_STRESS_INDUCED_INTRINSIC_APOPTOTIC_SIGNALING_PATHWAY	30	0.28905	1.09563	0.356299	0.556899	1	3472	tags=20%, list=17%, signal=24%
GO_SYNCYTIUM_FORMATION	25	0.537183	1.4473	0.0625	0.556912	1	5421	tags=44%, list=26%, signal=60%
GO_POSITIVE_REGULATION_OF_RESPONSE_TO_OXIDATIVE_STRESS	15	0.430849	1.09595	0.346535	0.557173	1	2773	tags=20%, list=14%, signal=23%
GO_NEGATIVE_REGULATION_OF_BLOOD_PRESSURE	43	0.393583	1.09525	0.330435	0.557218	1	3775	tags=35%, list=18%, signal=43%
GO_HEMOSTASIS	308	0.297616	1.09637	0.28903	0.557222	1	5113	tags=30%, list=25%, signal=39%
GO_REGULATION_OF_CELL_PROLIFERATION_INVOLVED_IN_HEART_MORPHOGENESIS	15	0.450891	1.09654	0.353783	0.557314	1	2674	tags=20%, list=13%, signal=23%
GO_ENDODERM_DEVELOPMENT	70	0.342615	1.09662	0.323232	0.55761	1	4020	tags=33%, list=20%, signal=41%
GO_NONMOTILE_PRIMARY_CILIUM_ASSEMBLY	22	0.488581	1.44317	0.0922131	0.557618	1	5318	tags=45%, list=26%, signal=61%
GO_SPERM_CAPACITATION	17	0.597043	1.44251	0.0741483	0.557815	1	3544	tags=35%, list=17%, signal=43%
GO_LIPID_OXIDATION	68	0.383102	1.44181	0.0668016	0.557852	1	5639	tags=41%, list=27%, signal=57%
GO_REGULATION_OF_TRANSMEMBRANE_RECEPTOR_PROTEIN_SERINE_THREONINE_KINASE_SIGNALING_PATHWAY	205	0.432517	1.44736	0.0575693	0.558804	1	3621	tags=32%, list=18%, signal=39%
GO_ICOSANOID_METABOLIC_PROCESS	92	0.47319	1.44404	0.0360721	0.558948	1	4171	tags=41%, list=20%, signal=52%
GO_REGULATION_OF_NITRIC_OXIDE_SYNTHASE_ACTIVITY	48	0.327873	1.09413	0.330578	0.558956	1	3745	tags=21%, list=18%, signal=25%
GO_ENERGY_RESERVE_METABOLIC_PROCESS	72	0.419546	1.44904	0.0652632	0.559732	1	3303	tags=19%, list=16%, signal=23%
GO_REGULATION_OF_VOLTAGE_GATED_CALCIUM_CHANNEL_ACTIVITY	25	0.569199	1.45302	0.0682303	0.559788	1	3263	tags=36%, list=16%, signal=43%
GO_REGULATION_OF_PHOSPHOLIPASE_ACTIVITY	64	0.527059	1.45369	0.0524109	0.559912	1	3906	tags=41%, list=19%, signal=50%
GO_POSITIVE_REGULATION_OF_CATABOLIC_PROCESS	393	0.184524	1.09318	0.300613	0.56048	1	4134	tags=18%, list=20%, signal=23%
GO_FATTY_ACID_BETA_OXIDATION_USING_ACYL_COA_DEHYDROGENASE	18	0.503843	1.44814	0.10119	0.560511	1	5639	tags=50%, list=27%, signal=69%
GO_POSITIVE_REGULATION_OF_CELLULAR_RESPONSE_TO_INSULIN_STIMULUS	23	0.486437	1.44745	0.100402	0.560549	1	4161	tags=30%, list=20%, signal=38%
GO_ENDOTHELIAL_CELL_MIGRATION	57	0.354106	1.09279	0.348195	0.560735	1	4725	tags=33%, list=23%, signal=43%
GO_CELLULAR_RESPONSE_TO_GLUCAGON_STIMULUS	38	0.364363	1.09244	0.319239	0.560952	1	2919	tags=24%, list=14%, signal=28%
GO_REGULATION_OF_GRANULOCYTE_DIFFERENTIATION	16	0.575209	1.454	0.0828283	0.561091	1	4593	tags=44%, list=22%, signal=56%
GO_BRANCHED_CHAIN_AMINO_ACID_METABOLIC_PROCESS	23	0.460084	1.4493	0.109127	0.561152	1	5434	tags=52%, list=26%, signal=71%
GO_POSITIVE_REGULATION_OF_FAT_CELL_DIFFERENTIATION	51	0.507486	1.4519	0.067086	0.561317	1	3657	tags=37%, list=18%, signal=45%
GO_RESPONSE_TO_IMMOBILIZATION_STRESS	22	0.424066	1.09161	0.341699	0.562159	1	3261	tags=32%, list=16%, signal=38%
GO_POSITIVE_REGULATION_OF_NEUROTRANSMITTER_TRANSPORT	16	0.640612	1.44957	0.0559006	0.562402	1	2561	tags=38%, list=12%, signal=43%
GO_VASCULOGENESIS	59	0.47895	1.45411	0.0901804	0.562995	1	5676	tags=53%, list=28%, signal=72%
GO_DEVELOPMENTAL_GROWTH_INVOLVED_IN_MORPHOGENESIS	103	0.438019	1.45807	0.041841	0.563126	1	4020	tags=35%, list=20%, signal=43%
GO_REGULATION_OF_POLYSACCHARIDE_METABOLIC_PROCESS	43	0.445426	1.45705	0.0552147	0.564071	1	5187	tags=37%, list=25%, signal=50%
GO_UTERUS_DEVELOPMENT	18	0.638625	1.45843	0.056338	0.564306	1	3614	tags=50%, list=18%, signal=61%
GO_CHONDROCYTE_DEVELOPMENT	21	0.558191	1.44966	0.110204	0.564312	1	3098	tags=38%, list=15%, signal=45%
GO_REGULATION_OF_SMOOTH_MUSCLE_CELL_DIFFERENTIATION	20	0.5968	1.45427	0.047817	0.564553	1	4265	tags=50%, list=21%, signal=63%
GO_POSITIVE_REGULATION_OF_PROTEIN_AUTOPHOSPHORYLATION	22	0.46369	1.459	0.0881764	0.564755	1	3331	tags=23%, list=16%, signal=27%
GO_CELLULAR_RESPONSE_TO_DRUG	65	0.337218	1.08991	0.318376	0.565049	1	2427	tags=23%, list=12%, signal=26%
GO_POSITIVE_REGULATION_OF_LIPID_KINASE_ACTIVITY	31	0.539356	1.45605	0.0645833	0.565369	1	4922	tags=45%, list=24%, signal=59%
GO_REGULATION_OF_I_KAPPAB_KINASE_NF_KAPPAB_SIGNALING	233	0.291016	1.08947	0.350105	0.565524	1	4073	tags=21%, list=20%, signal=26%
GO_REGULATION_OF_ENDOTHELIAL_CELL_PROLIFERATION	98	0.500789	1.45465	0.0879828	0.565538	1	4552	tags=43%, list=22%, signal=55%
GO_ARTERY_DEVELOPMENT	75	0.474538	1.44989	0.0793991	0.565598	1	5480	tags=45%, list=27%, signal=62%
GO_TRANSMISSION_OF_NERVE_IMPULSE	54	0.577161	1.45522	0.029724	0.565945	1	2902	tags=43%, list=14%, signal=49%
GO_PURINE_CONTAINING_COMPOUND_CATABOLIC_PROCESS	50	0.354532	1.08808	0.35343	0.565968	1	4029	tags=30%, list=20%, signal=37%
GO_POSITIVE_REGULATION_OF_GROWTH	234	0.290102	1.08901	0.290948	0.565971	1	4136	tags=23%, list=20%, signal=29%
GO_FATTY_ACID_BIOSYNTHETIC_PROCESS	108	0.314412	1.08846	0.311377	0.566142	1	4852	tags=33%, list=24%, signal=43%
GO_NEGATIVE_REGULATION_OF_AXON_EXTENSION	38	0.364416	1.08813	0.326403	0.566322	1	1665	tags=21%, list=8%, signal=23%
GO_SENSORY_PERCEPTION_OF_PAIN	75	0.395133	1.08858	0.329114	0.566333	1	3910	tags=39%, list=19%, signal=48%
GO_MAMMARY_GLAND_LOBULE_DEVELOPMENT	17	0.587233	1.46039	0.052	0.566933	1	3828	tags=53%, list=19%, signal=65%
GO_NEGATIVE_REGULATION_OF_RESPONSE_TO_NUTRIENT_LEVELS	36	0.417108	1.45901	0.0736842	0.567023	1	4118	tags=33%, list=20%, signal=42%
GO_NEURAL_RETINA_DEVELOPMENT	50	0.376024	1.08633	0.333333	0.568469	1	2117	tags=20%, list=10%, signal=22%
GO_THYMUS_DEVELOPMENT	46	0.317427	1.08653	0.327161	0.568517	1	2048	tags=17%, list=10%, signal=19%
GO_PIGMENTATION	83	0.367225	1.46257	0.0365854	0.569098	1	4567	tags=30%, list=22%, signal=39%
GO_MAMMARY_GLAND_ALVEOLUS_DEVELOPMENT	17	0.587233	1.46039	0.052	0.569275	1	3828	tags=53%, list=19%, signal=65%
GO_REGULATION_OF_PHOSPHOPROTEIN_PHOSPHATASE_ACTIVITY	58	0.268428	1.08567	0.34728	0.569306	1	3648	tags=17%, list=18%, signal=21%
GO_NEGATIVE_REGULATION_OF_RESPONSE_TO_EXTRACELLULAR_STIMULUS	36	0.417108	1.45901	0.0736842	0.569347	1	4118	tags=33%, list=20%, signal=42%
GO_NEGATIVE_REGULATION_OF_EPITHELIAL_CELL_PROLIFERATION	115	0.309171	1.08494	0.35512	0.569379	1	3906	tags=30%, list=19%, signal=36%
GO_VENTRICULAR_SEPTUM_DEVELOPMENT	54	0.354115	1.08504	0.34728	0.569629	1	5218	tags=39%, list=25%, signal=52%
GO_MESONEPHROS_DEVELOPMENT	90	0.499738	1.46092	0.0336842	0.569741	1	3621	tags=37%, list=18%, signal=44%
GO_PHOTORECEPTOR_CELL_MAINTENANCE	35	0.370098	1.08511	0.33547	0.569947	1	2748	tags=31%, list=13%, signal=36%
GO_NEUROTRANSMITTER_UPTAKE	15	0.464324	1.08308	0.346693	0.569975	1	2726	tags=33%, list=13%, signal=38%
GO_NEGATIVE_REGULATION_OF_PLATELET_ACTIVATION	17	0.62524	1.46151	0.0487288	0.570136	1	2129	tags=35%, list=10%, signal=39%
GO_ERK1_AND_ERK2_CASCADE	22	0.412804	1.08229	0.343434	0.570176	1	3828	tags=36%, list=19%, signal=45%
GO_REGULATION_OF_CHEMOTAXIS	179	0.368019	1.08251	0.369198	0.570243	1	3621	tags=30%, list=18%, signal=36%
GO_NEUROMUSCULAR_PROCESS_CONTROLLING_BALANCE	50	0.364153	1.08313	0.321962	0.570345	1	2063	tags=22%, list=10%, signal=24%
GO_POSITIVE_REGULATION_OF_SEQUESTERING_OF_CALCIUM_ION	16	0.44629	1.08424	0.378882	0.570348	1	1085	tags=19%, list=5%, signal=20%
GO_POSITIVE_REGULATION_OF_LOCOMOTION	417	0.327603	1.08326	0.364026	0.570537	1	3749	tags=26%, list=18%, signal=32%
GO_REGULATION_OF_PROTEIN_POLYMERIZATION	169	0.256612	1.08256	0.302376	0.570579	1	2259	tags=12%, list=11%, signal=13%
GO_REGULATION_OF_EXTENT_OF_CELL_GROWTH	100	0.318082	1.08359	0.346473	0.57073	1	4635	tags=29%, list=23%, signal=37%
GO_CELL_FATE_DETERMINATION	43	0.400878	1.08334	0.355865	0.570805	1	3553	tags=37%, list=17%, signal=45%
GO_REGULATION_OF_PROTEIN_TARGETING_TO_MEMBRANE	30	0.322929	1.0837	0.318091	0.570942	1	6016	tags=37%, list=29%, signal=52%
GO_BONE_GROWTH	20	0.605177	1.46262	0.0474227	0.571295	1	4434	tags=55%, list=22%, signal=70%
GO_BONE_REMODELING	35	0.388199	1.08091	0.382796	0.572328	1	3763	tags=23%, list=18%, signal=28%
GO_REGULATION_OF_PROTEIN_TYROSINE_KINASE_ACTIVITY	61	0.30019	1.07737	0.328713	0.572739	1	2954	tags=21%, list=14%, signal=25%
GO_POSITIVE_REGULATION_OF_EPITHELIAL_CELL_DIFFERENTIATION	57	0.358457	1.07756	0.333333	0.572794	1	2926	tags=25%, list=14%, signal=29%
GO_NEGATIVE_REGULATION_OF_CARDIAC_MUSCLE_TISSUE_DEVELOPMENT	17	0.460418	1.07699	0.368313	0.573016	1	1070	tags=18%, list=5%, signal=19%
GO_NEGATIVE_REGULATION_OF_TRANSFERASE_ACTIVITY	346	0.223918	1.07759	0.331337	0.573164	1	3002	tags=16%, list=15%, signal=19%
GO_NEGATIVE_REGULATION_OF_NERVOUS_SYSTEM_DEVELOPMENT	260	0.293171	1.07642	0.329114	0.573208	1	3779	tags=23%, list=18%, signal=28%
GO_RESPONSE_TO_MINERALOCORTICOID	35	0.384288	1.07656	0.353414	0.573392	1	3587	tags=34%, list=17%, signal=41%
GO_CERAMIDE_METABOLIC_PROCESS	67	0.298177	1.07767	0.336714	0.573416	1	3998	tags=21%, list=19%, signal=26%
GO_REGULATION_OF_TUMOR_NECROSIS_FACTOR_MEDIATED_SIGNALING_PATHWAY	49	0.271686	1.07447	0.371002	0.57356	1	3727	tags=16%, list=18%, signal=20%
GO_FATTY_ACID_METABOLIC_PROCESS	287	0.380077	1.46263	0.030303	0.573656	1	5091	tags=38%, list=25%, signal=50%
GO_PHOSPHOLIPID_BIOSYNTHETIC_PROCESS	233	0.226857	1.07776	0.299587	0.573697	1	4759	tags=19%, list=23%, signal=24%
GO_RESPONSE_TO_CORTICOSTERONE	26	0.404142	1.07483	0.348077	0.573726	1	3587	tags=38%, list=17%, signal=47%
GO_FIBRINOLYSIS	21	0.43616	1.07459	0.338912	0.573762	1	5596	tags=48%, list=27%, signal=65%
GO_RESPONSE_TO_PURINE_CONTAINING_COMPOUND	158	0.329639	1.07405	0.334008	0.573945	1	3927	tags=32%, list=19%, signal=39%
GO_PERIPHERAL_NERVOUS_SYSTEM_DEVELOPMENT	69	0.360473	1.07849	0.338235	0.573965	1	2921	tags=30%, list=14%, signal=35%
GO_POSITIVE_REGULATION_OF_MAP_KINASE_ACTIVITY	207	0.307026	1.07493	0.35865	0.573976	1	4950	tags=29%, list=24%, signal=37%
GO_NEGATIVE_REGULATION_OF_REGULATED_SECRETORY_PATHWAY	21	0.395231	1.07381	0.367556	0.573988	1	3301	tags=19%, list=16%, signal=23%
GO_INTRACELLULAR_STEROID_HORMONE_RECEPTOR_SIGNALING_PATHWAY	68	0.245736	1.0778	0.34413	0.574035	1	3173	tags=21%, list=15%, signal=24%
GO_NEPHRON_TUBULE_FORMATION	18	0.450626	1.07575	0.336714	0.574093	1	2009	tags=28%, list=10%, signal=31%
GO_POSITIVE_REGULATION_OF_REGULATED_SECRETORY_PATHWAY	49	0.358764	1.06971	0.356574	0.574104	1	3149	tags=20%, list=15%, signal=24%
GO_POSITIVE_REGULATION_OF_CELLULAR_PROTEIN_LOCALIZATION	356	0.224637	1.07794	0.325726	0.574182	1	3869	tags=19%, list=19%, signal=22%
GO_REGULATION_OF_MESONEPHROS_DEVELOPMENT	26	0.409318	1.07815	0.325956	0.574217	1	2636	tags=27%, list=13%, signal=31%
GO_POSITIVE_REGULATION_OF_EXOCYTOSIS	82	0.314351	1.07854	0.330661	0.574297	1	3149	tags=17%, list=15%, signal=20%
GO_INTEGRIN_MEDIATED_SIGNALING_PATHWAY	82	0.356544	1.07924	0.393617	0.574323	1	4883	tags=35%, list=24%, signal=46%
GO_DETECTION_OF_MECHANICAL_STIMULUS_INVOLVED_IN_SENSORY_PERCEPTION	24	0.430157	1.07542	0.346076	0.574339	1	5735	tags=42%, list=28%, signal=58%
GO_REGULATION_OF_WNT_SIGNALING_PATHWAY	306	0.269353	1.06979	0.355932	0.574347	1	3472	tags=19%, list=17%, signal=23%
GO_RESPONSE_TO_TOXIC_SUBSTANCE	239	0.281104	1.07339	0.334711	0.574387	1	4091	tags=25%, list=20%, signal=31%
GO_REGULATION_OF_CALCIUM_MEDIATED_SIGNALING	76	0.384555	1.07494	0.377682	0.574387	1	3896	tags=28%, list=19%, signal=34%
GO_POSITIVE_REGULATION_OF_STRIATED_MUSCLE_CELL_DIFFERENTIATION	51	0.375316	1.07132	0.35124	0.57441	1	3621	tags=24%, list=18%, signal=28%
GO_STRESS_ACTIVATED_PROTEIN_KINASE_SIGNALING_CASCADE	103	0.26582	1.07289	0.362725	0.574453	1	3763	tags=16%, list=18%, signal=19%
GO_RETINOIC_ACID_RECEPTOR_SIGNALING_PATHWAY	18	0.387928	1.06993	0.343815	0.574499	1	6177	tags=33%, list=30%, signal=48%
GO_POSITIVE_REGULATION_OF_BIOMINERAL_TISSUE_DEVELOPMENT	38	0.40174	1.07033	0.361233	0.574565	1	6395	tags=55%, list=31%, signal=80%
GO_EPITHELIAL_STRUCTURE_MAINTENANCE	21	0.401655	1.07508	0.352083	0.574568	1	4533	tags=33%, list=22%, signal=43%
GO_NEGATIVE_REGULATION_OF_INTERLEUKIN_1_PRODUCTION	18	0.442974	1.07054	0.387712	0.574575	1	3727	tags=28%, list=18%, signal=34%
GO_RESPONSE_TO_XENOBIOTIC_STIMULUS	104	0.363488	1.07929	0.311609	0.574665	1	3445	tags=31%, list=17%, signal=37%
GO_PEPTIDE_SECRETION	57	0.357642	1.07005	0.32265	0.574673	1	2763	tags=26%, list=13%, signal=30%
GO_CELL_SURFACE_RECEPTOR_SIGNALING_PATHWAY_INVOLVED_IN_HEART_DEVELOPMENT	16	0.450314	1.07856	0.364948	0.574697	1	2458	tags=25%, list=12%, signal=28%
GO_GLUTAMINE_FAMILY_AMINO_ACID_CATABOLIC_PROCESS	24	0.365691	1.07138	0.331471	0.574723	1	6960	tags=46%, list=34%, signal=69%
GO_REGULATION_OF_THE_FORCE_OF_HEART_CONTRACTION	29	0.427229	1.07292	0.375262	0.574814	1	355	tags=14%, list=2%, signal=14%
GO_REGULATION_OF_CORTICOSTEROID_HORMONE_SECRETION	15	0.465814	1.06709	0.353061	0.574859	1	3113	tags=33%, list=15%, signal=39%
GO_SINGLE_FERTILIZATION	110	0.324993	1.07152	0.276371	0.574878	1	3999	tags=29%, list=19%, signal=36%
GO_NEGATIVE_REGULATION_OF_MYOBLAST_DIFFERENTIATION	24	0.418606	1.07241	0.354772	0.574902	1	1859	tags=25%, list=9%, signal=27%
GO_SIGNAL_TRANSDUCTION_INVOLVED_IN_REGULATION_OF_GENE_EXPRESSION	18	0.460098	1.0794	0.348884	0.574903	1	1356	tags=22%, list=7%, signal=24%
GO_REGULATION_OF_SYNAPTIC_VESICLE_EXOCYTOSIS	19	0.407319	1.07059	0.385263	0.574917	1	4678	tags=37%, list=23%, signal=48%
GO_REGULATION_OF_INTRACELLULAR_STEROID_HORMONE_RECEPTOR_SIGNALING_PATHWAY	58	0.253849	1.07078	0.352818	0.574974	1	3872	tags=21%, list=19%, signal=25%
GO_POSITIVE_REGULATION_OF_RECEPTOR_MEDIATED_ENDOCYTOSIS	47	0.360365	1.06903	0.376299	0.575045	1	4998	tags=30%, list=24%, signal=39%
GO_NEGATIVE_REGULATION_OF_TRANSCRIPTION_FACTOR_IMPORT_INTO_NUCLEUS	38	0.293185	1.07859	0.368201	0.575062	1	2362	tags=11%, list=12%, signal=12%
GO_CELL_COMMUNICATION_BY_ELECTRICAL_COUPLING	15	0.639096	1.46292	0.05	0.575102	1	1553	tags=40%, list=8%, signal=43%
GO_RESPONSE_TO_OXIDATIVE_STRESS	352	0.257295	1.06713	0.377871	0.57521	1	4413	tags=22%, list=21%, signal=28%
GO_REGULATION_OF_ACTIN_FILAMENT_DEPOLYMERIZATION	47	0.329172	1.07157	0.329897	0.575232	1	3023	tags=19%, list=15%, signal=22%
GO_REGULATION_OF_LIPOPOLYSACCHARIDE_MEDIATED_SIGNALING_PATHWAY	18	0.422231	1.0666	0.394572	0.575345	1	7974	tags=56%, list=39%, signal=91%
GO_REGULATION_OF_RECEPTOR_ACTIVITY	117	0.325349	1.07196	0.353909	0.575376	1	3215	tags=21%, list=16%, signal=24%
GO_POSITIVE_REGULATION_OF_EPITHELIAL_TO_MESENCHYMAL_TRANSITION	34	0.373632	1.06723	0.40812	0.575437	1	4024	tags=41%, list=20%, signal=51%
GO_PROTEIN_STABILIZATION	130	0.204447	1.06627	0.352227	0.575532	1	1576	tags=8%, list=8%, signal=9%
GO_GLANDULAR_EPITHELIAL_CELL_DEVELOPMENT	18	0.42752	1.07163	0.360825	0.575535	1	6237	tags=56%, list=30%, signal=80%
GO_MONOCARBOXYLIC_ACID_TRANSPORT	123	0.32812	1.0685	0.309917	0.57559	1	3940	tags=28%, list=19%, signal=35%
GO_CELLULAR_RESPONSE_TO_PROSTAGLANDIN_STIMULUS	24	0.440202	1.06601	0.403614	0.575635	1	6656	tags=63%, list=32%, signal=92%
GO_ALCOHOL_METABOLIC_PROCESS	345	0.269856	1.06777	0.326	0.575659	1	5727	tags=32%, list=28%, signal=44%
GO_APICAL_JUNCTION_ASSEMBLY	39	0.294574	1.06753	0.360236	0.575692	1	3444	tags=18%, list=17%, signal=22%
GO_INTRINSIC_APOPTOTIC_SIGNALING_PATHWAY_BY_P53_CLASS_MEDIATOR	51	0.271488	1.06728	0.372	0.57576	1	2716	tags=18%, list=13%, signal=20%
GO_NEGATIVE_REGULATION_OF_LYASE_ACTIVITY	27	0.426679	1.06786	0.3625	0.575929	1	3113	tags=33%, list=15%, signal=39%
GO_REGULATION_OF_HEART_CONTRACTION	221	0.483829	1.46399	0.0376569	0.576097	1	3346	tags=34%, list=16%, signal=41%
GO_SENSORY_ORGAN_MORPHOGENESIS	238	0.321417	1.06796	0.332609	0.576138	1	3228	tags=24%, list=16%, signal=28%
GO_LONG_TERM_SYNAPTIC_POTENTIATION	39	0.562865	1.463	0.0679406	0.577286	1	3719	tags=44%, list=18%, signal=53%
GO_CELL_JUNCTION_ASSEMBLY	127	0.390466	1.46494	0.0688259	0.577695	1	3744	tags=25%, list=18%, signal=31%
GO_REGULATION_OF_CARDIAC_MUSCLE_TISSUE_DEVELOPMENT	47	0.390845	1.06249	0.38758	0.577806	1	3070	tags=26%, list=15%, signal=30%
GO_NEGATIVE_REGULATION_OF_SMALL_GTPASE_MEDIATED_SIGNAL_TRANSDUCTION	38	0.450428	1.46551	0.1	0.578134	1	5520	tags=47%, list=27%, signal=65%
GO_PROTEIN_SECRETION	115	0.323025	1.06337	0.342437	0.5782	1	2995	tags=22%, list=15%, signal=25%
GO_AMINO_ACID_IMPORT	15	0.446547	1.0625	0.359684	0.578203	1	1788	tags=33%, list=9%, signal=36%
GO_REGULATION_OF_SYSTEMIC_ARTERIAL_BLOOD_PRESSURE	84	0.498022	1.46407	0.0319149	0.578268	1	3521	tags=40%, list=17%, signal=49%
GO_INNER_EAR_RECEPTOR_CELL_DEVELOPMENT	34	0.359442	1.06411	0.318966	0.578391	1	4912	tags=41%, list=24%, signal=54%
GO_REGULATION_OF_MYOBLAST_DIFFERENTIATION	48	0.388888	1.06261	0.375276	0.578419	1	3621	tags=27%, list=18%, signal=33%
GO_REGULATION_OF_BONE_REMODELING	42	0.394794	1.06342	0.388535	0.578503	1	1812	tags=21%, list=9%, signal=23%
GO_ORGANIC_HYDROXY_COMPOUND_CATABOLIC_PROCESS	72	0.324872	1.06425	0.360558	0.578508	1	5192	tags=40%, list=25%, signal=54%
GO_POSITIVE_REGULATION_OF_INTRACELLULAR_TRANSPORT	367	0.247329	1.06298	0.378661	0.578583	1	3869	tags=20%, list=19%, signal=24%
GO_POSITIVE_REGULATION_OF_ACTIN_NUCLEATION	15	0.398445	1.06271	0.380252	0.578659	1	3279	tags=20%, list=16%, signal=24%
GO_REGULATION_OF_DENDRITE_DEVELOPMENT	118	0.29549	1.06377	0.325253	0.578675	1	5468	tags=39%, list=27%, signal=53%
GO_LIPID_LOCALIZATION	262	0.295558	1.0635	0.330595	0.578788	1	5704	tags=37%, list=28%, signal=50%
GO_NEGATIVE_REGULATION_OF_STRIATED_MUSCLE_CELL_DIFFERENTIATION	26	0.389547	1.06173	0.38193	0.578897	1	3458	tags=35%, list=17%, signal=42%
GO_NEGATIVE_REGULATION_OF_TOR_SIGNALING	29	0.281485	1.06103	0.322981	0.579376	1	7658	tags=55%, list=37%, signal=88%
GO_COPULATION	17	0.65271	1.46804	0.0439331	0.579463	1	3169	tags=47%, list=15%, signal=56%
GO_POSITIVE_REGULATION_OF_PROTEIN_SERINE_THREONINE_KINASE_ACTIVITY	288	0.2776	1.06114	0.375783	0.5796	1	5010	tags=27%, list=24%, signal=35%
GO_REGULATION_OF_NON_CANONICAL_WNT_SIGNALING_PATHWAY	19	0.566331	1.46941	0.0783898	0.579647	1	4558	tags=42%, list=22%, signal=54%
GO_ENDOCARDIAL_CUSHION_DEVELOPMENT	32	0.554222	1.46567	0.0867769	0.57997	1	5480	tags=63%, list=27%, signal=85%
GO_NEGATIVE_REGULATION_OF_INTERLEUKIN_6_PRODUCTION	34	0.429036	1.06034	0.413646	0.580311	1	1839	tags=21%, list=9%, signal=23%
GO_ACROSOME_REACTION	17	0.441104	1.05984	0.384298	0.580748	1	2831	tags=29%, list=14%, signal=34%
GO_REGULATION_OF_ARF_PROTEIN_SIGNAL_TRANSDUCTION	16	0.551788	1.4683	0.0887097	0.580978	1	4426	tags=44%, list=22%, signal=56%
GO_PROTEIN_REFOLDING	20	0.348707	1.05924	0.382178	0.581445	1	4351	tags=20%, list=21%, signal=25%
GO_BRANCH_ELONGATION_OF_AN_EPITHELIUM	17	0.611004	1.46592	0.0436681	0.58162	1	3906	tags=59%, list=19%, signal=73%
GO_RECEPTOR_INTERNALIZATION	50	0.489706	1.46955	0.0562249	0.581659	1	3737	tags=34%, list=18%, signal=41%
GO_REGULATION_OF_NEUTROPHIL_MIGRATION	32	0.441799	1.05881	0.413502	0.581859	1	1768	tags=19%, list=9%, signal=20%
GO_EPITHELIAL_TUBE_BRANCHING_INVOLVED_IN_LUNG_MORPHOGENESIS	25	0.551717	1.46651	0.0376569	0.582149	1	3156	tags=40%, list=15%, signal=47%
GO_POST_ANAL_TAIL_MORPHOGENESIS	18	0.430549	1.05707	0.381818	0.582313	1	3570	tags=33%, list=17%, signal=40%
GO_REGULATION_OF_G_PROTEIN_COUPLED_RECEPTOR_PROTEIN_SIGNALING_PATHWAY	125	0.326356	1.05747	0.329032	0.582343	1	2104	tags=17%, list=10%, signal=19%
GO_NEGATIVE_REGULATION_OF_PROTEIN_SERINE_THREONINE_KINASE_ACTIVITY	126	0.260873	1.05823	0.359343	0.582523	1	4892	tags=29%, list=24%, signal=37%
GO_PHOSPHOLIPASE_C_ACTIVATING_G_PROTEIN_COUPLED_RECEPTOR_SIGNALING_PATHWAY	83	0.366047	1.05716	0.366599	0.582553	1	3775	tags=37%, list=18%, signal=46%
GO_GLAND_DEVELOPMENT	390	0.280466	1.05747	0.346237	0.582757	1	4657	tags=30%, list=23%, signal=38%
GO_NEGATIVE_REGULATION_OF_DEFENSE_RESPONSE	141	0.327362	1.05751	0.39375	0.58309	1	2861	tags=18%, list=14%, signal=21%
GO_MULTICELLULAR_ORGANISMAL_MACROMOLECULE_METABOLIC_PROCESS	77	0.395767	1.05631	0.408537	0.583407	1	4259	tags=45%, list=21%, signal=57%
GO_RESPONSE_TO_CORTICOSTEROID	176	0.329894	1.05757	0.370763	0.583419	1	3681	tags=32%, list=18%, signal=38%
GO_POSITIVE_REGULATION_OF_MESONEPHROS_DEVELOPMENT	22	0.412334	1.05592	0.354906	0.583725	1	2636	tags=27%, list=13%, signal=31%
GO_NEGATIVE_REGULATION_OF_BLOOD_VESSEL_ENDOTHELIAL_CELL_MIGRATION	24	0.517247	1.46968	0.0753138	0.583884	1	5494	tags=58%, list=27%, signal=80%
GO_MODULATION_BY_HOST_OF_VIRAL_PROCESS	18	0.387947	1.05539	0.407921	0.584298	1	3789	tags=28%, list=18%, signal=34%
GO_POSITIVE_REGULATION_OF_PROTEIN_SECRETION	207	0.331007	1.05504	0.363636	0.58455	1	3621	tags=26%, list=18%, signal=31%
GO_REGULATION_OF_RESPONSE_TO_OXIDATIVE_STRESS	63	0.301555	1.05478	0.351297	0.584623	1	2853	tags=17%, list=14%, signal=20%
GO_METANEPHRIC_NEPHRON_MORPHOGENESIS	21	0.4206	1.05444	0.378968	0.58483	1	3467	tags=38%, list=17%, signal=46%
GO_NEGATIVE_REGULATION_OF_INTRACELLULAR_SIGNAL_TRANSDUCTION	434	0.3261	1.47018	0.0368852	0.584863	1	5345	tags=32%, list=26%, signal=42%
GO_CYTOSKELETON_DEPENDENT_INTRACELLULAR_TRANSPORT	113	0.218097	1.05417	0.376984	0.584919	1	2967	tags=13%, list=14%, signal=15%
GO_REGULATION_OF_HEART_GROWTH	41	0.381088	1.05227	0.38013	0.587007	1	3459	tags=29%, list=17%, signal=35%
GO_MAMMARY_GLAND_EPITHELIUM_DEVELOPMENT	53	0.466983	1.47026	0.0349076	0.587183	1	4866	tags=43%, list=24%, signal=57%
GO_PHOSPHOLIPID_METABOLIC_PROCESS	362	0.243643	1.05227	0.357741	0.587422	1	5798	tags=28%, list=28%, signal=39%
GO_REGULATION_OF_MITOPHAGY	42	0.217614	1.05153	0.379377	0.587598	1	4134	tags=17%, list=20%, signal=21%
GO_POSITIVE_REGULATION_OF_SIGNAL_TRANSDUCTION_BY_P53_CLASS_MEDIATOR	17	0.369486	1.05033	0.389691	0.587764	1	5479	tags=53%, list=27%, signal=72%
GO_GENERATION_OF_PRECURSOR_METABOLITES_AND_ENERGY	290	0.209486	1.0523	0.367188	0.587786	1	3303	tags=12%, list=16%, signal=14%
GO_SEGMENTATION	89	0.318928	1.05162	0.376321	0.587843	1	4708	tags=36%, list=23%, signal=46%
GO_REGULATION_OF_LONG_TERM_NEURONAL_SYNAPTIC_PLASTICITY	24	0.395865	1.05004	0.402464	0.587952	1	3375	tags=33%, list=16%, signal=40%
GO_REGULATION_OF_RELEASE_OF_SEQUESTERED_CALCIUM_ION_INTO_CYTOSOL	75	0.373445	1.0524	0.396186	0.587994	1	2353	tags=23%, list=11%, signal=26%
GO_FATTY_ACID_DERIVATIVE_BIOSYNTHETIC_PROCESS	43	0.387864	1.05063	0.411405	0.588082	1	4108	tags=33%, list=20%, signal=41%
GO_ACID_SECRETION	66	0.363611	1.05035	0.354906	0.588158	1	3189	tags=32%, list=16%, signal=38%
GO_REGULATION_OF_INTERLEUKIN_5_PRODUCTION	19	0.426621	1.04961	0.404301	0.58833	1	4011	tags=37%, list=20%, signal=46%
GO_SULFUR_COMPOUND_METABOLIC_PROCESS	354	0.252627	1.04941	0.348739	0.588332	1	4405	tags=25%, list=21%, signal=31%
GO_EMBRYONIC_HEMOPOIESIS	20	0.547963	1.47073	0.0878661	0.588346	1	3424	tags=45%, list=17%, signal=54%
GO_ICOSANOID_BIOSYNTHETIC_PROCESS	43	0.387864	1.05063	0.411405	0.588501	1	4108	tags=33%, list=20%, signal=41%
GO_REGULATION_OF_STRIATED_MUSCLE_CELL_DIFFERENTIATION	84	0.334937	1.04907	0.368201	0.588541	1	3621	tags=25%, list=18%, signal=30%
GO_REGULATION_OF_CELLULAR_COMPONENT_SIZE	331	0.256811	1.05076	0.344398	0.588676	1	3325	tags=17%, list=16%, signal=20%
GO_ACTIVATION_OF_PROTEIN_KINASE_ACTIVITY	278	0.269289	1.04833	0.360996	0.589528	1	4109	tags=23%, list=20%, signal=28%
GO_REGULATION_OF_MICROTUBULE_BASED_MOVEMENT	18	0.40214	1.04627	0.39959	0.590559	1	3308	tags=39%, list=16%, signal=46%
GO_NEGATIVE_REGULATION_OF_ORGAN_GROWTH	21	0.526518	1.47086	0.0858283	0.590594	1	5009	tags=43%, list=24%, signal=57%
GO_CARDIAC_VENTRICLE_MORPHOGENESIS	62	0.362557	1.04518	0.383023	0.590609	1	3230	tags=32%, list=16%, signal=38%
GO_ERBB_SIGNALING_PATHWAY	79	0.267333	1.04496	0.389002	0.590632	1	4161	tags=24%, list=20%, signal=30%
GO_POSITIVE_REGULATION_OF_DNA_BINDING	42	0.324505	1.04474	0.406122	0.590638	1	3828	tags=24%, list=19%, signal=29%
GO_REGULATION_OF_PEPTIDASE_ACTIVITY	384	0.278429	1.04536	0.353191	0.590661	1	4225	tags=27%, list=21%, signal=33%
GO_REGULATION_OF_INTERLEUKIN_8_SECRETION	19	0.440352	1.04558	0.395538	0.590668	1	3154	tags=32%, list=15%, signal=37%
GO_ENERGY_DERIVATION_BY_OXIDATION_OF_ORGANIC_COMPOUNDS	216	0.208744	1.04596	0.392308	0.590782	1	3303	tags=12%, list=16%, signal=14%
GO_REGULATION_OF_LIPID_CATABOLIC_PROCESS	50	0.362915	1.04633	0.407115	0.590866	1	3727	tags=24%, list=18%, signal=29%
GO_CELLULAR_RESPONSE_TO_CAMP	50	0.356554	1.04329	0.39876	0.590913	1	2427	tags=24%, list=12%, signal=27%
GO_CARBOHYDRATE_DERIVATIVE_CATABOLIC_PROCESS	174	0.283369	1.04562	0.40249	0.591009	1	3863	tags=25%, list=19%, signal=30%
GO_REGULATION_OF_MITOCHONDRIAL_MEMBRANE_POTENTIAL	54	0.276995	1.04299	0.403131	0.591041	1	3869	tags=22%, list=19%, signal=27%
GO_CELLULAR_HORMONE_METABOLIC_PROCESS	104	0.351499	1.04646	0.366	0.591067	1	4178	tags=31%, list=20%, signal=38%
GO_UNSATURATED_FATTY_ACID_BIOSYNTHETIC_PROCESS	54	0.361653	1.04403	0.406883	0.591103	1	4108	tags=31%, list=20%, signal=39%
GO_REGULATION_OF_GLYCOPROTEIN_METABOLIC_PROCESS	43	0.334203	1.04417	0.389234	0.591263	1	4159	tags=23%, list=20%, signal=29%
GO_NEURAL_TUBE_DEVELOPMENT	148	0.263671	1.0433	0.365546	0.591323	1	2281	tags=16%, list=11%, signal=17%
GO_NEGATIVE_REGULATION_OF_SYNAPTIC_TRANSMISSION	61	0.351679	1.04345	0.396266	0.59141	1	5068	tags=44%, list=25%, signal=59%
GO_REGULATION_OF_CHOLESTEROL_EFFLUX	19	0.395867	1.04649	0.386588	0.591439	1	6221	tags=47%, list=30%, signal=68%
GO_FILOPODIUM_ASSEMBLY	17	0.371775	1.04668	0.418259	0.59146	1	3821	tags=29%, list=19%, signal=36%
GO_CANONICAL_WNT_SIGNALING_PATHWAY	95	0.301627	1.04365	0.376842	0.591471	1	5510	tags=35%, list=27%, signal=47%
GO_PHOSPHATIDYLETHANOLAMINE_METABOLIC_PROCESS	18	0.359809	1.04677	0.413726	0.59171	1	3661	tags=28%, list=18%, signal=34%
GO_REGULATION_OF_PROTEIN_BINDING	168	0.237983	1.04697	0.372385	0.591723	1	4721	tags=24%, list=23%, signal=31%
GO_DRUG_TRANSMEMBRANE_TRANSPORT	19	0.624795	1.47112	0.0413223	0.592524	1	2166	tags=42%, list=11%, signal=47%
GO_GOLGI_ORGANIZATION	83	0.208951	1.04089	0.395445	0.593791	1	6065	tags=28%, list=30%, signal=39%
GO_REGULATION_OF_ORGANIC_ACID_TRANSPORT	48	0.50393	1.4746	0.0241935	0.593865	1	3763	tags=42%, list=18%, signal=51%
GO_NITRIC_OXIDE_MEDIATED_SIGNAL_TRANSDUCTION	18	0.43343	1.04057	0.400419	0.593981	1	3323	tags=33%, list=16%, signal=40%
GO_EXTRACELLULAR_MATRIX_DISASSEMBLY	74	0.355506	1.04095	0.388446	0.594094	1	2855	tags=27%, list=14%, signal=31%
GO_GLYCOSPHINGOLIPID_METABOLIC_PROCESS	69	0.300624	1.04106	0.382166	0.594329	1	4166	tags=26%, list=20%, signal=33%
GO_REGULATION_OF_MEMBRANE_DEPOLARIZATION	41	0.512877	1.47134	0.0447154	0.594405	1	4339	tags=44%, list=21%, signal=56%
GO_REGULATION_OF_MUSCLE_CELL_APOPTOTIC_PROCESS	42	0.359349	1.03964	0.407489	0.594922	1	2685	tags=24%, list=13%, signal=27%
GO_FERTILIZATION	145	0.306939	1.03985	0.345494	0.594929	1	3837	tags=27%, list=19%, signal=33%
GO_REGULATION_OF_GLUCOSE_METABOLIC_PROCESS	104	0.404367	1.47519	0.0362903	0.594929	1	4414	tags=32%, list=22%, signal=40%
GO_REGULATION_OF_ACTIN_FILAMENT_LENGTH	152	0.256737	1.03934	0.376842	0.595063	1	3325	tags=16%, list=16%, signal=19%
GO_NEGATIVE_REGULATION_OF_PEPTIDYL_SERINE_PHOSPHORYLATION	23	0.353879	1.03887	0.392116	0.595159	1	2631	tags=22%, list=13%, signal=25%
GO_PREASSEMBLY_OF_GPI_ANCHOR_IN_ER_MEMBRANE	15	0.350544	1.03893	0.406367	0.595448	1	6715	tags=47%, list=33%, signal=69%
GO_ACTIVATION_OF_ADENYLATE_CYCLASE_ACTIVITY	39	0.557188	1.47187	0.0378947	0.595464	1	2474	tags=36%, list=12%, signal=41%
GO_DICARBOXYLIC_ACID_CATABOLIC_PROCESS	16	0.587216	1.47586	0.0503018	0.595473	1	2726	tags=38%, list=13%, signal=43%
GO_DICARBOXYLIC_ACID_TRANSPORT	71	0.317704	1.03769	0.368526	0.595837	1	3409	tags=28%, list=17%, signal=34%
GO_PRIMARY_AMINO_COMPOUND_METABOLIC_PROCESS	15	0.432119	1.03701	0.38961	0.59592	1	4013	tags=60%, list=20%, signal=75%
GO_ORGAN_INDUCTION	16	0.451922	1.03738	0.429752	0.596043	1	2097	tags=31%, list=10%, signal=35%
GO_CIRCADIAN_RHYTHM	137	0.277126	1.03672	0.391398	0.596079	1	3516	tags=22%, list=17%, signal=26%
GO_G_PROTEIN_COUPLED_RECEPTOR_SIGNALING_PATHWAY_COUPLED_TO_CYCLIC_NUCLEOTIDE_SECOND_MESSENGER	172	0.351102	1.03775	0.386752	0.596143	1	3113	tags=26%, list=15%, signal=31%
GO_RESPONSE_TO_DRUG	428	0.276312	1.03794	0.360515	0.596181	1	3779	tags=27%, list=18%, signal=33%
GO_RESPONSE_TO_ALCOHOL	361	0.292129	1.03702	0.372043	0.596311	1	3621	tags=27%, list=18%, signal=32%
GO_EMBRYONIC_AXIS_SPECIFICATION	33	0.356961	1.03802	0.395918	0.596446	1	2814	tags=24%, list=14%, signal=28%
GO_RETINA_VASCULATURE_DEVELOPMENT_IN_CAMERA_TYPE_EYE	16	0.590913	1.47226	0.0973085	0.596568	1	5089	tags=56%, list=25%, signal=75%
GO_GENITALIA_DEVELOPMENT	42	0.355994	1.03618	0.410367	0.596729	1	3862	tags=31%, list=19%, signal=38%
GO_PLASMA_LIPOPROTEIN_PARTICLE_CLEARANCE	21	0.425144	1.03587	0.406	0.596903	1	3727	tags=33%, list=18%, signal=41%
GO_REGULATION_OF_PHOSPHATIDYLINOSITOL_3_KINASE_SIGNALING	138	0.471983	1.47599	0.0596708	0.597902	1	5001	tags=41%, list=24%, signal=54%
GO_POSITIVE_REGULATION_OF_ADENYLATE_CYCLASE_ACTIVITY	48	0.542025	1.47246	0.0350515	0.598564	1	3095	tags=40%, list=15%, signal=47%
GO_PHOSPHATIDYLGLYCEROL_ACYL_CHAIN_REMODELING	16	0.430821	1.03416	0.393881	0.598927	1	5006	tags=44%, list=24%, signal=58%
GO_INTERACTION_WITH_SYMBIONT	52	0.293301	1.03427	0.418288	0.59913	1	3789	tags=21%, list=18%, signal=26%
GO_REGULATION_OF_SMAD_PROTEIN_IMPORT_INTO_NUCLEUS	16	0.405908	1.03434	0.450734	0.599411	1	3846	tags=44%, list=19%, signal=54%
GO_PEROXISOME_ORGANIZATION	32	0.421827	1.47638	0.11753	0.599419	1	7654	tags=59%, list=37%, signal=95%
GO_POSITIVE_REGULATION_OF_MAPK_CASCADE	466	0.306844	1.03367	0.409563	0.599469	1	5193	tags=32%, list=25%, signal=42%
GO_NEGATIVE_REGULATION_OF_EXOCYTOSIS	27	0.367133	1.03279	0.407407	0.599933	1	3301	tags=19%, list=16%, signal=22%
GO_REGULATION_OF_FIBROBLAST_MIGRATION	27	0.350063	1.03319	0.42348	0.599998	1	5119	tags=37%, list=25%, signal=49%
GO_REGULATION_OF_EXTRACELLULAR_MATRIX_ORGANIZATION	29	0.361313	1.03293	0.436853	0.600098	1	4104	tags=38%, list=20%, signal=47%
GO_HORMONE_TRANSPORT	76	0.330733	1.03246	0.374468	0.600176	1	2763	tags=26%, list=13%, signal=30%
GO_INOSITOL_PHOSPHATE_METABOLIC_PROCESS	56	0.288567	1.03068	0.397177	0.60075	1	2280	tags=14%, list=11%, signal=16%
GO_REGULATION_OF_ACUTE_INFLAMMATORY_RESPONSE	73	0.385358	1.03193	0.429703	0.600778	1	4438	tags=33%, list=22%, signal=42%
GO_REGULATION_OF_TISSUE_REMODELING	62	0.364235	1.03098	0.414847	0.600969	1	2763	tags=24%, list=13%, signal=28%
GO_BICARBONATE_TRANSPORT	44	0.373445	1.03075	0.4	0.601034	1	3515	tags=34%, list=17%, signal=41%
GO_REGULATION_OF_SKELETAL_MUSCLE_CELL_DIFFERENTIATION	17	0.408195	1.03113	0.425806	0.601073	1	2840	tags=24%, list=14%, signal=27%
GO_REGULATION_OF_NUCLEOCYTOPLASMIC_TRANSPORT	219	0.256544	1.03139	0.405405	0.601376	1	2951	tags=15%, list=14%, signal=17%
GO_POSITIVE_REGULATION_OF_DEPHOSPHORYLATION	47	0.300622	1.03118	0.428571	0.601383	1	3869	tags=28%, list=19%, signal=34%
GO_REGULATION_OF_LIPASE_ACTIVITY	83	0.497126	1.47659	0.0203252	0.601539	1	3906	tags=36%, list=19%, signal=44%
GO_NEGATIVE_REGULATION_OF_MYELOID_CELL_DIFFERENTIATION	83	0.330399	1.02979	0.411273	0.602069	1	3441	tags=25%, list=17%, signal=30%
GO_EMBRYONIC_DIGESTIVE_TRACT_MORPHOGENESIS	17	0.430376	1.02954	0.426531	0.602142	1	5554	tags=59%, list=27%, signal=81%
GO_REGULATION_OF_STEROID_METABOLIC_PROCESS	72	0.323712	1.02922	0.409186	0.602333	1	4075	tags=31%, list=20%, signal=38%
GO_STEROID_METABOLIC_PROCESS	232	0.279662	1.02866	0.399217	0.602966	1	5600	tags=35%, list=27%, signal=47%
GO_MULTICELLULAR_ORGANISMAL_RESPONSE_TO_STRESS	68	0.34659	1.02826	0.404124	0.602969	1	5000	tags=41%, list=24%, signal=54%
GO_PEPTIDE_CATABOLIC_PROCESS	24	0.357957	1.02833	0.406	0.603236	1	6218	tags=54%, list=30%, signal=78%
GO_MEMBRANE_DEPOLARIZATION	61	0.56488	1.47913	0.029724	0.603812	1	2705	tags=39%, list=13%, signal=45%
GO_VENTRICULAR_SYSTEM_DEVELOPMENT	25	0.476768	1.47673	0.0674847	0.603929	1	2406	tags=28%, list=12%, signal=32%
GO_NEGATIVE_REGULATION_OF_PEPTIDYL_TYROSINE_PHOSPHORYLATION	39	0.411083	1.47708	0.0482625	0.605448	1	2954	tags=23%, list=14%, signal=27%
GO_POSITIVE_REGULATION_OF_LIPID_STORAGE	20	0.612427	1.48019	0.0606695	0.605961	1	2541	tags=40%, list=12%, signal=46%
GO_MEMBRANE_DEPOLARIZATION_DURING_ACTION_POTENTIAL	39	0.626635	1.47927	0.0234043	0.606231	1	2705	tags=49%, list=13%, signal=56%
GO_SUBPALLIUM_DEVELOPMENT	22	0.396025	1.02616	0.38512	0.606532	1	3431	tags=27%, list=17%, signal=33%
GO_RESPONSE_TO_LIPOPROTEIN_PARTICLE	20	0.396241	1.0257	0.436807	0.606612	1	2938	tags=30%, list=14%, signal=35%
GO_REGULATION_OF_MULTICELLULAR_ORGANISMAL_METABOLIC_PROCESS	38	0.519195	1.48668	0.0504202	0.606676	1	3621	tags=45%, list=18%, signal=54%
GO_ANDROGEN_METABOLIC_PROCESS	30	0.382456	1.02587	0.393509	0.606697	1	4032	tags=40%, list=20%, signal=50%
GO_SEMAPHORIN_PLEXIN_SIGNALING_PATHWAY	36	0.508627	1.47726	0.0718563	0.607723	1	4502	tags=42%, list=22%, signal=53%
GO_PROTEIN_LOCALIZATION_TO_CILIUM	25	0.312078	1.02339	0.416503	0.608123	1	7144	tags=48%, list=35%, signal=74%
GO_NEURON_MIGRATION	109	0.32507	1.02375	0.4	0.608264	1	3208	tags=27%, list=16%, signal=31%
GO_REGULATION_OF_RELEASE_OF_CYTOCHROME_C_FROM_MITOCHONDRIA	43	0.267993	1.02455	0.407258	0.608366	1	3869	tags=21%, list=19%, signal=26%
GO_NEURON_NEURON_SYNAPTIC_TRANSMISSION	56	0.367049	1.02346	0.412766	0.6084	1	3927	tags=34%, list=19%, signal=42%
GO_NEGATIVE_REGULATION_OF_NEURON_DEATH	170	0.27486	1.02403	0.418947	0.608566	1	3668	tags=24%, list=18%, signal=29%
GO_NEGATIVE_REGULATION_OF_LIPID_CATABOLIC_PROCESS	19	0.443049	1.02377	0.437882	0.608622	1	1805	tags=21%, list=9%, signal=23%
GO_MESONEPHRIC_TUBULE_MORPHOGENESIS	53	0.536281	1.48702	0.0328542	0.608662	1	3279	tags=42%, list=16%, signal=49%
GO_REGULATION_OF_DOPAMINE_METABOLIC_PROCESS	17	0.628604	1.48027	0.0537849	0.608731	1	4013	tags=65%, list=20%, signal=80%
GO_REGULATION_OF_DEPHOSPHORYLATION	147	0.23586	1.02406	0.417373	0.60893	1	3869	tags=21%, list=19%, signal=26%
GO_REGULATION_OF_MYOTUBE_DIFFERENTIATION	55	0.338873	1.02255	0.409664	0.609285	1	3616	tags=27%, list=18%, signal=33%
GO_POSITIVE_REGULATION_OF_EPIDERMAL_CELL_DIFFERENTIATION	20	0.364986	1.02062	0.421589	0.6093	1	2829	tags=25%, list=14%, signal=29%
GO_EAR_MORPHOGENESIS	111	0.322817	1.02034	0.392324	0.609427	1	1994	tags=20%, list=10%, signal=22%
GO_SCHWANN_CELL_DIFFERENTIATION	31	0.327564	1.0201	0.441304	0.609481	1	5377	tags=32%, list=26%, signal=44%
GO_PROSTANOID_BIOSYNTHETIC_PROCESS	19	0.412071	1.02072	0.423154	0.609501	1	4108	tags=32%, list=20%, signal=39%
GO_REGULATION_OF_PROTEIN_SERINE_THREONINE_KINASE_ACTIVITY	466	0.243575	1.02107	0.418033	0.609621	1	4015	tags=22%, list=20%, signal=26%
GO_RESPONSE_TO_NICOTINE	51	0.375036	1.02163	0.411523	0.609834	1	2181	tags=22%, list=11%, signal=24%
GO_PROSTAGLANDIN_BIOSYNTHETIC_PROCESS	19	0.412071	1.02072	0.423154	0.609909	1	4108	tags=32%, list=20%, signal=39%
GO_REGULATION_OF_ANDROGEN_RECEPTOR_SIGNALING_PATHWAY	22	0.30573	1.02111	0.453252	0.609953	1	3846	tags=23%, list=19%, signal=28%
GO_ENDODERM_FORMATION	50	0.352538	1.01941	0.418891	0.610022	1	3496	tags=30%, list=17%, signal=36%
GO_CARDIAC_SEPTUM_MORPHOGENESIS	49	0.338341	1.02122	0.433121	0.610169	1	4868	tags=41%, list=24%, signal=53%
GO_GUANOSINE_CONTAINING_COMPOUND_BIOSYNTHETIC_PROCESS	15	0.372409	1.02167	0.432866	0.610191	1	665	tags=13%, list=3%, signal=14%
GO_NEGATIVE_REGULATION_OF_VASCULATURE_DEVELOPMENT	80	0.511932	1.4841	0.0334728	0.610228	1	3481	tags=39%, list=17%, signal=46%
GO_PEPTIDYL_GLUTAMIC_ACID_MODIFICATION	29	0.36399	1.02181	0.402834	0.610335	1	3363	tags=28%, list=16%, signal=33%
GO_SCHWANN_CELL_DEVELOPMENT	26	0.346416	1.01945	0.458874	0.610359	1	2756	tags=19%, list=13%, signal=22%
GO_AMINE_METABOLIC_PROCESS	130	0.292469	1.01877	0.387879	0.610491	1	3945	tags=28%, list=19%, signal=35%
GO_AMMONIUM_TRANSPORT	57	0.489743	1.49507	0.0225873	0.610711	1	2902	tags=35%, list=14%, signal=41%
GO_PHOSPHATIDYLETHANOLAMINE_ACYL_CHAIN_REMODELING	22	0.381376	1.01877	0.423954	0.610892	1	5006	tags=41%, list=24%, signal=54%
GO_REGULATION_OF_CELL_SIZE	170	0.269968	1.01831	0.404124	0.611022	1	4517	tags=25%, list=22%, signal=32%
GO_POSITIVE_REGULATION_OF_I_KAPPAB_KINASE_NF_KAPPAB_SIGNALING	179	0.282721	1.018	0.434043	0.611247	1	4073	tags=21%, list=20%, signal=26%
GO_COPPER_ION_HOMEOSTASIS	16	0.467689	1.48131	0.0873181	0.611289	1	876	tags=13%, list=4%, signal=13%
GO_PIGMENT_CELL_DIFFERENTIATION	28	0.494424	1.48705	0.0632911	0.611604	1	3235	tags=32%, list=16%, signal=38%
GO_REGULATION_OF_CATECHOLAMINE_METABOLIC_PROCESS	17	0.628604	1.48027	0.0537849	0.611775	1	4013	tags=65%, list=20%, signal=80%
GO_RESPONSE_TO_FLUID_SHEAR_STRESS	34	0.505149	1.48784	0.0720339	0.611894	1	7151	tags=62%, list=35%, signal=95%
GO_NEGATIVE_REGULATION_OF_CARTILAGE_DEVELOPMENT	25	0.654979	1.48197	0.043659	0.611993	1	4536	tags=60%, list=22%, signal=77%
GO_REGULATION_OF_FAT_CELL_DIFFERENTIATION	105	0.457046	1.48439	0.0626223	0.612331	1	3657	tags=36%, list=18%, signal=44%
GO_REGULATION_OF_OXIDATIVE_STRESS_INDUCED_INTRINSIC_APOPTOTIC_SIGNALING_PATHWAY	29	0.452426	1.49631	0.0522244	0.612753	1	665	tags=10%, list=3%, signal=11%
GO_REGULATION_OF_FATTY_ACID_TRANSPORT	26	0.538172	1.48244	0.0378947	0.613212	1	3763	tags=38%, list=18%, signal=47%
GO_INTRA_GOLGI_VESICLE_MEDIATED_TRANSPORT	46	0.257657	1.0142	0.432866	0.613224	1	8970	tags=52%, list=44%, signal=92%
GO_NEGATIVE_REGULATION_OF_CYSTEINE_TYPE_ENDOPEPTIDASE_ACTIVITY	88	0.267727	1.01484	0.455645	0.61326	1	3308	tags=19%, list=16%, signal=23%
GO_RHYTHMIC_PROCESS	298	0.268136	1.01635	0.415948	0.613282	1	3570	tags=24%, list=17%, signal=29%
GO_PHOSPHATIDYLINOSITOL_ACYL_CHAIN_REMODELING	16	0.433282	1.01394	0.424658	0.613304	1	3096	tags=38%, list=15%, signal=44%
GO_RESPONSE_TO_PH	42	0.340797	1.01501	0.431102	0.613341	1	6757	tags=55%, list=33%, signal=81%
GO_STEM_CELL_PROLIFERATION	59	0.339963	1.01363	0.446581	0.613446	1	2825	tags=27%, list=14%, signal=31%
GO_REGULATION_OF_CIRCADIAN_SLEEP_WAKE_CYCLE	25	0.42533	1.0132	0.43617	0.613456	1	3403	tags=32%, list=17%, signal=38%
GO_LABYRINTHINE_LAYER_DEVELOPMENT	44	0.298245	1.01296	0.433071	0.613501	1	5612	tags=36%, list=27%, signal=50%
GO_CARTILAGE_CONDENSATION	21	0.395958	1.01644	0.418033	0.613511	1	3759	tags=33%, list=18%, signal=41%
GO_REGULATION_OF_MITOCHONDRIAL_DEPOLARIZATION	18	0.390001	1.01601	0.445122	0.613515	1	4339	tags=39%, list=21%, signal=49%
GO_ADENYLATE_CYCLASE_MODULATING_G_PROTEIN_COUPLED_RECEPTOR_SIGNALING_PATHWAY	145	0.346715	1.01421	0.419355	0.613619	1	3113	tags=27%, list=15%, signal=31%
GO_PHOSPHATIDYLSERINE_METABOLIC_PROCESS	27	0.36015	1.01547	0.42126	0.613664	1	5309	tags=41%, list=26%, signal=55%
GO_LAMELLIPODIUM_ORGANIZATION	36	0.276295	1.0133	0.426439	0.613667	1	5112	tags=25%, list=25%, signal=33%
GO_ADENYLATE_CYCLASE_INHIBITING_G_PROTEIN_COUPLED_RECEPTOR_SIGNALING_PATHWAY	68	0.359846	1.01504	0.420382	0.613681	1	3060	tags=29%, list=15%, signal=34%
GO_PROTEIN_LOCALIZATION_TO_GOLGI_APPARATUS	32	0.295184	1.01263	0.427992	0.613719	1	8216	tags=53%, list=40%, signal=88%
GO_POSITIVE_REGULATION_OF_HEART_GROWTH	26	0.392396	1.01521	0.435789	0.613789	1	2840	tags=27%, list=14%, signal=31%
GO_NEGATIVE_REGULATION_OF_CALCIUM_ION_TRANSMEMBRANE_TRANSPORT	29	0.580912	1.49514	0.0543933	0.613802	1	2561	tags=31%, list=12%, signal=35%
GO_NEURON_APOPTOTIC_PROCESS	34	0.253061	1.01433	0.434426	0.613805	1	7317	tags=50%, list=36%, signal=78%
GO_CELL_RECOGNITION	128	0.323955	1.01557	0.441614	0.613893	1	3563	tags=30%, list=17%, signal=36%
GO_CELL_AGGREGATION	21	0.395958	1.01644	0.418033	0.613919	1	3759	tags=33%, list=18%, signal=41%
GO_AXIS_ELONGATION	27	0.569877	1.48809	0.0405117	0.614262	1	3906	tags=48%, list=19%, signal=59%
GO_PHOSPHATIDYLINOSITOL_3_PHOSPHATE_BIOSYNTHETIC_PROCESS	49	0.509442	1.49915	0.0270833	0.615105	1	1608	tags=20%, list=8%, signal=22%
GO_RECEPTOR_METABOLIC_PROCESS	81	0.44309	1.49307	0.045082	0.615264	1	4089	tags=33%, list=20%, signal=41%
GO_EXOCRINE_SYSTEM_DEVELOPMENT	45	0.342609	1.0106	0.420502	0.615282	1	4587	tags=33%, list=22%, signal=43%
GO_LUNG_CELL_DIFFERENTIATION	25	0.519381	1.48955	0.0549898	0.615326	1	1733	tags=28%, list=8%, signal=31%
GO_AMINOGLYCAN_CATABOLIC_PROCESS	68	0.324865	1.01075	0.452026	0.61538	1	4647	tags=40%, list=23%, signal=51%
GO_REGULATION_OF_RENAL_SODIUM_EXCRETION	24	0.652971	1.49731	0.0211416	0.615543	1	3403	tags=50%, list=17%, signal=60%
GO_REGULATION_OF_DELAYED_RECTIFIER_POTASSIUM_CHANNEL_ACTIVITY	18	0.423246	1.01107	0.420719	0.615563	1	3263	tags=39%, list=16%, signal=46%
GO_RESPONSE_TO_PROSTAGLANDIN	34	0.413167	1.01081	0.453799	0.615678	1	3940	tags=35%, list=19%, signal=44%
GO_PHOSPHATIDYLINOSITOL_METABOLIC_PROCESS	193	0.261042	1.01119	0.416847	0.615714	1	4562	tags=21%, list=22%, signal=26%
GO_ACTION_POTENTIAL	94	0.558489	1.4981	0.0211864	0.615868	1	2427	tags=36%, list=12%, signal=41%
GO_NEUROTRANSMITTER_TRANSPORT	154	0.328587	1.01128	0.425101	0.615938	1	3301	tags=27%, list=16%, signal=31%
GO_REFLEX	20	0.607121	1.49634	0.0208768	0.616047	1	1284	tags=30%, list=6%, signal=32%
GO_NEGATIVE_REGULATION_OF_EMBRYONIC_DEVELOPMENT	26	0.560401	1.49024	0.0470085	0.616123	1	2973	tags=42%, list=14%, signal=49%
GO_EXTRACELLULAR_MATRIX_ASSEMBLY	16	0.682641	1.48838	0.0594262	0.616351	1	4570	tags=75%, list=22%, signal=96%
GO_CARDIAC_MUSCLE_CELL_CONTRACTION	29	0.634252	1.49976	0.0302376	0.616507	1	2427	tags=45%, list=12%, signal=51%
GO_NEGATIVE_REGULATION_OF_CALCIUM_MEDIATED_SIGNALING	19	0.577388	1.49184	0.0609244	0.616942	1	1317	tags=21%, list=6%, signal=22%
GO_ORGAN_GROWTH	68	0.514675	1.49082	0.0209644	0.617213	1	3906	tags=46%, list=19%, signal=56%
GO_REGULATION_OF_AXON_GUIDANCE	39	0.538248	1.5022	0.0390144	0.617378	1	5489	tags=59%, list=27%, signal=80%
GO_CARDIAC_MUSCLE_TISSUE_DEVELOPMENT	140	0.322233	1.00919	0.432372	0.617592	1	4746	tags=33%, list=23%, signal=42%
GO_LIVER_REGENERATION	18	0.563817	1.50295	0.0320513	0.617844	1	2773	tags=33%, list=14%, signal=39%
GO_REGULATION_OF_MYELOID_CELL_DIFFERENTIATION	178	0.294487	1.00848	0.423158	0.618195	1	4599	tags=29%, list=22%, signal=37%
GO_CERAMIDE_BIOSYNTHETIC_PROCESS	37	0.327036	1.00826	0.41	0.618199	1	4759	tags=30%, list=23%, signal=39%
GO_ESTABLISHMENT_OF_TISSUE_POLARITY	17	0.61019	1.50014	0.0371901	0.61845	1	2281	tags=35%, list=11%, signal=40%
GO_RESPONSE_TO_COLD	43	0.337829	1.00853	0.470213	0.618494	1	2664	tags=28%, list=13%, signal=32%
GO_REGULATION_OF_EPITHELIAL_CELL_MIGRATION	166	0.443015	1.50101	0.0684647	0.618576	1	5255	tags=42%, list=26%, signal=56%
GO_VISUAL_BEHAVIOR	50	0.337101	1.00758	0.45283	0.619029	1	5000	tags=28%, list=24%, signal=37%
GO_POSITIVE_REGULATION_OF_WOUND_HEALING	48	0.344098	1.00712	0.412245	0.619474	1	5669	tags=46%, list=28%, signal=63%
GO_PEPTIDYL_TYROSINE_MODIFICATION	184	0.299144	1.0064	0.433054	0.620057	1	4963	tags=35%, list=24%, signal=46%
GO_POSITIVE_REGULATION_OF_OSSIFICATION	84	0.506519	1.5033	0.0502092	0.620179	1	2840	tags=30%, list=14%, signal=34%
GO_ASSOCIATIVE_LEARNING	73	0.331806	1.00652	0.440252	0.620244	1	2602	tags=21%, list=13%, signal=23%
GO_SIALYLATION	21	0.390622	1.00597	0.462845	0.620503	1	4594	tags=33%, list=22%, signal=43%
GO_POSITIVE_REGULATION_OF_PATHWAY_RESTRICTED_SMAD_PROTEIN_PHOSPHORYLATION	48	0.351072	1.00545	0.433884	0.620708	1	4401	tags=38%, list=21%, signal=48%
GO_GMP_METABOLIC_PROCESS	20	0.329664	1.0056	0.444915	0.620815	1	4233	tags=30%, list=21%, signal=38%
GO_POSITIVE_REGULATION_OF_CHEMOKINE_PRODUCTION	49	0.368633	1.00501	0.462151	0.621199	1	3141	tags=29%, list=15%, signal=34%
GO_FAT_SOLUBLE_VITAMIN_METABOLIC_PROCESS	32	0.384034	1.00426	0.418327	0.62229	1	2739	tags=28%, list=13%, signal=32%
GO_LIPID_PHOSPHORYLATION	99	0.307292	1.0038	0.44181	0.622803	1	4562	tags=23%, list=22%, signal=30%
GO_POSITIVE_REGULATION_OF_EPITHELIAL_CELL_MIGRATION	103	0.495926	1.50361	0.0652632	0.62283	1	3621	tags=35%, list=18%, signal=42%
GO_CATECHOLAMINE_METABOLIC_PROCESS	40	0.571262	1.5053	0.029661	0.622933	1	2878	tags=50%, list=14%, signal=58%
GO_PROSTATE_GLAND_DEVELOPMENT	41	0.530589	1.50713	0.0261438	0.623687	1	2303	tags=32%, list=11%, signal=36%
GO_PRIMARY_ALCOHOL_METABOLIC_PROCESS	47	0.374253	1.00311	0.446502	0.623758	1	5506	tags=40%, list=27%, signal=55%
GO_AXONAL_FASCICULATION	20	0.42589	0.999102	0.454737	0.62384	1	5550	tags=55%, list=27%, signal=75%
GO_NEGATIVE_REGULATION_OF_EPITHELIAL_CELL_MIGRATION	53	0.449009	1.50422	0.0612245	0.623841	1	5494	tags=51%, list=27%, signal=69%
GO_EMBRYONIC_CAMERA_TYPE_EYE_DEVELOPMENT	35	0.349035	0.998854	0.439271	0.623878	1	5194	tags=40%, list=25%, signal=53%
GO_ORGANIC_ACID_BIOSYNTHETIC_PROCESS	261	0.261748	0.999126	0.473684	0.624179	1	4852	tags=30%, list=24%, signal=39%
GO_CARBOXYLIC_ACID_BIOSYNTHETIC_PROCESS	261	0.261748	0.999126	0.473684	0.62458	1	4852	tags=30%, list=24%, signal=39%
GO_CELLULAR_RESPONSE_TO_MECHANICAL_STIMULUS	79	0.306044	1.00242	0.430704	0.624686	1	3528	tags=23%, list=17%, signal=27%
GO_PHOSPHATIDYLSERINE_ACYL_CHAIN_REMODELING	16	0.418821	1.00196	0.442308	0.624844	1	2923	tags=31%, list=14%, signal=36%
GO_REGULATION_OF_DNA_DAMAGE_RESPONSE_SIGNAL_TRANSDUCTION_BY_P53_CLASS_MEDIATOR	28	0.309124	0.999134	0.463466	0.624969	1	5740	tags=43%, list=28%, signal=59%
GO_SYNAPTIC_TRANSMISSION_GLUTAMATERGIC	22	0.404525	0.999684	0.433476	0.62512	1	3375	tags=41%, list=16%, signal=49%
GO_REGULATION_OF_STRESS_ACTIVATED_PROTEIN_KINASE_SIGNALING_CASCADE	197	0.271609	0.997987	0.44958	0.625144	1	3869	tags=21%, list=19%, signal=25%
GO_POSITIVE_REGULATION_OF_APOPTOTIC_SIGNALING_PATHWAY	168	0.213227	0.997526	0.451613	0.625198	1	2940	tags=15%, list=14%, signal=17%
GO_POSITIVE_REGULATION_OF_BMP_SIGNALING_PATHWAY	32	0.336676	0.997738	0.473141	0.625206	1	5988	tags=50%, list=29%, signal=70%
GO_PROTEIN_TRANSMEMBRANE_TRANSPORT	50	0.235245	1.00198	0.426763	0.625208	1	2779	tags=10%, list=14%, signal=12%
GO_GENETIC_IMPRINTING	20	0.360659	1.00154	0.458661	0.625302	1	2449	tags=25%, list=12%, signal=28%
GO_PHOSPHATIDYLCHOLINE_METABOLIC_PROCESS	63	0.308177	0.999149	0.433735	0.625339	1	5585	tags=37%, list=27%, signal=50%
GO_REGULATION_OF_RECEPTOR_MEDIATED_ENDOCYTOSIS	78	0.293592	0.999352	0.455724	0.625364	1	4998	tags=22%, list=24%, signal=29%
GO_MUSCLE_CELL_DEVELOPMENT	128	0.327543	0.999724	0.462366	0.625465	1	4740	tags=33%, list=23%, signal=42%
GO_AMINO_ACID_TRANSMEMBRANE_TRANSPORT	67	0.316943	0.999813	0.457143	0.625715	1	1869	tags=19%, list=9%, signal=21%
GO_REGULATION_OF_PROTEIN_EXIT_FROM_ENDOPLASMIC_RETICULUM	19	0.30427	0.999814	0.458498	0.626116	1	2572	tags=16%, list=13%, signal=18%
GO_FATTY_ACID_DERIVATIVE_TRANSPORT	20	0.417328	0.99997	0.469854	0.626256	1	5486	tags=50%, list=27%, signal=68%
GO_REGULATION_OF_PROTEIN_IMPORT_INTO_NUCLEUS_TRANSLOCATION	21	0.345637	1.0005	0.456212	0.626476	1	2334	tags=19%, list=11%, signal=21%
GO_MUSCLE_TISSUE_DEVELOPMENT	275	0.307292	1.0007	0.444444	0.6265	1	4746	tags=33%, list=23%, signal=42%
GO_REGULATION_OF_BINDING	283	0.224911	1.00024	0.41791	0.62655	1	2840	tags=14%, list=14%, signal=17%
GO_ICOSANOID_TRANSPORT	20	0.417328	0.99997	0.469854	0.62666	1	5486	tags=50%, list=27%, signal=68%
GO_CATECHOL_CONTAINING_COMPOUND_METABOLIC_PROCESS	40	0.571262	1.5053	0.029661	0.626664	1	2878	tags=50%, list=14%, signal=58%
GO_REGULATION_OF_FIBROBLAST_GROWTH_FACTOR_RECEPTOR_SIGNALING_PATHWAY	25	0.557076	1.50733	0.06	0.626674	1	4158	tags=56%, list=20%, signal=70%
GO_ORGANIC_ACID_TRANSMEMBRANE_TRANSPORT	103	0.296919	0.996497	0.445148	0.626742	1	2667	tags=21%, list=13%, signal=24%
GO_AORTA_DEVELOPMENT	41	0.497284	1.50817	0.0641822	0.627335	1	5455	tags=44%, list=27%, signal=60%
GO_ACTIN_FILAMENT_BUNDLE_ORGANIZATION	48	0.255926	0.995728	0.458248	0.627821	1	5902	tags=33%, list=29%, signal=47%
GO_CELLULAR_RESPONSE_TO_LIPID	451	0.27937	0.994324	0.453763	0.629758	1	3445	tags=22%, list=17%, signal=26%
GO_REGULATION_OF_STEM_CELL_PROLIFERATION	88	0.306096	0.994385	0.433839	0.630002	1	3906	tags=32%, list=19%, signal=39%
GO_STRIATED_MUSCLE_ADAPTATION	23	0.398662	0.993821	0.460526	0.630356	1	3263	tags=26%, list=16%, signal=31%
GO_REGULATION_OF_ACTION_POTENTIAL	38	0.371947	0.993072	0.485417	0.630575	1	6350	tags=47%, list=31%, signal=68%
GO_REGULATION_OF_JAK_STAT_CASCADE	144	0.32044	0.993134	0.453608	0.630841	1	2763	tags=19%, list=13%, signal=22%
GO_MAMMARY_GLAND_DEVELOPMENT	117	0.423536	1.50821	0.0120724	0.631104	1	4340	tags=38%, list=21%, signal=47%
GO_REGULATION_OF_STAT_CASCADE	144	0.32044	0.993134	0.453608	0.631243	1	2763	tags=19%, list=13%, signal=22%
GO_RENAL_SYSTEM_VASCULATURE_DEVELOPMENT	19	0.67015	1.51596	0.0562771	0.631262	1	5427	tags=74%, list=26%, signal=100%
GO_RECEPTOR_CLUSTERING	41	0.508807	1.51395	0.0531915	0.631623	1	3361	tags=32%, list=16%, signal=38%
GO_POSITIVE_REGULATION_OF_ANTIGEN_PROCESSING_AND_PRESENTATION	16	0.457429	0.991873	0.516736	0.632509	1	2357	tags=38%, list=11%, signal=42%
GO_POSITIVE_REGULATION_OF_EPIDERMIS_DEVELOPMENT	32	0.349182	0.990162	0.449102	0.633022	1	2139	tags=25%, list=10%, signal=28%
GO_LACTATION	41	0.294997	0.990241	0.449304	0.633277	1	5153	tags=32%, list=25%, signal=42%
GO_PHOSPHATIDYLCHOLINE_ACYL_CHAIN_REMODELING	25	0.364618	0.990344	0.475191	0.633471	1	5006	tags=40%, list=24%, signal=53%
GO_NEUROTRANSMITTER_METABOLIC_PROCESS	25	0.584689	1.50849	0.0237154	0.633831	1	1830	tags=32%, list=9%, signal=35%
GO_POSITIVE_REGULATION_OF_MUSCLE_CELL_DIFFERENTIATION	83	0.315952	0.990346	0.464052	0.633869	1	3621	tags=18%, list=18%, signal=22%
GO_ORGANIC_ACID_TRANSPORT	260	0.278045	0.990466	0.441718	0.633992	1	3409	tags=24%, list=17%, signal=28%
GO_SPHINGOLIPID_BIOSYNTHETIC_PROCESS	69	0.286456	0.989381	0.439122	0.634157	1	4889	tags=30%, list=24%, signal=40%
GO_REGULATION_OF_CALCIUM_ION_IMPORT	102	0.331914	0.990518	0.463519	0.634295	1	3828	tags=26%, list=19%, signal=32%
GO_POSITIVE_REGULATION_OF_NUCLEOCYTOPLASMIC_TRANSPORT	121	0.280598	0.989113	0.46281	0.634297	1	3846	tags=22%, list=19%, signal=27%
GO_RENAL_WATER_HOMEOSTASIS	34	0.536662	1.51429	0.0270833	0.634455	1	4074	tags=38%, list=20%, signal=48%
GO_PROTEIN_OLIGOMERIZATION	425	0.231414	0.990587	0.471933	0.634578	1	4247	tags=23%, list=21%, signal=29%
GO_POSITIVE_REGULATION_OF_CARDIAC_MUSCLE_CELL_PROLIFERATION	19	0.401537	0.988165	0.483801	0.634887	1	2840	tags=32%, list=14%, signal=37%
GO_REGULATION_OF_TRANSCRIPTION_INVOLVED_IN_CELL_FATE_COMMITMENT	20	0.412816	0.98825	0.488889	0.635128	1	4315	tags=50%, list=21%, signal=63%
GO_PYRIMIDINE_RIBONUCLEOSIDE_TRIPHOSPHATE_METABOLIC_PROCESS	16	0.342859	0.98835	0.459566	0.635347	1	665	tags=13%, list=3%, signal=13%
GO_KIDNEY_VASCULATURE_DEVELOPMENT	19	0.67015	1.51596	0.0562771	0.635361	1	5427	tags=74%, list=26%, signal=100%
GO_MONOCYTE_DIFFERENTIATION	16	0.398223	0.987578	0.515351	0.635603	1	2840	tags=31%, list=14%, signal=36%
GO_BLOOD_COAGULATION_INTRINSIC_PATHWAY	17	0.409612	0.987101	0.474012	0.636081	1	5596	tags=41%, list=27%, signal=57%
GO_TRACHEA_DEVELOPMENT	20	0.56951	1.50875	0.0365112	0.636801	1	3441	tags=40%, list=17%, signal=48%
GO_REGULATION_OF_OXIDOREDUCTASE_ACTIVITY	88	0.288454	0.986494	0.497925	0.636833	1	3745	tags=20%, list=18%, signal=25%
GO_ORGANOPHOSPHATE_CATABOLIC_PROCESS	112	0.266966	0.986127	0.507246	0.637153	1	3277	tags=21%, list=16%, signal=24%
GO_GLYCEROPHOSPHOLIPID_METABOLIC_PROCESS	295	0.234371	0.985895	0.458506	0.63723	1	5798	tags=27%, list=28%, signal=37%
GO_MYELOID_LEUKOCYTE_DIFFERENTIATION	96	0.323203	0.984961	0.473795	0.63744	1	3763	tags=27%, list=18%, signal=33%
GO_CELL_SURFACE_RECEPTOR_SIGNALING_PATHWAY_INVOLVED_IN_CELL_CELL_SIGNALING	71	0.351817	0.985562	0.464503	0.637494	1	4912	tags=38%, list=24%, signal=50%
GO_POSITIVE_REGULATION_OF_DENDRITE_DEVELOPMENT	63	0.291072	0.985055	0.458418	0.637651	1	5464	tags=35%, list=27%, signal=47%
GO_CILIUM_MOVEMENT	33	0.693034	1.51055	0.0643863	0.637731	1	4558	tags=73%, list=22%, signal=93%
GO_MEMBRANE_ASSEMBLY	25	0.584211	1.50948	0.0595483	0.637776	1	5517	tags=52%, list=27%, signal=71%
GO_POSITIVE_REGULATION_OF_CYTOSKELETON_ORGANIZATION	172	0.252776	0.985176	0.478723	0.63781	1	3748	tags=19%, list=18%, signal=23%
GO_POSITIVE_REGULATION_OF_CYTOKINE_PRODUCTION_INVOLVED_IN_IMMUNE_RESPONSE	30	0.373187	0.984383	0.467909	0.63815	1	3935	tags=27%, list=19%, signal=33%
GO_TONGUE_DEVELOPMENT	20	0.403942	0.983631	0.47619	0.6384	1	3373	tags=35%, list=16%, signal=42%
GO_POSITIVE_REGULATION_OF_SMOOTH_MUSCLE_CELL_PROLIFERATION	58	0.33713	0.983977	0.497845	0.638557	1	4075	tags=28%, list=20%, signal=34%
GO_VASOCONSTRICTION	28	0.595627	1.51623	0.0309278	0.638583	1	4013	tags=54%, list=20%, signal=66%
GO_SPHINGOLIPID_METABOLIC_PROCESS	130	0.251427	0.983639	0.477823	0.638785	1	4166	tags=22%, list=20%, signal=27%
GO_SECONDARY_METABOLITE_BIOSYNTHETIC_PROCESS	19	0.393638	0.983155	0.446058	0.638929	1	5708	tags=53%, list=28%, signal=73%
GO_NEPHRON_EPITHELIUM_DEVELOPMENT	93	0.498396	1.51115	0.0268595	0.63938	1	3614	tags=39%, list=18%, signal=47%
GO_PITUITARY_GLAND_DEVELOPMENT	42	0.372447	0.982645	0.492754	0.639467	1	1229	tags=21%, list=6%, signal=23%
GO_AMIDE_TRANSPORT	95	0.298617	0.981833	0.492813	0.640214	1	4118	tags=33%, list=20%, signal=41%
GO_CALCIUM_ION_IMPORT	63	0.336715	0.981987	0.485417	0.640349	1	3799	tags=27%, list=19%, signal=33%
GO_CAMP_METABOLIC_PROCESS	34	0.599084	1.51673	0.0295983	0.640881	1	2772	tags=47%, list=14%, signal=54%
GO_BICELLULAR_TIGHT_JUNCTION_ASSEMBLY	31	0.285107	0.980582	0.484962	0.642222	1	4123	tags=23%, list=20%, signal=28%
GO_SODIUM_ION_HOMEOSTASIS	29	0.611035	1.51928	0.0251572	0.642828	1	2636	tags=45%, list=13%, signal=51%
GO_POSITIVE_REGULATION_OF_LIPASE_ACTIVITY	66	0.532502	1.51795	0.0120968	0.643925	1	3906	tags=41%, list=19%, signal=50%
GO_BINDING_OF_SPERM_TO_ZONA_PELLUCIDA	33	0.357354	0.979024	0.463074	0.644103	1	3351	tags=33%, list=16%, signal=40%
GO_INTESTINAL_ABSORPTION	26	0.368404	0.979172	0.468872	0.64421	1	2969	tags=23%, list=14%, signal=27%
GO_GOLGI_TO_PLASMA_MEMBRANE_TRANSPORT	41	0.348665	1.51688	0.0487329	0.644306	1	7444	tags=44%, list=36%, signal=69%
GO_CELLULAR_RESPONSE_TO_EXTERNAL_STIMULUS	261	0.252604	0.979298	0.492662	0.644369	1	3528	tags=22%, list=17%, signal=26%
GO_GLYCEROLIPID_METABOLIC_PROCESS	352	0.241212	0.977588	0.461698	0.644507	1	5754	tags=28%, list=28%, signal=38%
GO_MAINTENANCE_OF_GASTROINTESTINAL_EPITHELIUM	15	0.411155	0.977754	0.48	0.644564	1	5334	tags=40%, list=26%, signal=54%
GO_REGULATION_OF_FEEDING_BEHAVIOR	22	0.399572	0.977773	0.481641	0.644917	1	3332	tags=36%, list=16%, signal=43%
GO_APOPTOTIC_PROCESS_INVOLVED_IN_DEVELOPMENT	21	0.365785	0.977975	0.518987	0.644932	1	2800	tags=29%, list=14%, signal=33%
GO_REGULATION_OF_CIRCADIAN_RHYTHM	103	0.271013	0.978174	0.484277	0.644958	1	3445	tags=23%, list=17%, signal=28%
GO_POSITIVE_REGULATION_OF_ORGAN_GROWTH	37	0.352002	0.978358	0.461207	0.644991	1	2840	tags=22%, list=14%, signal=25%
GO_OVULATION_CYCLE	113	0.300044	0.976661	0.493534	0.645154	1	3431	tags=30%, list=17%, signal=36%
GO_REGULATION_OF_NITRIC_OXIDE_BIOSYNTHETIC_PROCESS	52	0.339438	0.976368	0.465696	0.64528	1	4094	tags=29%, list=20%, signal=36%
GO_PROTEIN_KINASE_B_SIGNALING	34	0.335728	0.976753	0.485597	0.645377	1	3621	tags=24%, list=18%, signal=29%
GO_ERBB2_SIGNALING_PATHWAY	39	0.288818	0.976807	0.479839	0.645651	1	4161	tags=21%, list=20%, signal=26%
GO_WNT_SIGNALING_PATHWAY	350	0.229958	0.975939	0.485169	0.645718	1	2578	tags=13%, list=13%, signal=15%
GO_POSITIVE_REGULATION_OF_CELL_GROWTH	144	0.254654	0.974803	0.476891	0.646318	1	3794	tags=18%, list=18%, signal=22%
GO_REGULATION_OF_RESPONSE_TO_EXTRACELLULAR_STIMULUS	171	0.165478	0.975162	0.47505	0.646387	1	4419	tags=16%, list=22%, signal=20%
GO_REGULATION_OF_ACTIN_NUCLEATION	26	0.296317	0.974961	0.481633	0.64642	1	7389	tags=42%, list=36%, signal=66%
GO_REGULATION_OF_RESPONSE_TO_NUTRIENT_LEVELS	171	0.165478	0.975163	0.47505	0.646786	1	4419	tags=16%, list=22%, signal=20%
GO_PROTEIN_LOCALIZATION_TO_CELL_SURFACE	22	0.620892	1.51934	0.0514851	0.646827	1	2858	tags=32%, list=14%, signal=37%
GO_RESPONSE_TO_INSULIN	203	0.23701	0.974243	0.486598	0.647027	1	4382	tags=22%, list=21%, signal=28%
GO_THYROID_GLAND_DEVELOPMENT	25	0.366891	0.973939	0.492754	0.647245	1	1986	tags=20%, list=10%, signal=22%
GO_SKIN_EPIDERMIS_DEVELOPMENT	71	0.33505	0.973065	0.494505	0.647279	1	3608	tags=30%, list=18%, signal=36%
GO_LUNG_EPITHELIUM_DEVELOPMENT	34	0.525012	1.52017	0.0285132	0.647325	1	1733	tags=26%, list=8%, signal=29%
GO_NEGATIVE_REGULATION_OF_STRESS_ACTIVATED_PROTEIN_KINASE_SIGNALING_CASCADE	41	0.264068	0.973402	0.496842	0.64742	1	3308	tags=24%, list=16%, signal=29%
GO_SULFUR_COMPOUND_BIOSYNTHETIC_PROCESS	201	0.248888	0.973137	0.488421	0.647553	1	2201	tags=13%, list=11%, signal=15%
GO_DEVELOPMENTAL_INDUCTION	27	0.382736	0.972663	0.492754	0.647678	1	2097	tags=26%, list=10%, signal=29%
GO_NEGATIVE_REGULATION_OF_STRESS_ACTIVATED_MAPK_CASCADE	41	0.264068	0.973402	0.496842	0.647818	1	3308	tags=24%, list=16%, signal=29%
GO_RESPONSE_TO_TEMPERATURE_STIMULUS	148	0.287509	0.971106	0.519911	0.648741	1	2664	tags=20%, list=13%, signal=22%
GO_ENDOTHELIAL_CELL_DEVELOPMENT	44	0.450105	1.52188	0.0617284	0.649011	1	5811	tags=39%, list=28%, signal=54%
GO_RESPONSE_TO_ISOQUINOLINE_ALKALOID	30	0.368175	0.971128	0.493644	0.64909	1	3375	tags=30%, list=16%, signal=36%
GO_POTASSIUM_ION_TRANSPORT	153	0.328457	0.970382	0.482906	0.649375	1	3223	tags=28%, list=16%, signal=33%
GO_GLUCOSE_METABOLIC_PROCESS	118	0.241836	0.971577	0.480885	0.649397	1	4608	tags=24%, list=22%, signal=30%
GO_RESPONSE_TO_MORPHINE	30	0.368175	0.971129	0.493644	0.649488	1	3375	tags=30%, list=16%, signal=36%
GO_REGULATION_OF_PROTEIN_MATURATION	80	0.300966	0.970504	0.501018	0.649529	1	4950	tags=35%, list=24%, signal=46%
GO_REGULATION_OF_CHONDROCYTE_DIFFERENTIATION	45	0.588068	1.52068	0.0496894	0.649546	1	4749	tags=53%, list=23%, signal=69%
GO_ENDOPLASMIC_RETICULUM_CALCIUM_ION_HOMEOSTASIS	20	0.296656	0.97114	0.487026	0.64987	1	3095	tags=20%, list=15%, signal=24%
GO_TRABECULA_FORMATION	23	0.37973	0.969287	0.527542	0.651077	1	3163	tags=30%, list=15%, signal=36%
GO_FACE_DEVELOPMENT	50	0.479489	1.52224	0.043573	0.652122	1	3934	tags=38%, list=19%, signal=47%
GO_REGULATION_OF_ERYTHROCYTE_DIFFERENTIATION	35	0.288511	0.968098	0.474012	0.652632	1	4075	tags=23%, list=20%, signal=28%
GO_REGULATION_OF_NECROTIC_CELL_DEATH	26	0.310488	0.967453	0.503158	0.652721	1	2074	tags=12%, list=10%, signal=13%
GO_PURINE_CONTAINING_COMPOUND_BIOSYNTHETIC_PROCESS	137	0.219713	0.96724	0.531381	0.652769	1	2459	tags=12%, list=12%, signal=14%
GO_PEPTIDE_TRANSPORT	70	0.306608	0.968118	0.495918	0.652984	1	2763	tags=24%, list=13%, signal=28%
GO_MOTOR_NEURON_AXON_GUIDANCE	27	0.369968	0.967668	0.475104	0.653072	1	5255	tags=44%, list=26%, signal=60%
GO_REGULATION_OF_EPIDERMIS_DEVELOPMENT	62	0.308758	0.96747	0.48073	0.653092	1	2139	tags=19%, list=10%, signal=22%
GO_NEGATIVE_REGULATION_OF_LIPID_STORAGE	17	0.381039	0.966568	0.498969	0.65367	1	6221	tags=53%, list=30%, signal=76%
GO_NEGATIVE_REGULATION_OF_SEQUENCE_SPECIFIC_DNA_BINDING_TRANSCRIPTION_FACTOR_ACTIVITY	133	0.242345	0.966162	0.467505	0.653672	1	3095	tags=16%, list=15%, signal=18%
GO_REGULATION_OF_SYNCYTIUM_FORMATION_BY_PLASMA_MEMBRANE_FUSION	25	0.390035	0.965915	0.504098	0.653718	1	3616	tags=28%, list=18%, signal=34%
GO_REGULATION_OF_MYELOID_LEUKOCYTE_DIFFERENTIATION	107	0.31716	0.966303	0.484009	0.653794	1	3451	tags=24%, list=17%, signal=29%
GO_REGULATION_OF_ENDOTHELIAL_CELL_MIGRATION	114	0.476664	1.52272	0.0545851	0.654722	1	5095	tags=43%, list=25%, signal=57%
GO_REACTIVE_OXYGEN_SPECIES_BIOSYNTHETIC_PROCESS	23	0.351576	0.964865	0.52495	0.655304	1	6848	tags=43%, list=33%, signal=65%
GO_REGULATION_OF_NEUROTRANSMITTER_UPTAKE	15	0.714159	1.52329	0.0320641	0.657005	1	3234	tags=47%, list=16%, signal=55%
GO_NEGATIVE_REGULATION_OF_PROTEIN_COMPLEX_ASSEMBLY	106	0.233389	0.963529	0.516807	0.657601	1	3301	tags=16%, list=16%, signal=19%
GO_MONOSACCHARIDE_TRANSPORT	54	0.309878	0.96314	0.52	0.658014	1	2689	tags=24%, list=13%, signal=28%
GO_DEPHOSPHORYLATION	280	0.200217	0.962539	0.512974	0.658392	1	4270	tags=20%, list=21%, signal=24%
GO_CLATHRIN_MEDIATED_ENDOCYTOSIS	35	0.277575	0.962734	0.505423	0.658415	1	3394	tags=14%, list=17%, signal=17%
GO_OLFACTORY_LOBE_DEVELOPMENT	36	0.347199	0.962263	0.491342	0.658467	1	1282	tags=19%, list=6%, signal=21%
GO_LYMPH_VESSEL_DEVELOPMENT	20	0.384346	0.96159	0.522727	0.659364	1	6397	tags=60%, list=31%, signal=87%
GO_CELLULAR_RESPONSE_TO_EXTRACELLULAR_STIMULUS	186	0.241584	0.959744	0.521298	0.660474	1	3472	tags=23%, list=17%, signal=27%
GO_REGULATION_OF_ORGAN_FORMATION	32	0.386955	0.960318	0.509203	0.660531	1	2674	tags=25%, list=13%, signal=29%
GO_POSITIVE_REGULATION_OF_PROTEIN_POLYMERIZATION	87	0.246964	0.960531	0.511579	0.660545	1	3869	tags=18%, list=19%, signal=23%
GO_PHAGOCYTOSIS_ENGULFMENT	18	0.385922	0.958852	0.508475	0.660622	1	6483	tags=50%, list=32%, signal=73%
GO_REGULATION_OF_RESPONSE_TO_WOUNDING	407	0.320016	0.95986	0.523707	0.660654	1	4517	tags=29%, list=22%, signal=37%
GO_RESPONSE_TO_ELECTRICAL_STIMULUS	43	0.322587	0.95837	0.52449	0.660745	1	3169	tags=23%, list=15%, signal=27%
GO_NEGATIVE_REGULATION_OF_CYTOKINE_SECRETION	43	0.379318	0.958159	0.525988	0.660762	1	3727	tags=30%, list=18%, signal=37%
GO_RESPONSE_TO_NITRIC_OXIDE	21	0.364808	0.959982	0.510246	0.660818	1	2552	tags=29%, list=12%, signal=33%
GO_NITROGEN_COMPOUND_TRANSPORT	487	0.2219	0.960593	0.541322	0.660827	1	2969	tags=17%, list=14%, signal=19%
GO_REGULATION_OF_SEQUESTERING_OF_CALCIUM_ION	107	0.337334	0.958533	0.497807	0.66084	1	2353	tags=20%, list=11%, signal=22%
GO_REGULATION_OF_ODONTOGENESIS	24	0.387458	0.95888	0.522177	0.660972	1	3621	tags=42%, list=18%, signal=51%
GO_ENDOMEMBRANE_SYSTEM_ORGANIZATION	458	0.165592	0.95894	0.543086	0.661237	1	6236	tags=27%, list=30%, signal=38%
GO_POSITIVE_REGULATION_OF_OSTEOBLAST_DIFFERENTIATION	60	0.493907	1.52339	0.0585859	0.661331	1	2840	tags=30%, list=14%, signal=35%
GO_ORGANIC_HYDROXY_COMPOUND_BIOSYNTHETIC_PROCESS	173	0.256283	0.958981	0.533195	0.661567	1	5724	tags=36%, list=28%, signal=50%
GO_NEGATIVE_REGULATION_OF_LIPID_METABOLIC_PROCESS	77	0.306888	0.957088	0.532787	0.661994	1	3331	tags=19%, list=16%, signal=23%
GO_MONOVALENT_INORGANIC_ANION_HOMEOSTASIS	19	0.387963	0.956563	0.507307	0.662171	1	2001	tags=26%, list=10%, signal=29%
GO_REGULATION_OF_NEURON_DEATH	251	0.23657	0.956341	0.514768	0.662217	1	3874	tags=21%, list=19%, signal=26%
GO_LENS_DEVELOPMENT_IN_CAMERA_TYPE_EYE	66	0.299306	0.957113	0.530526	0.662341	1	4857	tags=32%, list=24%, signal=42%
GO_GLYCOPROTEIN_METABOLIC_PROCESS	344	0.241779	0.956675	0.514644	0.662364	1	5101	tags=27%, list=25%, signal=35%
GO_NEGATIVE_REGULATION_OF_NEURAL_PRECURSOR_CELL_PROLIFERATION	21	0.337446	0.955938	0.521008	0.662541	1	4451	tags=33%, list=22%, signal=43%
GO_POLYSACCHARIDE_BIOSYNTHETIC_PROCESS	42	0.298457	0.955455	0.508097	0.663047	1	5645	tags=29%, list=27%, signal=39%
GO_POSITIVE_REGULATION_OF_CALCIUM_ION_TRANSPORT_INTO_CYTOSOL	52	0.340838	0.954832	0.502174	0.663444	1	3704	tags=31%, list=18%, signal=37%
GO_SULFUR_AMINO_ACID_BIOSYNTHETIC_PROCESS	19	0.327749	0.954899	0.493927	0.66374	1	2826	tags=21%, list=14%, signal=24%
GO_POSITIVE_REGULATION_OF_AMINE_TRANSPORT	32	0.367568	0.954281	0.50297	0.66414	1	3869	tags=34%, list=19%, signal=42%
GO_GOLGI_TO_PLASMA_MEMBRANE_PROTEIN_TRANSPORT	26	0.406989	1.52357	0.0666667	0.665207	1	7444	tags=58%, list=36%, signal=90%
GO_MORPHOGENESIS_OF_AN_EPITHELIAL_SHEET	43	0.291548	0.953486	0.536842	0.665263	1	4472	tags=28%, list=22%, signal=36%
GO_NEGATIVE_REGULATION_OF_PROTEIN_KINASE_B_SIGNALING	36	0.460447	1.54593	0.0338645	0.665695	1	6156	tags=39%, list=30%, signal=55%
GO_GLYCEROLIPID_CATABOLIC_PROCESS	36	0.34935	0.952743	0.510721	0.666384	1	5229	tags=47%, list=25%, signal=63%
GO_CELLULAR_COMPONENT_ASSEMBLY_INVOLVED_IN_MORPHOGENESIS	232	0.430313	1.52423	0.0212766	0.666861	1	5582	tags=44%, list=27%, signal=60%
GO_ENDOCYTOSIS	474	0.247446	0.952161	0.495816	0.667121	1	4230	tags=22%, list=21%, signal=27%
GO_SIGNAL_TRANSDUCTION_BY_PROTEIN_PHOSPHORYLATION	402	0.236447	0.951787	0.502193	0.667462	1	4146	tags=19%, list=20%, signal=23%
GO_EXPLORATION_BEHAVIOR	24	0.645231	1.54656	0.0192719	0.667998	1	4802	tags=67%, list=23%, signal=87%
GO_LYSOSOME_ORGANIZATION	50	0.234033	0.951068	0.522293	0.668137	1	8486	tags=60%, list=41%, signal=102%
GO_LYTIC_VACUOLE_ORGANIZATION	50	0.234033	0.951068	0.522293	0.668534	1	8486	tags=60%, list=41%, signal=102%
GO_PROTEIN_LOCALIZATION_TO_LYSOSOME	20	0.43801	1.54404	0.0689655	0.668611	1	7446	tags=50%, list=36%, signal=78%
GO_NITRIC_OXIDE_METABOLIC_PROCESS	15	0.359575	0.950627	0.508333	0.668618	1	6848	tags=47%, list=33%, signal=70%
GO_CELLULAR_RESPONSE_TO_NITRIC_OXIDE	15	0.361943	0.949492	0.527197	0.668875	1	2552	tags=33%, list=12%, signal=38%
GO_INTERMEDIATE_FILAMENT_ORGANIZATION	20	0.414655	0.948829	0.517598	0.66905	1	2802	tags=25%, list=14%, signal=29%
GO_POSITIVE_REGULATION_OF_COAGULATION	25	0.358174	0.949559	0.530488	0.669149	1	5334	tags=52%, list=26%, signal=70%
GO_REGULATION_OF_RECEPTOR_BINDING	17	0.638347	1.54136	0.025641	0.669186	1	2090	tags=41%, list=10%, signal=46%
GO_MYELOID_CELL_ACTIVATION_INVOLVED_IN_IMMUNE_RESPONSE	40	0.36335	0.94856	0.525316	0.669199	1	3676	tags=23%, list=18%, signal=27%
GO_OTIC_VESICLE_DEVELOPMENT	15	0.385907	0.94914	0.542194	0.669218	1	432	tags=13%, list=2%, signal=14%
GO_PROTEIN_N_LINKED_GLYCOSYLATION	75	0.231722	0.948916	0.50303	0.66929	1	4641	tags=19%, list=23%, signal=24%
GO_MESODERM_DEVELOPMENT	114	0.287657	0.949639	0.528184	0.669385	1	4020	tags=25%, list=20%, signal=31%
GO_CARBOHYDRATE_BIOSYNTHETIC_PROCESS	121	0.245027	0.947257	0.539419	0.669672	1	4594	tags=23%, list=22%, signal=30%
GO_NITROGEN_CYCLE_METABOLIC_PROCESS	15	0.354207	0.949657	0.523517	0.669756	1	4267	tags=33%, list=21%, signal=42%
GO_NEGATIVE_REGULATION_OF_GTPASE_ACTIVITY	41	0.470408	1.54738	0.0293501	0.669824	1	4757	tags=39%, list=23%, signal=51%
GO_NUCLEOTIDE_TRANSPORT	25	0.278412	0.947733	0.508841	0.669936	1	2138	tags=12%, list=10%, signal=13%
GO_STEROID_BIOSYNTHETIC_PROCESS	112	0.267109	0.949752	0.539394	0.669975	1	5703	tags=37%, list=28%, signal=50%
GO_VITAMIN_METABOLIC_PROCESS	119	0.25725	0.947293	0.560976	0.669989	1	4174	tags=25%, list=20%, signal=31%
GO_RESPONSE_TO_ANGIOTENSIN	17	0.377222	0.947927	0.54491	0.669994	1	2636	tags=35%, list=13%, signal=40%
GO_REGULATION_OF_EXECUTION_PHASE_OF_APOPTOSIS	24	0.322761	0.947392	0.524691	0.670214	1	3769	tags=21%, list=18%, signal=25%
GO_REGULATION_OF_GLUCOSE_IMPORT_IN_RESPONSE_TO_INSULIN_STIMULUS	16	0.570131	1.52456	0.0675105	0.670435	1	4161	tags=38%, list=20%, signal=47%
GO_BRANCHING_MORPHOGENESIS_OF_AN_EPITHELIAL_TUBE	131	0.472577	1.54232	0.0146751	0.670681	1	3621	tags=35%, list=18%, signal=42%
GO_CELLULAR_GLUCAN_METABOLIC_PROCESS	58	0.418618	1.52892	0.0476191	0.671359	1	4383	tags=22%, list=21%, signal=28%
GO_AXONEME_ASSEMBLY	40	0.713957	1.54837	0.0396825	0.671416	1	3725	tags=65%, list=18%, signal=79%
GO_RESPONSE_TO_GROWTH_HORMONE	30	0.316328	0.94608	0.52766	0.671522	1	4340	tags=33%, list=21%, signal=42%
GO_POSITIVE_REGULATION_OF_ACUTE_INFLAMMATORY_RESPONSE	28	0.407158	0.94534	0.536634	0.671739	1	474	tags=14%, list=2%, signal=15%
GO_POSITIVE_REGULATION_OF_CALCIUM_MEDIATED_SIGNALING	38	0.355598	0.945491	0.522484	0.671846	1	5418	tags=39%, list=26%, signal=54%
GO_PURINE_NUCLEOSIDE_BISPHOSPHATE_METABOLIC_PROCESS	37	0.29346	0.944572	0.543689	0.672046	1	5472	tags=35%, list=27%, signal=48%
GO_SKELETAL_MUSCLE_TISSUE_REGENERATION	26	0.326265	0.945568	0.536688	0.672081	1	1740	tags=15%, list=8%, signal=17%
GO_REGULATION_OF_MULTICELLULAR_ORGANISM_GROWTH	66	0.462397	1.52643	0.0143443	0.672261	1	4075	tags=33%, list=20%, signal=41%
GO_NUCLEOSIDE_BISPHOSPHATE_METABOLIC_PROCESS	37	0.29346	0.944572	0.543689	0.67244	1	5472	tags=35%, list=27%, signal=48%
GO_RIBONUCLEOSIDE_BISPHOSPHATE_METABOLIC_PROCESS	37	0.29346	0.944573	0.543689	0.672835	1	5472	tags=35%, list=27%, signal=48%
GO_POSITIVE_REGULATION_OF_STEROL_TRANSPORT	17	0.36823	0.942891	0.52459	0.673771	1	6221	tags=47%, list=30%, signal=67%
GO_WATER_TRANSPORT	20	0.396242	0.943146	0.558994	0.674062	1	3244	tags=40%, list=16%, signal=47%
GO_POSITIVE_REGULATION_OF_CHOLESTEROL_TRANSPORT	17	0.36823	0.942891	0.52459	0.674165	1	6221	tags=47%, list=30%, signal=67%
GO_ANTERIOR_POSTERIOR_AXIS_SPECIFICATION	48	0.307526	0.943297	0.553719	0.67417	1	2814	tags=23%, list=14%, signal=26%
GO_REGULATION_OF_BONE_RESORPTION	33	0.362282	0.942434	0.523109	0.674213	1	1812	tags=21%, list=9%, signal=23%
GO_ACTOMYOSIN_STRUCTURE_ORGANIZATION	77	0.306793	0.942172	0.53617	0.674316	1	2847	tags=18%, list=14%, signal=21%
GO_SMOOTH_MUSCLE_CONTRACTION	45	0.55638	1.52481	0.0229167	0.674395	1	3775	tags=40%, list=18%, signal=49%
GO_ESTROUS_CYCLE	19	0.405504	0.94168	0.537797	0.674441	1	2909	tags=37%, list=14%, signal=43%
GO_ANION_TRANSMEMBRANE_TRANSPORT	251	0.264983	0.941727	0.586912	0.674759	1	2731	tags=18%, list=13%, signal=21%
GO_EPITHELIAL_CELL_FATE_COMMITMENT	15	0.381688	0.941199	0.542914	0.675028	1	4502	tags=40%, list=22%, signal=51%
GO_NEGATIVE_REGULATION_OF_ANOIKIS	17	0.546209	1.52679	0.0503018	0.675577	1	2951	tags=35%, list=14%, signal=41%
GO_CYTOSOLIC_CALCIUM_ION_TRANSPORT	53	0.350049	0.940091	0.52452	0.676318	1	5211	tags=38%, list=25%, signal=50%
GO_COFACTOR_CATABOLIC_PROCESS	20	0.353031	0.940275	0.526749	0.67637	1	1923	tags=20%, list=9%, signal=22%
GO_GLUCAN_METABOLIC_PROCESS	58	0.418618	1.52892	0.0476191	0.676407	1	4383	tags=22%, list=21%, signal=28%
GO_RESPONSE_TO_EXTRACELLULAR_STIMULUS	438	0.241697	0.939749	0.574642	0.676589	1	4118	tags=24%, list=20%, signal=30%
GO_RENAL_TUBULE_DEVELOPMENT	78	0.525621	1.54844	0.0144928	0.67684	1	3614	tags=41%, list=18%, signal=50%
GO_FOREBRAIN_CELL_MIGRATION	61	0.320082	0.939245	0.545455	0.677189	1	2324	tags=18%, list=11%, signal=20%
GO_ORGANIC_CATION_TRANSPORT	20	0.374364	0.938845	0.536145	0.677591	1	2809	tags=30%, list=14%, signal=35%
GO_EMBRYONIC_DIGIT_MORPHOGENESIS	60	0.499414	1.53467	0.0315789	0.677619	1	3853	tags=35%, list=19%, signal=43%
GO_REGULATION_OF_CARBOHYDRATE_BIOSYNTHETIC_PROCESS	86	0.474527	1.52972	0.0232068	0.677879	1	4383	tags=34%, list=21%, signal=43%
GO_REGULATION_OF_INSULIN_RECEPTOR_SIGNALING_PATHWAY	43	0.465571	1.53072	0.028	0.679044	1	3303	tags=30%, list=16%, signal=36%
GO_NEGATIVE_REGULATION_OF_NEURON_APOPTOTIC_PROCESS	134	0.258643	0.937426	0.52621	0.679843	1	3668	tags=25%, list=18%, signal=30%
GO_WALKING_BEHAVIOR	31	0.343113	0.936274	0.552521	0.680181	1	1987	tags=19%, list=10%, signal=21%
GO_EPIDERMIS_MORPHOGENESIS	29	0.365688	0.936763	0.559748	0.680394	1	4340	tags=41%, list=21%, signal=52%
GO_REGULATION_OF_HUMORAL_IMMUNE_RESPONSE	49	0.350707	0.936494	0.533613	0.680553	1	4242	tags=31%, list=21%, signal=38%
GO_ADULT_WALKING_BEHAVIOR	31	0.343113	0.936274	0.552521	0.680575	1	1987	tags=19%, list=10%, signal=21%
GO_CARBOHYDRATE_TRANSPORT	94	0.271448	0.935865	0.56391	0.680583	1	4207	tags=28%, list=20%, signal=35%
GO_MEMBRANE_BIOGENESIS	30	0.552347	1.53514	0.0432099	0.680647	1	5517	tags=50%, list=27%, signal=68%
GO_MUCOPOLYSACCHARIDE_METABOLIC_PROCESS	106	0.304228	0.936829	0.529412	0.680647	1	2099	tags=17%, list=10%, signal=19%
GO_REGULATION_OF_GLUCOSE_IMPORT	59	0.462593	1.54892	0.0245399	0.680661	1	4161	tags=32%, list=20%, signal=40%
GO_REGULATION_OF_INTERLEUKIN_13_PRODUCTION	18	0.374804	0.935515	0.558333	0.680852	1	3441	tags=28%, list=17%, signal=33%
GO_REGULATION_OF_SMOOTHENED_SIGNALING_PATHWAY	62	0.496971	1.53253	0.0278373	0.681422	1	3906	tags=42%, list=19%, signal=52%
GO_BROWN_FAT_CELL_DIFFERENTIATION	30	0.643639	1.53619	0.0247423	0.68148	1	2467	tags=43%, list=12%, signal=49%
GO_PHOSPHATIDYLINOSITOL_3_KINASE_SIGNALING	25	0.579847	1.53714	0.0451745	0.682341	1	2351	tags=32%, list=11%, signal=36%
GO_POSITIVE_REGULATION_OF_STEROID_METABOLIC_PROCESS	23	0.352472	0.933998	0.541582	0.683095	1	4032	tags=35%, list=20%, signal=43%
GO_REGULATION_OF_CELL_FATE_COMMITMENT	26	0.37139	0.934109	0.556911	0.68325	1	1608	tags=23%, list=8%, signal=25%
GO_POSITIVE_REGULATION_OF_SMOOTHENED_SIGNALING_PATHWAY	24	0.585708	1.53092	0.0472103	0.683379	1	3553	tags=42%, list=17%, signal=50%
GO_REGULATION_OF_BMP_SIGNALING_PATHWAY	76	0.497009	1.54968	0.0200401	0.683388	1	3569	tags=36%, list=17%, signal=43%
GO_PHOSPHOLIPID_DEPHOSPHORYLATION	34	0.462658	1.55096	0.0376238	0.683835	1	6921	tags=50%, list=34%, signal=75%
GO_REGULATION_OF_CELL_MIGRATION_INVOLVED_IN_SPROUTING_ANGIOGENESIS	19	0.348522	0.931522	0.524896	0.687065	1	5494	tags=47%, list=27%, signal=65%
GO_ESTABLISHMENT_OR_MAINTENANCE_OF_EPITHELIAL_CELL_APICAL_BASAL_POLARITY	29	0.301865	0.931286	0.574297	0.687115	1	2861	tags=24%, list=14%, signal=28%
GO_REGULATION_OF_MESODERM_DEVELOPMENT	15	0.402047	0.931545	0.572581	0.687404	1	3870	tags=33%, list=19%, signal=41%
GO_REGULATION_OF_CHOLESTEROL_TRANSPORT	37	0.329857	0.929243	0.540856	0.688362	1	6327	tags=46%, list=31%, signal=66%
GO_REGULATION_OF_NEURON_APOPTOTIC_PROCESS	191	0.236091	0.929681	0.542683	0.688663	1	3874	tags=22%, list=19%, signal=27%
GO_PLATELET_ACTIVATION	141	0.287013	0.928658	0.542117	0.688684	1	5113	tags=30%, list=25%, signal=39%
GO_AXON_ENSHEATHMENT	91	0.299203	0.930093	0.558758	0.688696	1	3621	tags=25%, list=18%, signal=31%
GO_REGULATION_OF_STEROL_TRANSPORT	37	0.329857	0.929243	0.540856	0.688758	1	6327	tags=46%, list=31%, signal=66%
GO_AUTOPHAGOSOME_ORGANIZATION	40	0.205844	0.927401	0.530888	0.688803	1	6622	tags=28%, list=32%, signal=41%
GO_CELLULAR_AMINO_ACID_BIOSYNTHETIC_PROCESS	91	0.244039	0.927798	0.595436	0.68881	1	2931	tags=19%, list=14%, signal=22%
GO_CELLULAR_RESPONSE_TO_INORGANIC_SUBSTANCE	156	0.255037	0.927573	0.585263	0.688858	1	3587	tags=21%, list=17%, signal=25%
GO_RESPONSE_TO_FATTY_ACID	83	0.313436	0.928758	0.552846	0.688884	1	3940	tags=31%, list=19%, signal=39%
GO_RESPONSE_TO_ACTIVITY	69	0.299537	0.926707	0.563559	0.688954	1	4094	tags=35%, list=20%, signal=43%
GO_REGULATION_OF_EPITHELIAL_CELL_DIFFERENTIATION_INVOLVED_IN_KIDNEY_DEVELOPMENT	15	0.392151	0.927925	0.547284	0.688955	1	2090	tags=27%, list=10%, signal=30%
GO_MITOCHONDRIAL_ELECTRON_TRANSPORT_CYTOCHROME_C_TO_OXYGEN	16	0.35893	0.929682	0.535783	0.689055	1	137	tags=6%, list=1%, signal=6%
GO_ORGANIC_ANION_TRANSPORT	385	0.252368	0.929291	0.62423	0.689064	1	3409	tags=22%, list=17%, signal=26%
GO_ENSHEATHMENT_OF_NEURONS	91	0.299204	0.930094	0.558758	0.689091	1	3621	tags=25%, list=18%, signal=31%
GO_ASPARTATE_FAMILY_AMINO_ACID_BIOSYNTHETIC_PROCESS	23	0.279336	0.926972	0.536585	0.689196	1	2340	tags=13%, list=11%, signal=15%
GO_RESPONSE_TO_PAIN	29	0.359909	0.926752	0.56875	0.689252	1	4950	tags=45%, list=24%, signal=59%
GO_HEXOSE_METABOLIC_PROCESS	156	0.219713	0.927977	0.57732	0.689253	1	4608	tags=24%, list=22%, signal=30%
GO_POSITIVE_REGULATION_OF_STEM_CELL_PROLIFERATION	61	0.307481	0.928056	0.554825	0.68948	1	3906	tags=31%, list=19%, signal=38%
GO_REGULATION_OF_JUN_KINASE_ACTIVITY	81	0.28186	0.924711	0.567568	0.689645	1	2685	tags=14%, list=13%, signal=16%
GO_REGULATION_OF_CELLULAR_RESPONSE_TO_INSULIN_STIMULUS	58	0.443344	1.55099	0.0342052	0.689739	1	3575	tags=28%, list=17%, signal=33%
GO_NEGATIVE_REGULATION_OF_NOTCH_SIGNALING_PATHWAY	28	0.328792	0.924793	0.556008	0.689876	1	6835	tags=54%, list=33%, signal=80%
GO_HYALURONAN_METABOLIC_PROCESS	30	0.361314	0.925993	0.57551	0.689901	1	4647	tags=40%, list=23%, signal=52%
GO_ORGAN_REGENERATION	82	0.279218	0.925506	0.57377	0.690032	1	3727	tags=30%, list=18%, signal=37%
GO_THYMOCYTE_AGGREGATION	45	0.320585	0.924851	0.538961	0.690168	1	2283	tags=16%, list=11%, signal=17%
GO_REGULATION_OF_INTRACELLULAR_ESTROGEN_RECEPTOR_SIGNALING_PATHWAY	27	0.256528	0.925626	0.586693	0.690192	1	2646	tags=15%, list=13%, signal=17%
GO_CELLULAR_RESPONSE_TO_LITHIUM_ION	17	0.342244	0.92524	0.571726	0.690197	1	3516	tags=18%, list=17%, signal=21%
GO_T_CELL_DIFFERENTIATION_IN_THYMUS	45	0.320585	0.924851	0.538961	0.690561	1	2283	tags=16%, list=11%, signal=17%
GO_REVERSE_CHOLESTEROL_TRANSPORT	17	0.390319	0.923885	0.562264	0.69089	1	6221	tags=53%, list=30%, signal=76%
GO_ACTIN_FILAMENT_ORGANIZATION	170	0.219641	0.923281	0.56	0.691239	1	4901	tags=24%, list=24%, signal=31%
GO_CELLULAR_RESPONSE_TO_PROSTAGLANDIN_E_STIMULUS	18	0.368699	0.923448	0.559356	0.691328	1	6656	tags=56%, list=32%, signal=82%
GO_REGULATION_OF_PROTEIN_AUTOPHOSPHORYLATION	36	0.471125	1.55188	0.0368098	0.691653	1	5667	tags=44%, list=28%, signal=61%
GO_POSITIVE_REGULATION_OF_OXIDOREDUCTASE_ACTIVITY	46	0.296582	0.922345	0.578616	0.69262	1	2962	tags=20%, list=14%, signal=23%
GO_ODONTOGENESIS	105	0.303078	0.921577	0.572314	0.693695	1	4766	tags=33%, list=23%, signal=43%
GO_MUSCLE_ORGAN_DEVELOPMENT	277	0.293181	0.920936	0.570815	0.693783	1	4749	tags=33%, list=23%, signal=43%
GO_G_PROTEIN_COUPLED_PURINERGIC_RECEPTOR_SIGNALING_PATHWAY	20	0.430706	0.920967	0.563559	0.694137	1	3111	tags=35%, list=15%, signal=41%
GO_MEMBRANE_LIPID_BIOSYNTHETIC_PROCESS	106	0.230516	0.921152	0.612705	0.694163	1	4889	tags=25%, list=24%, signal=33%
GO_REGULATION_OF_HEART_RATE_BY_CARDIAC_CONDUCTION	30	0.651584	1.55261	0.0295359	0.694439	1	2427	tags=47%, list=12%, signal=53%
GO_VASCULAR_ENDOTHELIAL_GROWTH_FACTOR_RECEPTOR_SIGNALING_PATHWAY	73	0.260088	0.919372	0.544858	0.696387	1	5089	tags=26%, list=25%, signal=34%
GO_NEGATIVE_REGULATION_OF_AXON_GUIDANCE	27	0.596484	1.5766	0.0237154	0.69799	1	5489	tags=63%, list=27%, signal=86%
GO_I_KAPPAB_KINASE_NF_KAPPAB_SIGNALING	70	0.267841	0.917384	0.519916	0.698657	1	713	tags=6%, list=3%, signal=6%
GO_GLUTAMATE_METABOLIC_PROCESS	28	0.312861	0.917738	0.582996	0.698754	1	3056	tags=21%, list=15%, signal=25%
GO_FLUID_TRANSPORT	27	0.366817	0.917498	0.614	0.698836	1	3244	tags=37%, list=16%, signal=44%
GO_REGULATION_OF_FATTY_ACID_METABOLIC_PROCESS	85	0.288289	0.917859	0.596838	0.698904	1	5740	tags=32%, list=28%, signal=44%
GO_CELLULAR_RESPONSE_TO_CORTICOSTEROID_STIMULUS	58	0.297457	0.916637	0.577236	0.699667	1	3139	tags=24%, list=15%, signal=28%
GO_REGULATION_OF_CALCIUM_ION_TRANSMEMBRANE_TRANSPORTER_ACTIVITY	70	0.541349	1.55281	0.0214133	0.6998	1	3263	tags=31%, list=16%, signal=37%
GO_UBIQUITIN_DEPENDENT_PROTEIN_CATABOLIC_PROCESS_VIA_THE_MULTIVESICULAR_BODY_SORTING_PATHWAY	18	0.265884	0.915983	0.517045	0.700601	1	9870	tags=72%, list=48%, signal=139%
GO_CELLULAR_RESPONSE_TO_ALCOHOL	115	0.275083	0.915301	0.575372	0.701107	1	3621	tags=28%, list=18%, signal=34%
GO_REGULATION_OF_RECEPTOR_BIOSYNTHETIC_PROCESS	21	0.326266	0.915502	0.557652	0.701121	1	2312	tags=19%, list=11%, signal=21%
GO_HISTONE_H3_DEACETYLATION	22	0.239343	0.913064	0.550098	0.701568	1	6477	tags=32%, list=32%, signal=46%
GO_INSULIN_SECRETION	38	0.327427	0.91426	0.59465	0.701582	1	2763	tags=24%, list=13%, signal=27%
GO_L_AMINO_ACID_TRANSPORT	58	0.281001	0.914819	0.62475	0.701609	1	1869	tags=17%, list=9%, signal=19%
GO_POSITIVE_REGULATION_OF_ACTIN_CYTOSKELETON_REORGANIZATION	16	0.357636	0.913833	0.566191	0.701616	1	2413	tags=25%, list=12%, signal=28%
GO_RESPONSE_TO_HYPEROXIA	23	0.325114	0.914379	0.567288	0.701705	1	3910	tags=35%, list=19%, signal=43%
GO_NUCLEUS_LOCALIZATION	20	0.291894	0.913919	0.56	0.701848	1	4967	tags=30%, list=24%, signal=40%
GO_REGULATION_OF_CYSTEINE_TYPE_ENDOPEPTIDASE_ACTIVITY	211	0.227568	0.913071	0.579832	0.701946	1	3354	tags=18%, list=16%, signal=21%
GO_FEAR_RESPONSE	29	0.33663	0.913211	0.593429	0.702041	1	3361	tags=31%, list=16%, signal=37%
GO_RESPONSE_TO_INCREASED_OXYGEN_LEVELS	23	0.325114	0.914379	0.567288	0.7021	1	3910	tags=35%, list=19%, signal=43%
GO_MEMBRANE_LIPID_METABOLIC_PROCESS	174	0.215364	0.913327	0.625251	0.702205	1	5798	tags=27%, list=28%, signal=37%
GO_REGULATION_OF_ORGAN_GROWTH	72	0.280291	0.912435	0.5629	0.702393	1	4533	tags=28%, list=22%, signal=36%
GO_CARDIAC_ATRIUM_DEVELOPMENT	31	0.343092	0.911796	0.548057	0.702505	1	4749	tags=42%, list=23%, signal=54%
GO_BENZENE_CONTAINING_COMPOUND_METABOLIC_PROCESS	24	0.361227	0.912076	0.581028	0.702682	1	2584	tags=29%, list=13%, signal=33%
GO_POSITIVE_REGULATION_OF_TRIGLYCERIDE_METABOLIC_PROCESS	20	0.370599	0.911836	0.563241	0.702807	1	4998	tags=35%, list=24%, signal=46%
GO_ORGANELLE_MEMBRANE_FUSION	95	0.423813	1.57706	0.022541	0.703394	1	5184	tags=31%, list=25%, signal=41%
GO_MITOCHONDRION_LOCALIZATION	35	0.431029	1.55334	0.0402414	0.703611	1	809	tags=14%, list=4%, signal=15%
GO_NEUROTROPHIN_TRK_RECEPTOR_SIGNALING_PATHWAY	15	0.363272	0.911032	0.555319	0.703613	1	2514	tags=20%, list=12%, signal=23%
GO_PROTEIN_DEPHOSPHORYLATION	188	0.197431	0.91017	0.617647	0.704889	1	4270	tags=20%, list=21%, signal=25%
GO_METHIONINE_METABOLIC_PROCESS	18	0.511112	1.57353	0.0640496	0.705293	1	2676	tags=28%, list=13%, signal=32%
GO_REGULATION_OF_TRANSFORMING_GROWTH_FACTOR_BETA_RECEPTOR_SIGNALING_PATHWAY	97	0.442046	1.57818	0.045929	0.705432	1	3912	tags=32%, list=19%, signal=39%
GO_REGULATION_OF_ESTABLISHMENT_OF_PLANAR_POLARITY	110	0.206428	0.909631	0.580042	0.705523	1	2858	tags=12%, list=14%, signal=14%
GO_REGULATION_OF_CARTILAGE_DEVELOPMENT	62	0.571005	1.55408	0.0401606	0.706136	1	4749	tags=53%, list=23%, signal=69%
GO_LIPID_TRANSLOCATION	21	0.348759	0.908967	0.587002	0.706405	1	3715	tags=38%, list=18%, signal=46%
GO_SYNAPTIC_VESICLE_RECYCLING	23	0.327264	0.908082	0.609705	0.707723	1	2434	tags=13%, list=12%, signal=15%
GO_POSITIVE_REGULATION_OF_REACTIVE_OXYGEN_SPECIES_BIOSYNTHETIC_PROCESS	47	0.301254	0.907541	0.573469	0.708351	1	2962	tags=19%, list=14%, signal=22%
GO_HINDBRAIN_DEVELOPMENT	135	0.283557	0.906475	0.62039	0.70999	1	3615	tags=26%, list=18%, signal=31%
GO_REGULATION_OF_HYDROGEN_PEROXIDE_METABOLIC_PROCESS	15	0.373171	0.90541	0.580578	0.711729	1	1278	tags=20%, list=6%, signal=21%
GO_RECEPTOR_CATABOLIC_PROCESS	16	0.533444	1.55428	0.0521921	0.711887	1	4962	tags=38%, list=24%, signal=49%
GO_REGULATION_OF_CELLULAR_PH	75	0.257712	0.904723	0.63189	0.712213	1	3472	tags=20%, list=17%, signal=24%
GO_SEROTONIN_RECEPTOR_SIGNALING_PATHWAY	18	0.385583	0.904891	0.615538	0.712282	1	539	tags=17%, list=3%, signal=17%
GO_NEGATIVE_REGULATION_OF_PEPTIDE_SECRETION	49	0.557261	1.56449	0.012474	0.712602	1	2763	tags=33%, list=13%, signal=38%
GO_RESPONSE_TO_HYDROGEN_PEROXIDE	109	0.239605	0.904291	0.5875	0.712636	1	3205	tags=17%, list=16%, signal=21%
GO_NEGATIVE_REGULATION_OF_TRANSMEMBRANE_RECEPTOR_PROTEIN_SERINE_THREONINE_KINASE_SIGNALING_PATHWAY	100	0.479837	1.55844	0.04158	0.712836	1	3621	tags=32%, list=18%, signal=39%
GO_NEGATIVE_REGULATION_OF_ACTIN_FILAMENT_BUNDLE_ASSEMBLY	19	0.616051	1.5569	0.029106	0.713083	1	2575	tags=42%, list=13%, signal=48%
GO_REGULATION_OF_CELLULAR_RESPONSE_TO_TRANSFORMING_GROWTH_FACTOR_BETA_STIMULUS	97	0.442046	1.57819	0.045929	0.713183	1	3912	tags=32%, list=19%, signal=39%
GO_REGULATION_OF_RESPONSE_TO_CYTOKINE_STIMULUS	142	0.242949	0.901925	0.564583	0.714945	1	3784	tags=17%, list=18%, signal=21%
GO_REGULATION_OF_NEUTROPHIL_CHEMOTAXIS	27	0.391219	0.902702	0.600427	0.714998	1	1768	tags=19%, list=9%, signal=20%
GO_NEGATIVE_REGULATION_OF_GLIOGENESIS	36	0.322277	0.901685	0.623482	0.715008	1	1262	tags=14%, list=6%, signal=15%
GO_INACTIVATION_OF_MAPK_ACTIVITY	26	0.29643	0.901478	0.592668	0.715019	1	5948	tags=42%, list=29%, signal=59%
GO_POSITIVE_REGULATION_OF_STEM_CELL_DIFFERENTIATION	50	0.30658	0.902009	0.573876	0.715166	1	4024	tags=36%, list=20%, signal=45%
GO_FATTY_ACID_CATABOLIC_PROCESS	71	0.428212	1.5654	0.0445344	0.715224	1	5639	tags=44%, list=27%, signal=60%
GO_HEPARAN_SULFATE_PROTEOGLYCAN_METABOLIC_PROCESS	28	0.307167	0.902343	0.59375	0.715296	1	6611	tags=50%, list=32%, signal=74%
GO_REGULATION_OF_STEROID_BIOSYNTHETIC_PROCESS	48	0.30794	0.902745	0.590022	0.715317	1	3346	tags=25%, list=16%, signal=30%
GO_REGULATION_OF_LIPOPROTEIN_LIPASE_ACTIVITY	15	0.390294	0.902069	0.602996	0.715445	1	3727	tags=20%, list=18%, signal=24%
GO_POSTSYNAPTIC_MEMBRANE_ORGANIZATION	25	0.603903	1.55476	0.0319829	0.716459	1	2602	tags=36%, list=13%, signal=41%
GO_NEGATIVE_REGULATION_OF_CYTOKINE_BIOSYNTHETIC_PROCESS	28	0.32176	0.90027	0.590909	0.716586	1	3784	tags=32%, list=18%, signal=39%
GO_MYOBLAST_FUSION	20	0.615922	1.55909	0.0262626	0.716656	1	5421	tags=50%, list=26%, signal=68%
GO_AUTONOMIC_NERVOUS_SYSTEM_DEVELOPMENT	42	0.31892	0.900343	0.623431	0.716837	1	2674	tags=24%, list=13%, signal=27%
GO_FOREBRAIN_NEURON_DEVELOPMENT	34	0.334626	0.896256	0.612632	0.717997	1	1930	tags=15%, list=9%, signal=16%
GO_POSITIVE_REGULATION_OF_CHEMOTAXIS	120	0.326434	0.89641	0.571125	0.718117	1	3823	tags=30%, list=19%, signal=37%
GO_STEROL_METABOLIC_PROCESS	121	0.236333	0.894765	0.631683	0.718226	1	4032	tags=21%, list=20%, signal=26%
GO_CRANIAL_NERVE_DEVELOPMENT	43	0.318728	0.895716	0.628099	0.718291	1	5255	tags=44%, list=26%, signal=59%
GO_REGULATION_OF_REPRODUCTIVE_PROCESS	129	0.276649	0.895913	0.676289	0.718291	1	3169	tags=26%, list=15%, signal=31%
GO_INNER_EAR_MORPHOGENESIS	91	0.282216	0.894893	0.63924	0.718385	1	3228	tags=23%, list=16%, signal=27%
GO_ACTIVATION_OF_GTPASE_ACTIVITY	74	0.219543	0.896649	0.606838	0.718421	1	6697	tags=36%, list=33%, signal=54%
GO_PHOSPHATIDYLGLYCEROL_METABOLIC_PROCESS	29	0.294326	0.896415	0.624278	0.718497	1	5006	tags=28%, list=24%, signal=36%
GO_DENDRITE_DEVELOPMENT	78	0.278992	0.895406	0.595289	0.718518	1	5278	tags=31%, list=26%, signal=41%
GO_REGULATION_OF_CYTOKINE_PRODUCTION_INVOLVED_IN_IMMUNE_RESPONSE	57	0.33383	0.894984	0.589474	0.718569	1	3935	tags=30%, list=19%, signal=37%
GO_POSITIVE_REGULATION_OF_NITRIC_OXIDE_SYNTHASE_ACTIVITY	21	0.314782	0.896674	0.608137	0.718747	1	2962	tags=19%, list=14%, signal=22%
GO_REGULATION_OF_INFLAMMATORY_RESPONSE	290	0.312921	0.89686	0.592357	0.718778	1	2903	tags=21%, list=14%, signal=24%
GO_VESICLE_DOCKING	56	0.22946	0.897254	0.568359	0.718829	1	6706	tags=30%, list=33%, signal=45%
GO_REGULATION_OF_ERK1_AND_ERK2_CASCADE	236	0.289016	0.895022	0.613248	0.718862	1	5230	tags=35%, list=25%, signal=47%
GO_CHONDROITIN_SULFATE_PROTEOGLYCAN_METABOLIC_PROCESS	42	0.306271	0.892363	0.589633	0.718903	1	6596	tags=48%, list=32%, signal=70%
GO_POSITIVE_REGULATION_OF_PROTEIN_IMPORT	104	0.272411	0.896878	0.60251	0.719143	1	3846	tags=22%, list=19%, signal=27%
GO_HAIR_CELL_DIFFERENTIATION	34	0.294331	0.897269	0.605428	0.719204	1	4520	tags=26%, list=22%, signal=34%
GO_REGULATION_OF_PROTEIN_LOCALIZATION_TO_NUCLEUS	216	0.229873	0.898482	0.574737	0.719209	1	2951	tags=15%, list=14%, signal=17%
GO_TAXIS	462	0.286722	0.892375	0.599581	0.719274	1	3981	tags=26%, list=19%, signal=31%
GO_FAT_CELL_DIFFERENTIATION	104	0.498047	1.57855	0.0226337	0.71934	1	5305	tags=41%, list=26%, signal=55%
GO_EPITHELIAL_CELL_MATURATION	15	0.341683	0.893971	0.615063	0.719386	1	1943	tags=27%, list=9%, signal=29%
GO_SMALL_MOLECULE_BIOSYNTHETIC_PROCESS	433	0.209599	0.891299	0.666667	0.719439	1	4806	tags=26%, list=23%, signal=33%
GO_POSITIVE_REGULATION_OF_CANONICAL_WNT_SIGNALING_PATHWAY	118	0.208162	0.892473	0.60334	0.7195	1	3472	tags=14%, list=17%, signal=17%
GO_PHOSPHATIDYLINOSITOL_DEPHOSPHORYLATION	23	0.272997	0.898519	0.591797	0.719543	1	6921	tags=35%, list=34%, signal=52%
GO_SINGLE_ORGANISM_MEMBRANE_BUDDING	70	0.185557	0.89729	0.594203	0.71956	1	3475	tags=11%, list=17%, signal=14%
GO_RETROGRADE_TRANSPORT_VESICLE_RECYCLING_WITHIN_GOLGI	23	0.292959	0.897883	0.533333	0.719598	1	8576	tags=52%, list=42%, signal=90%
GO_SULFUR_COMPOUND_TRANSPORT	32	0.299253	0.891399	0.636364	0.719637	1	1154	tags=13%, list=6%, signal=13%
GO_AUDITORY_RECEPTOR_CELL_DEVELOPMENT	17	0.337209	0.892567	0.60334	0.719712	1	2731	tags=24%, list=13%, signal=27%
GO_LYSOSOME_LOCALIZATION	21	0.35858	0.893587	0.595789	0.719732	1	6674	tags=48%, list=33%, signal=70%
GO_POSITIVE_REGULATION_OF_TYROSINE_PHOSPHORYLATION_OF_STAT5_PROTEIN	16	0.409143	0.898019	0.574152	0.719745	1	192	tags=13%, list=1%, signal=13%
GO_HOMEOSTASIS_OF_NUMBER_OF_CELLS	174	0.242691	0.893307	0.556025	0.719896	1	4114	tags=21%, list=20%, signal=26%
GO_LIPOSACCHARIDE_METABOLIC_PROCESS	113	0.221472	0.897319	0.632231	0.719896	1	4262	tags=20%, list=21%, signal=26%
GO_CELL_CELL_RECOGNITION	60	0.298495	0.891453	0.667347	0.719911	1	3439	tags=27%, list=17%, signal=32%
GO_PHOSPHOLIPID_CATABOLIC_PROCESS	29	0.310208	0.891659	0.618577	0.719935	1	6010	tags=48%, list=29%, signal=68%
GO_VENTRICULAR_SEPTUM_MORPHOGENESIS	28	0.326881	0.892855	0.584906	0.719973	1	4868	tags=43%, list=24%, signal=56%
GO_RETINAL_GANGLION_CELL_AXON_GUIDANCE	18	0.364982	0.892635	0.634783	0.719981	1	2006	tags=28%, list=10%, signal=31%
GO_RENAL_SYSTEM_PROCESS_INVOLVED_IN_REGULATION_OF_BLOOD_VOLUME	17	0.623002	1.56598	0.021322	0.72001	1	3403	tags=53%, list=17%, signal=63%
GO_DERMATAN_SULFATE_PROTEOGLYCAN_METABOLIC_PROCESS	16	0.350392	0.890721	0.570565	0.720103	1	5561	tags=56%, list=27%, signal=77%
GO_CELLULAR_RESPONSE_TO_OXYGEN_LEVELS	142	0.233989	0.897382	0.606557	0.720153	1	2552	tags=16%, list=12%, signal=18%
GO_POSITIVE_REGULATION_OF_RECEPTOR_INTERNALIZATION	24	0.340765	0.892869	0.599581	0.720341	1	2334	tags=17%, list=11%, signal=19%
GO_AMINO_ACID_BETAINE_METABOLIC_PROCESS	18	0.622228	1.56729	0.0286885	0.720529	1	3046	tags=44%, list=15%, signal=52%
GO_MEMBRANE_PROTEIN_PROTEOLYSIS	35	0.432055	1.56112	0.0563674	0.721229	1	1808	tags=14%, list=9%, signal=16%
GO_HIPPO_SIGNALING	25	0.283702	0.889194	0.562368	0.721637	1	5811	tags=32%, list=28%, signal=45%
GO_REGULATION_OF_NEUROLOGICAL_SYSTEM_PROCESS	68	0.320856	0.888936	0.653445	0.721805	1	4118	tags=35%, list=20%, signal=44%
GO_PHOSPHATIDYLCHOLINE_BIOSYNTHETIC_PROCESS	27	0.285987	0.889199	0.617834	0.722015	1	2692	tags=19%, list=13%, signal=21%
GO_CARDIAC_RIGHT_VENTRICLE_MORPHOGENESIS	16	0.371118	0.8895	0.612971	0.722156	1	2674	tags=25%, list=13%, signal=29%
GO_REGULATION_OF_CATENIN_IMPORT_INTO_NUCLEUS	27	0.322576	0.889234	0.629167	0.722329	1	3995	tags=33%, list=19%, signal=41%
GO_REGULATION_OF_RESPIRATORY_GASEOUS_EXCHANGE	23	0.32872	0.887046	0.616667	0.723137	1	3375	tags=30%, list=16%, signal=36%
GO_ODONTOGENESIS_OF_DENTIN_CONTAINING_TOOTH	75	0.299471	0.887185	0.635983	0.723258	1	2674	tags=20%, list=13%, signal=23%
GO_RESPONSE_TO_ARSENIC_CONTAINING_SUBSTANCE	29	0.467908	1.55914	0.0476191	0.723349	1	4517	tags=31%, list=22%, signal=40%
GO_CARDIAC_MUSCLE_CELL_ACTION_POTENTIAL	37	0.650974	1.5793	0.0105042	0.723356	1	2427	tags=43%, list=12%, signal=49%
GO_REGULATION_OF_CELL_ADHESION_MEDIATED_BY_INTEGRIN	38	0.32506	0.885499	0.592357	0.723357	1	3191	tags=24%, list=16%, signal=28%
GO_ECTODERMAL_PLACODE_DEVELOPMENT	15	0.341246	0.886083	0.591667	0.723417	1	4562	tags=33%, list=22%, signal=43%
GO_MACROMOLECULAR_COMPLEX_REMODELING	24	0.379079	0.887279	0.619239	0.723442	1	5006	tags=46%, list=24%, signal=61%
GO_FOREBRAIN_DEVELOPMENT	353	0.255429	0.885652	0.652632	0.723453	1	3472	tags=23%, list=17%, signal=27%
GO_POSITIVE_REGULATION_OF_FIBROBLAST_PROLIFERATION	52	0.274947	0.885687	0.587045	0.723772	1	3697	tags=29%, list=18%, signal=35%
GO_BONE_DEVELOPMENT	155	0.461163	1.5682	0.0252632	0.723795	1	3621	tags=32%, list=18%, signal=38%
GO_ECTODERMAL_PLACODE_FORMATION	15	0.341246	0.886083	0.591667	0.723806	1	4562	tags=33%, list=22%, signal=43%
GO_PROTEIN_LIPID_COMPLEX_REMODELING	24	0.379079	0.887279	0.619239	0.723831	1	5006	tags=46%, list=24%, signal=61%
GO_REGULATION_OF_T_CELL_APOPTOTIC_PROCESS	32	0.349967	0.886452	0.609054	0.723895	1	3470	tags=34%, list=17%, signal=41%
GO_ECTODERMAL_PLACODE_MORPHOGENESIS	15	0.341246	0.886083	0.591667	0.724194	1	4562	tags=33%, list=22%, signal=43%
GO_PLASMA_LIPOPROTEIN_PARTICLE_REMODELING	24	0.379079	0.887279	0.619239	0.724221	1	5006	tags=46%, list=24%, signal=61%
GO_NEGATIVE_REGULATION_OF_PROTEOLYSIS	322	0.234909	0.884664	0.675052	0.724516	1	4379	tags=26%, list=21%, signal=33%
GO_DIGESTIVE_SYSTEM_PROCESS	61	0.310101	0.887307	0.663265	0.724555	1	2969	tags=25%, list=14%, signal=29%
GO_REGULATION_OF_INTERLEUKIN_6_PRODUCTION	100	0.323155	0.883595	0.604804	0.726181	1	3158	tags=22%, list=15%, signal=26%
GO_CELLULAR_RESPONSE_TO_VITAMIN	26	0.353362	0.881578	0.628931	0.727472	1	3981	tags=38%, list=19%, signal=48%
GO_INTERLEUKIN_1_PRODUCTION	15	0.432868	0.88167	0.635789	0.727691	1	2846	tags=40%, list=14%, signal=46%
GO_APOPTOTIC_CELL_CLEARANCE	27	0.307144	0.882596	0.619658	0.727796	1	4962	tags=41%, list=24%, signal=54%
GO_PROTEIN_HOMOTETRAMERIZATION	59	0.224952	0.882376	0.637681	0.727845	1	6476	tags=39%, list=32%, signal=57%
GO_POSITIVE_REGULATION_OF_EXTRACELLULAR_MATRIX_ORGANIZATION	17	0.343126	0.882134	0.593939	0.727908	1	4104	tags=41%, list=20%, signal=51%
GO_NEGATIVE_REGULATION_OF_LIPASE_ACTIVITY	15	0.364559	0.881709	0.626263	0.727992	1	1189	tags=13%, list=6%, signal=14%
GO_RESPONSE_TO_MANGANESE_ION	17	0.330972	0.881851	0.623274	0.728052	1	4684	tags=29%, list=23%, signal=38%
GO_NEUROMUSCULAR_JUNCTION_DEVELOPMENT	36	0.52125	1.57999	0.0242915	0.728225	1	3472	tags=33%, list=17%, signal=40%
GO_VESICLE_DOCKING_INVOLVED_IN_EXOCYTOSIS	35	0.273465	0.880964	0.614481	0.72827	1	8056	tags=46%, list=39%, signal=75%
GO_VENOUS_BLOOD_VESSEL_DEVELOPMENT	15	0.362605	0.879085	0.616842	0.729993	1	5480	tags=53%, list=27%, signal=73%
GO_POSITIVE_REGULATION_OF_STRIATED_MUSCLE_CONTRACTION	15	0.357129	0.879103	0.622984	0.730347	1	3775	tags=47%, list=18%, signal=57%
GO_PERIPHERAL_NERVOUS_SYSTEM_AXON_ENSHEATHMENT	22	0.325958	0.879161	0.624729	0.730607	1	2756	tags=18%, list=13%, signal=21%
GO_REGULATION_OF_SODIUM_ION_TRANSPORT	75	0.519935	1.58606	0.00996016	0.730729	1	4342	tags=37%, list=21%, signal=47%
GO_REPRODUCTIVE_BEHAVIOR	30	0.319179	0.87841	0.660494	0.730849	1	3375	tags=30%, list=16%, signal=36%
GO_MYELINATION_IN_PERIPHERAL_NERVOUS_SYSTEM	22	0.325958	0.879161	0.624729	0.730995	1	2756	tags=18%, list=13%, signal=21%
GO_REGULATION_OF_NEURON_MIGRATION	29	0.321635	0.879319	0.631799	0.731088	1	4620	tags=31%, list=23%, signal=40%
GO_NEUTRAL_LIPID_METABOLIC_PROCESS	83	0.285578	0.87732	0.659491	0.732232	1	4267	tags=29%, list=21%, signal=36%
GO_CELLULAR_RESPONSE_TO_GLUCOSE_STARVATION	30	0.245898	0.877094	0.602911	0.732257	1	5569	tags=30%, list=27%, signal=41%
GO_AMINOGLYCAN_METABOLIC_PROCESS	164	0.26787	0.877462	0.631915	0.732335	1	4726	tags=29%, list=23%, signal=37%
GO_NEGATIVE_REGULATION_OF_LOCOMOTION	260	0.436224	1.58074	0.0206186	0.732553	1	4642	tags=38%, list=23%, signal=49%
GO_RESPONSE_TO_COCAINE	46	0.310912	0.876523	0.661826	0.73295	1	3169	tags=30%, list=15%, signal=36%
GO_MYELOID_CELL_HOMEOSTASIS	87	0.217488	0.876	0.64503	0.733615	1	4398	tags=20%, list=21%, signal=25%
GO_REGULATION_OF_HEART_RATE	86	0.573764	1.58714	0.00847458	0.733899	1	3346	tags=43%, list=16%, signal=51%
GO_ENDODERMAL_CELL_DIFFERENTIATION	40	0.314373	0.875297	0.609856	0.734213	1	3496	tags=28%, list=17%, signal=33%
GO_CELL_FATE_COMMITMENT	227	0.271911	0.87545	0.680982	0.73431	1	3633	tags=26%, list=18%, signal=31%
GO_BODY_MORPHOGENESIS	44	0.517496	1.58338	0.0277186	0.735828	1	4112	tags=45%, list=20%, signal=57%
GO_REGULATION_OF_SODIUM_ION_TRANSMEMBRANE_TRANSPORT	47	0.553264	1.58157	0.0201613	0.736623	1	4189	tags=36%, list=20%, signal=45%
GO_REGULATION_OF_SENSORY_PERCEPTION_OF_PAIN	36	0.344739	0.873247	0.65587	0.736713	1	4118	tags=39%, list=20%, signal=49%
GO_NEGATIVE_REGULATION_OF_T_CELL_APOPTOTIC_PROCESS	16	0.393852	0.873461	0.607884	0.737093	1	2048	tags=31%, list=10%, signal=35%
GO_REGULATION_OF_SENSORY_PERCEPTION	36	0.344739	0.873247	0.65587	0.737101	1	4118	tags=39%, list=20%, signal=49%
GO_RAC_PROTEIN_SIGNAL_TRANSDUCTION	18	0.264802	0.872139	0.597917	0.737321	1	4864	tags=22%, list=24%, signal=29%
GO_ACTIVATION_OF_MAPK_ACTIVITY	137	0.247495	0.872706	0.654397	0.737398	1	5494	tags=28%, list=27%, signal=38%
GO_HETEROPHILIC_CELL_CELL_ADHESION_VIA_PLASMA_MEMBRANE_CELL_ADHESION_MOLECULES	45	0.340608	0.873471	0.641469	0.737465	1	3563	tags=31%, list=17%, signal=38%
GO_REGULATION_OF_FATTY_ACID_BIOSYNTHETIC_PROCESS	35	0.292462	0.87178	0.671128	0.737618	1	5740	tags=34%, list=28%, signal=48%
GO_SOMITE_DEVELOPMENT	77	0.274909	0.872167	0.640086	0.737657	1	2861	tags=23%, list=14%, signal=27%
GO_OVULATION_CYCLE_PROCESS	88	0.261758	0.871423	0.705376	0.737915	1	3431	tags=27%, list=17%, signal=33%
GO_WATER_SOLUBLE_VITAMIN_METABOLIC_PROCESS	87	0.226053	0.87222	0.678068	0.737953	1	4174	tags=24%, list=20%, signal=30%
GO_PLATELET_AGGREGATION	39	0.285598	0.871038	0.608871	0.738247	1	1839	tags=13%, list=9%, signal=14%
GO_RESPONSE_TO_NUTRIENT	191	0.237436	0.870565	0.679208	0.738818	1	4094	tags=25%, list=20%, signal=31%
GO_RESPONSE_TO_PROSTAGLANDIN_E	25	0.352204	0.870228	0.605691	0.739123	1	3940	tags=32%, list=19%, signal=40%
GO_REGULATION_OF_RESPIRATORY_SYSTEM_PROCESS	16	0.348003	0.869605	0.644211	0.739863	1	3170	tags=31%, list=15%, signal=37%
GO_STARTLE_RESPONSE	25	0.657933	1.5896	0.00425532	0.73994	1	2181	tags=44%, list=11%, signal=49%
GO_REGULATION_OF_ESTABLISHMENT_OF_PROTEIN_LOCALIZATION_TO_PLASMA_MEMBRANE	48	0.437234	1.58755	0.0286299	0.740815	1	5972	tags=42%, list=29%, signal=59%
GO_COLUMNAR_CUBOIDAL_EPITHELIAL_CELL_DEVELOPMENT	47	0.275903	0.868569	0.699789	0.741056	1	4040	tags=28%, list=20%, signal=34%
GO_REGULATION_OF_PH	89	0.251862	0.868586	0.708661	0.74141	1	3472	tags=19%, list=17%, signal=23%
GO_GLYCOSYLATION	259	0.212302	0.86783	0.710794	0.742109	1	4697	tags=23%, list=23%, signal=30%
GO_ANTIGEN_PROCESSING_AND_PRESENTATION_OF_ENDOGENOUS_ANTIGEN	17	0.37794	0.865799	0.625255	0.745678	1	1601	tags=18%, list=8%, signal=19%
GO_MAMMARY_GLAND_DUCT_MORPHOGENESIS	28	0.559348	1.59023	0.0148936	0.745791	1	3906	tags=43%, list=19%, signal=53%
GO_PROTEIN_LOCALIZATION_TO_MITOCHONDRION	66	0.192009	0.864462	0.614367	0.74676	1	4347	tags=17%, list=21%, signal=21%
GO_REGULATION_OF_ENERGY_HOMEOSTASIS	17	0.358506	0.864691	0.652807	0.747104	1	2631	tags=29%, list=13%, signal=34%
GO_REGULATION_OF_SEQUENCE_SPECIFIC_DNA_BINDING_TRANSCRIPTION_FACTOR_ACTIVITY	358	0.214733	0.864463	0.643312	0.74715	1	4897	tags=23%, list=24%, signal=30%
GO_HYDROGEN_ION_TRANSMEMBRANE_TRANSPORT	102	0.215204	0.864765	0.675926	0.747356	1	483	tags=5%, list=2%, signal=5%
GO_GLIOGENESIS	174	0.264245	0.863177	0.658174	0.748834	1	3779	tags=24%, list=18%, signal=29%
GO_LUNG_ALVEOLUS_DEVELOPMENT	41	0.557507	1.59343	0.0164948	0.749224	1	5089	tags=51%, list=25%, signal=68%
GO_PROTEIN_DEGLYCOSYLATION	21	0.501897	1.59138	0.0541082	0.749476	1	8076	tags=71%, list=39%, signal=118%
GO_REGULATION_OF_THYMOCYTE_AGGREGATION	26	0.349918	0.862033	0.638889	0.74986	1	1585	tags=19%, list=8%, signal=21%
GO_AMINOGLYCAN_BIOSYNTHETIC_PROCESS	107	0.280762	0.861671	0.647917	0.750153	1	4726	tags=26%, list=23%, signal=34%
GO_ENDOCRINE_SYSTEM_DEVELOPMENT	123	0.277578	0.862268	0.7119	0.750175	1	4182	tags=28%, list=20%, signal=35%
GO_REGULATION_OF_T_CELL_DIFFERENTIATION_IN_THYMUS	26	0.349918	0.862033	0.638889	0.750251	1	1585	tags=19%, list=8%, signal=21%
GO_POSITIVE_REGULATION_OF_GLYCOPROTEIN_METABOLIC_PROCESS	20	0.327808	0.861239	0.63125	0.750586	1	8027	tags=45%, list=39%, signal=74%
GO_POLYOL_METABOLIC_PROCESS	95	0.223625	0.860778	0.729675	0.751107	1	2763	tags=14%, list=13%, signal=16%
GO_NEGATIVE_REGULATION_OF_CIRCADIAN_RHYTHM	17	0.332363	0.859934	0.662252	0.75233	1	4127	tags=29%, list=20%, signal=37%
GO_POSITIVE_REGULATION_OF_HOMEOSTATIC_PROCESS	210	0.236159	0.859544	0.642259	0.752681	1	3763	tags=19%, list=18%, signal=23%
GO_REGULATION_OF_PLASMA_LIPOPROTEIN_PARTICLE_LEVELS	45	0.311057	0.858654	0.662651	0.753547	1	2895	tags=22%, list=14%, signal=26%
GO_TISSUE_MIGRATION	82	0.275757	0.858782	0.638344	0.753714	1	4740	tags=30%, list=23%, signal=39%
GO_PURINE_RIBONUCLEOSIDE_BISPHOSPHATE_METABOLIC_PROCESS	20	0.324378	0.857412	0.656	0.755595	1	5472	tags=40%, list=27%, signal=54%
GO_RESPONSE_TO_UV_B	16	0.341685	0.856137	0.661826	0.756531	1	3521	tags=31%, list=17%, signal=38%
GO_RHO_PROTEIN_SIGNAL_TRANSDUCTION	50	0.435399	1.59398	0.0419287	0.75656	1	4552	tags=30%, list=22%, signal=38%
GO_CELLULAR_RESPONSE_TO_REACTIVE_NITROGEN_SPECIES	19	0.311509	0.856714	0.660256	0.756583	1	2552	tags=26%, list=12%, signal=30%
GO_REGULATION_OF_FIBROBLAST_PROLIFERATION	80	0.241591	0.856429	0.645702	0.756731	1	3697	tags=23%, list=18%, signal=27%
GO_REGULATION_OF_DENDRITIC_SPINE_MORPHOGENESIS	30	0.29305	0.855821	0.648262	0.756747	1	4859	tags=43%, list=24%, signal=57%
GO_POSITIVE_REGULATION_OF_STRESS_ACTIVATED_PROTEIN_KINASE_SIGNALING_CASCADE	135	0.256474	0.856158	0.656118	0.756881	1	3414	tags=18%, list=17%, signal=21%
GO_POSITIVE_REGULATION_OF_PHAGOCYTOSIS	45	0.303172	0.855357	0.651357	0.757232	1	2846	tags=24%, list=14%, signal=28%
GO_REGULATION_OF_NEURONAL_SYNAPTIC_PLASTICITY	48	0.297269	0.852872	0.666667	0.759425	1	5153	tags=35%, list=25%, signal=47%
GO_REGULATION_OF_ACROSOME_REACTION	17	0.361426	0.851795	0.703488	0.759556	1	3891	tags=35%, list=19%, signal=44%
GO_CELLULAR_RESPONSE_TO_HYDROGEN_PEROXIDE	61	0.22241	0.853996	0.628931	0.759563	1	2828	tags=15%, list=14%, signal=17%
GO_METENCEPHALON_DEVELOPMENT	99	0.273517	0.85289	0.688559	0.759776	1	3615	tags=25%, list=18%, signal=31%
GO_RESPONSE_TO_REACTIVE_OXYGEN_SPECIES	191	0.230471	0.851809	0.658281	0.759906	1	4413	tags=21%, list=21%, signal=27%
GO_ESTABLISHMENT_OF_PROTEIN_LOCALIZATION_TO_MEMBRANE	263	0.156377	0.853565	0.625247	0.76002	1	7677	tags=32%, list=37%, signal=51%
GO_POSITIVE_REGULATION_OF_PEPTIDASE_ACTIVITY	152	0.2205	0.852919	0.635021	0.760107	1	3970	tags=20%, list=19%, signal=25%
GO_GLIAL_CELL_DIFFERENTIATION	136	0.268123	0.853077	0.678112	0.760177	1	3779	tags=24%, list=18%, signal=30%
GO_MUSCULOSKELETAL_MOVEMENT	41	0.316337	0.851859	0.685106	0.760216	1	6769	tags=46%, list=33%, signal=69%
GO_REGULATION_OF_ANTIGEN_PROCESSING_AND_PRESENTATION	23	0.381235	0.853187	0.656118	0.760376	1	2357	tags=30%, list=11%, signal=34%
GO_MULTICELLULAR_ORGANISMAL_MOVEMENT	41	0.316337	0.851859	0.685106	0.760608	1	6769	tags=46%, list=33%, signal=69%
GO_REGULATION_OF_RUFFLE_ASSEMBLY	20	0.289213	0.851969	0.659751	0.760785	1	2326	tags=20%, list=11%, signal=23%
GO_SPINAL_CORD_PATTERNING	24	0.340388	0.850894	0.732365	0.760907	1	2458	tags=21%, list=12%, signal=24%
GO_MYOFIBRIL_ASSEMBLY	48	0.332828	0.850535	0.640257	0.76117	1	6385	tags=44%, list=31%, signal=63%
GO_NEUTRAL_LIPID_CATABOLIC_PROCESS	26	0.342333	0.84989	0.694391	0.761591	1	5091	tags=50%, list=25%, signal=66%
GO_MALE_GENITALIA_DEVELOPMENT	21	0.334915	0.849633	0.71822	0.761678	1	3862	tags=33%, list=19%, signal=41%
GO_ACYLGLYCEROL_CATABOLIC_PROCESS	26	0.342333	0.84989	0.694391	0.761982	1	5091	tags=50%, list=25%, signal=66%
GO_T_CELL_HOMEOSTASIS	34	0.298208	0.84879	0.655914	0.762432	1	2048	tags=18%, list=10%, signal=20%
GO_REGULATION_OF_GASTRULATION	35	0.301	0.848852	0.691057	0.762702	1	4104	tags=31%, list=20%, signal=39%
GO_REGULATION_OF_TYROSINE_PHOSPHORYLATION_OF_STAT5_PROTEIN	20	0.361502	0.848287	0.659619	0.762999	1	2722	tags=20%, list=13%, signal=23%
GO_RESPONSE_TO_TRANSFORMING_GROWTH_FACTOR_BETA	144	0.437121	1.59458	0.0252101	0.763425	1	4649	tags=34%, list=23%, signal=44%
GO_REGULATION_OF_DNA_TEMPLATED_TRANSCRIPTION_IN_RESPONSE_TO_STRESS	67	0.194298	0.847167	0.641584	0.764396	1	6225	tags=30%, list=30%, signal=43%
GO_REGULATION_OF_VASCULAR_ENDOTHELIAL_GROWTH_FACTOR_RECEPTOR_SIGNALING_PATHWAY	27	0.576813	1.59632	0.02537	0.76459	1	3418	tags=41%, list=17%, signal=49%
GO_COENZYME_A_METABOLIC_PROCESS	17	0.287948	0.847198	0.662055	0.764733	1	2430	tags=18%, list=12%, signal=20%
GO_PURINERGIC_NUCLEOTIDE_RECEPTOR_SIGNALING_PATHWAY	22	0.400414	0.846631	0.651064	0.765037	1	3625	tags=32%, list=18%, signal=39%
GO_REGULATION_OF_CARDIAC_MUSCLE_CELL_MEMBRANE_REPOLARIZATION	21	0.674714	1.59806	0.0144628	0.765468	1	3263	tags=57%, list=16%, signal=68%
GO_MONOSACCHARIDE_METABOLIC_PROCESS	198	0.208065	0.846108	0.765504	0.765616	1	4608	tags=23%, list=22%, signal=30%
GO_MORPHOGENESIS_OF_EMBRYONIC_EPITHELIUM	133	0.227631	0.845251	0.694915	0.765776	1	2281	tags=15%, list=11%, signal=17%
GO_REGULATION_OF_OXIDATIVE_PHOSPHORYLATION	16	0.327863	0.844769	0.669371	0.765888	1	3869	tags=25%, list=19%, signal=31%
GO_NEGATIVE_REGULATION_OF_DNA_BIOSYNTHETIC_PROCESS	29	0.263003	0.844499	0.666012	0.766004	1	2773	tags=21%, list=14%, signal=24%
GO_GLIAL_CELL_MIGRATION	36	0.291037	0.845322	0.653846	0.766027	1	2139	tags=17%, list=10%, signal=19%
GO_ACTIN_NUCLEATION	22	0.268684	0.84565	0.666012	0.766169	1	3279	tags=18%, list=16%, signal=22%
GO_DIENCEPHALON_DEVELOPMENT	77	0.295738	0.845456	0.742981	0.766171	1	2039	tags=21%, list=10%, signal=23%
GO_MYELOID_LEUKOCYTE_ACTIVATION	97	0.305109	0.844771	0.629707	0.766277	1	3676	tags=26%, list=18%, signal=31%
GO_CARDIAC_MUSCLE_CELL_DIFFERENTIATION	74	0.273767	0.841678	0.674673	0.768645	1	4922	tags=31%, list=24%, signal=41%
GO_SECONDARY_METABOLIC_PROCESS	47	0.306105	0.842488	0.683333	0.768695	1	6504	tags=47%, list=32%, signal=68%
GO_MEMBRANE_INVAGINATION	28	0.271634	0.842909	0.623457	0.768708	1	6483	tags=39%, list=32%, signal=57%
GO_NEGATIVE_REGULATION_OF_LEUKOCYTE_DIFFERENTIATION	82	0.27778	0.841444	0.697674	0.768732	1	2804	tags=18%, list=14%, signal=21%
GO_NEGATIVE_REGULATION_OF_LIPID_BIOSYNTHETIC_PROCESS	43	0.25131	0.841176	0.709877	0.768835	1	5754	tags=33%, list=28%, signal=45%
GO_C21_STEROID_HORMONE_METABOLIC_PROCESS	25	0.327224	0.841943	0.697581	0.768943	1	5910	tags=48%, list=29%, signal=67%
GO_MEMBRANE_DOCKING	68	0.199822	0.84256	0.647399	0.768965	1	4663	tags=16%, list=23%, signal=21%
GO_POSITIVE_REGULATION_OF_WNT_SIGNALING_PATHWAY	151	0.199303	0.841694	0.690083	0.769011	1	3472	tags=16%, list=17%, signal=19%
GO_REGULATION_OF_TRANSCRIPTION_FACTOR_IMPORT_INTO_NUCLEUS	94	0.252875	0.840874	0.661638	0.769045	1	2950	tags=13%, list=14%, signal=15%
GO_RETROGRADE_TRANSPORT_ENDOSOME_TO_GOLGI	71	0.162567	0.842095	0.651731	0.769049	1	7626	tags=32%, list=37%, signal=51%
GO_COFACTOR_TRANSPORT	26	0.263306	0.840614	0.711382	0.769162	1	5203	tags=35%, list=25%, signal=46%
GO_NEGATIVE_CHEMOTAXIS	39	0.603756	1.59932	0.0207039	0.769197	1	1908	tags=38%, list=9%, signal=42%
GO_RESPONSE_TO_DEXAMETHASONE	33	0.309562	0.839921	0.678801	0.769693	1	4267	tags=30%, list=21%, signal=38%
GO_PROTEIN_LIPID_COMPLEX_SUBUNIT_ORGANIZATION	36	0.319096	0.839963	0.697769	0.769982	1	2895	tags=22%, list=14%, signal=26%
GO_REGULATION_OF_SYNAPTIC_TRANSMISSION_DOPAMINERGIC	17	0.358751	0.839338	0.699605	0.770001	1	4799	tags=35%, list=23%, signal=46%
GO_POSITIVE_REGULATION_OF_PEPTIDYL_THREONINE_PHOSPHORYLATION	25	0.300716	0.839457	0.714	0.770144	1	2083	tags=20%, list=10%, signal=22%
GO_CELLULAR_RESPONSE_TO_GROWTH_HORMONE_STIMULUS	20	0.310835	0.838989	0.685775	0.770297	1	4161	tags=30%, list=20%, signal=38%
GO_PURINERGIC_RECEPTOR_SIGNALING_PATHWAY	28	0.367442	0.838096	0.674419	0.771208	1	3625	tags=32%, list=18%, signal=39%
GO_LYMPHOCYTE_HOMEOSTASIS	50	0.296413	0.838221	0.633833	0.771372	1	2048	tags=16%, list=10%, signal=18%
GO_POSITIVE_REGULATION_OF_RECEPTOR_ACTIVITY	45	0.276241	0.837427	0.717791	0.771675	1	5701	tags=33%, list=28%, signal=46%
GO_LABYRINTHINE_LAYER_BLOOD_VESSEL_DEVELOPMENT	18	0.290789	0.8376	0.655577	0.77173	1	6612	tags=50%, list=32%, signal=74%
GO_REGULATION_OF_INSULIN_SECRETION_INVOLVED_IN_CELLULAR_RESPONSE_TO_GLUCOSE_STIMULUS	51	0.255207	0.83707	0.783898	0.771927	1	6054	tags=37%, list=29%, signal=53%
GO_POSITIVE_REGULATION_OF_GLYCOGEN_METABOLIC_PROCESS	17	0.665964	1.60054	0.0124224	0.773117	1	4094	tags=53%, list=20%, signal=66%
GO_REGULATION_OF_EPIDERMAL_GROWTH_FACTOR_ACTIVATED_RECEPTOR_ACTIVITY	23	0.293277	0.836163	0.706458	0.773257	1	2838	tags=17%, list=14%, signal=20%
GO_NEGATIVE_REGULATION_OF_BIOMINERAL_TISSUE_DEVELOPMENT	19	0.338045	0.834796	0.714583	0.773578	1	3281	tags=26%, list=16%, signal=31%
GO_CENTRAL_NERVOUS_SYSTEM_NEURON_DIFFERENTIATION	164	0.26744	0.834966	0.758621	0.773623	1	1974	tags=16%, list=10%, signal=17%
GO_LEUKOCYTE_HOMEOSTASIS	59	0.290858	0.834514	0.651613	0.773725	1	2048	tags=17%, list=10%, signal=19%
GO_REGULATION_OF_ALPHA_AMINO_3_HYDROXY_5_METHYL_4_ISOXAZOLE_PROPIONATE_SELECTIVE_GLUTAMATE_RECEPTOR_ACTIVITY	19	0.373039	0.834991	0.708061	0.773956	1	5517	tags=58%, list=27%, signal=79%
GO_ARGININE_METABOLIC_PROCESS	17	0.31071	0.835062	0.702213	0.774197	1	6960	tags=59%, list=34%, signal=89%
GO_ACTIVATION_OF_CYSTEINE_TYPE_ENDOPEPTIDASE_ACTIVITY	94	0.228635	0.835455	0.671706	0.774203	1	3874	tags=20%, list=19%, signal=25%
GO_STEROL_TRANSPORT	50	0.270492	0.834016	0.709369	0.774258	1	6327	tags=40%, list=31%, signal=58%
GO_REGULATION_OF_CHROMATIN_BINDING	17	0.5094	1.60232	0.0374753	0.774286	1	2511	tags=18%, list=12%, signal=20%
GO_REGULATION_OF_OSTEOBLAST_PROLIFERATION	23	0.317322	0.835072	0.665962	0.77456	1	1573	tags=17%, list=8%, signal=19%
GO_GABAERGIC_NEURON_DIFFERENTIATION	15	0.383952	0.833056	0.701613	0.775338	1	3431	tags=27%, list=17%, signal=32%
GO_DETECTION_OF_ABIOTIC_STIMULUS	115	0.272889	0.833167	0.820513	0.775524	1	2593	tags=20%, list=13%, signal=23%
GO_AXIS_SPECIFICATION	90	0.250084	0.832111	0.797131	0.776343	1	2814	tags=19%, list=14%, signal=22%
GO_CHEMOSENSORY_BEHAVIOR	15	0.356472	0.832216	0.714286	0.77652	1	4733	tags=40%, list=23%, signal=52%
GO_REGULATION_OF_CELLULAR_KETONE_METABOLIC_PROCESS	170	0.2121	0.831779	0.756705	0.776579	1	2809	tags=13%, list=14%, signal=15%
GO_CELLULAR_RESPONSE_TO_REACTIVE_OXYGEN_SPECIES	104	0.211385	0.830408	0.668776	0.778379	1	2828	tags=14%, list=14%, signal=17%
GO_REGULATION_OF_GLIOGENESIS	88	0.273724	0.830531	0.750533	0.778548	1	2413	tags=17%, list=12%, signal=19%
GO_TRIGLYCERIDE_CATABOLIC_PROCESS	21	0.35821	0.829773	0.737864	0.779138	1	5091	tags=52%, list=25%, signal=70%
GO_CYTOPLASMIC_MICROTUBULE_ORGANIZATION	42	0.216861	0.828712	0.652263	0.779273	1	5800	tags=26%, list=28%, signal=36%
GO_MUSCLE_FIBER_DEVELOPMENT	47	0.304503	0.829283	0.734475	0.779349	1	1987	tags=19%, list=10%, signal=21%
GO_REGULATION_OF_TRANSCRIPTION_FROM_RNA_POLYMERASE_III_PROMOTER	23	0.229262	0.82899	0.701559	0.779521	1	4092	tags=17%, list=20%, signal=22%
GO_SOMITOGENESIS	62	0.260478	0.82872	0.747881	0.779643	1	2861	tags=23%, list=14%, signal=26%
GO_RESPONSE_TO_ALKALOID	137	0.264721	0.828316	0.769231	0.779654	1	3375	tags=23%, list=16%, signal=28%
GO_REGULATION_OF_MONOOXYGENASE_ACTIVITY	59	0.249493	0.829321	0.712788	0.779671	1	2962	tags=15%, list=14%, signal=18%
GO_PARASYMPATHETIC_NERVOUS_SYSTEM_DEVELOPMENT	17	0.333911	0.827382	0.712851	0.781009	1	5255	tags=41%, list=26%, signal=55%
GO_DETECTION_OF_OTHER_ORGANISM	17	0.368304	0.826955	0.693548	0.781381	1	522	tags=12%, list=3%, signal=12%
GO_POSITIVE_REGULATION_OF_ERK1_AND_ERK2_CASCADE	170	0.289053	0.825645	0.712743	0.783123	1	5230	tags=36%, list=25%, signal=48%
GO_REGULATION_OF_MEMBRANE_PROTEIN_ECTODOMAIN_PROTEOLYSIS	21	0.314348	0.825808	0.651452	0.783204	1	2708	tags=19%, list=13%, signal=22%
GO_POSITIVE_REGULATION_OF_TOLL_LIKE_RECEPTOR_SIGNALING_PATHWAY	19	0.357178	0.824921	0.653595	0.78371	1	2846	tags=21%, list=14%, signal=24%
GO_VESICLE_MEDIATED_TRANSPORT_BETWEEN_ENDOSOMAL_COMPARTMENTS	20	0.205469	0.825014	0.694779	0.783917	1	7132	tags=35%, list=35%, signal=54%
GO_CELLULAR_CARBOHYDRATE_CATABOLIC_PROCESS	33	0.252028	0.823835	0.698969	0.784539	1	4267	tags=18%, list=21%, signal=23%
GO_RETINOL_METABOLIC_PROCESS	29	0.338181	0.824178	0.713402	0.784696	1	5163	tags=38%, list=25%, signal=51%
GO_POTASSIUM_ION_IMPORT	28	0.32523	0.823864	0.789256	0.784878	1	5100	tags=46%, list=25%, signal=62%
GO_REGULATION_OF_EXCRETION	29	0.664494	1.60235	0.00824742	0.785207	1	3403	tags=48%, list=17%, signal=58%
GO_DENDRITIC_CELL_DIFFERENTIATION	33	0.349926	0.821916	0.684549	0.787835	1	3621	tags=33%, list=18%, signal=40%
GO_DENDRITIC_SPINE_ORGANIZATION	17	0.306572	0.821247	0.708758	0.788751	1	2681	tags=18%, list=13%, signal=20%
GO_DOPAMINERGIC_NEURON_DIFFERENTIATION	28	0.308896	0.820097	0.764706	0.7893	1	1548	tags=18%, list=8%, signal=19%
GO_VENTRICULAR_CARDIAC_MUSCLE_TISSUE_DEVELOPMENT	45	0.298934	0.820739	0.746753	0.789339	1	3906	tags=29%, list=19%, signal=36%
GO_MYELIN_ASSEMBLY	17	0.302192	0.8202	0.705882	0.789496	1	6827	tags=53%, list=33%, signal=79%
GO_NEGATIVE_REGULATION_OF_GLIAL_CELL_DIFFERENTIATION	26	0.310406	0.820234	0.756	0.789832	1	3779	tags=23%, list=18%, signal=28%
GO_NECROPTOTIC_PROCESS	21	0.316042	0.81903	0.63843	0.790844	1	456	tags=10%, list=2%, signal=10%
GO_ANATOMICAL_STRUCTURE_ARRANGEMENT	17	0.337239	0.817601	0.703549	0.791974	1	5255	tags=53%, list=26%, signal=71%
GO_MULTICELLULAR_ORGANISMAL_SIGNALING	123	0.583788	1.60307	0.00616016	0.792284	1	3361	tags=46%, list=16%, signal=54%
GO_RESPONSE_TO_CAFFEINE	18	0.357249	0.817637	0.679039	0.792308	1	404	tags=17%, list=2%, signal=17%
GO_GLUTATHIONE_METABOLIC_PROCESS	57	0.265602	0.817732	0.718504	0.792548	1	2965	tags=21%, list=14%, signal=25%
GO_POSITIVE_REGULATION_OF_SEQUENCE_SPECIFIC_DNA_BINDING_TRANSCRIPTION_FACTOR_ACTIVITY	225	0.218017	0.8179	0.713684	0.792612	1	4895	tags=24%, list=24%, signal=31%
GO_ANTIMICROBIAL_HUMORAL_RESPONSE	43	0.306371	0.816808	0.732892	0.792652	1	5280	tags=37%, list=26%, signal=50%
GO_FOREBRAIN_GENERATION_OF_NEURONS	66	0.276006	0.816845	0.81104	0.792976	1	3608	tags=23%, list=18%, signal=27%
GO_MUSCLE_CELL_FATE_COMMITMENT	15	0.366371	0.816056	0.710579	0.793598	1	2840	tags=27%, list=14%, signal=31%
GO_DECIDUALIZATION	21	0.310908	0.815139	0.758964	0.794913	1	197	tags=10%, list=1%, signal=10%
GO_PROTEIN_O_LINKED_GLYCOSYLATION	96	0.243716	0.814698	0.753593	0.795365	1	2635	tags=16%, list=13%, signal=18%
GO_NEGATIVE_REGULATION_OF_CELL_CYCLE_ARREST	20	0.277924	0.813143	0.724665	0.795509	1	2711	tags=20%, list=13%, signal=23%
GO_REGULATION_OF_STEM_CELL_POPULATION_MAINTENANCE	17	0.315278	0.813246	0.711111	0.795738	1	1606	tags=12%, list=8%, signal=13%
GO_CELLULAR_RESPONSE_TO_DEXAMETHASONE_STIMULUS	27	0.292202	0.814284	0.775378	0.795744	1	4067	tags=30%, list=20%, signal=37%
GO_NEGATIVE_REGULATION_OF_LEUKOCYTE_APOPTOTIC_PROCESS	43	0.307977	0.812357	0.677755	0.795765	1	4580	tags=37%, list=22%, signal=48%
GO_PURINE_DEOXYRIBONUCLEOTIDE_METABOLIC_PROCESS	15	0.270457	0.812784	0.683071	0.795771	1	1677	tags=13%, list=8%, signal=15%
GO_RETINOIC_ACID_METABOLIC_PROCESS	21	0.372818	0.813426	0.716075	0.795812	1	2617	tags=19%, list=13%, signal=22%
GO_AUDITORY_RECEPTOR_CELL_DIFFERENTIATION	27	0.273325	0.812096	0.760684	0.79586	1	4428	tags=26%, list=22%, signal=33%
GO_REGULATION_OF_T_CELL_MIGRATION	24	0.357706	0.812446	0.692632	0.795996	1	2263	tags=29%, list=11%, signal=33%
GO_NEGATIVE_REGULATION_OF_HEMOPOIESIS	127	0.249694	0.813923	0.773987	0.796007	1	4319	tags=24%, list=21%, signal=31%
GO_ACTIVATION_OF_JUN_KINASE_ACTIVITY	35	0.251621	0.813478	0.687243	0.796091	1	948	tags=6%, list=5%, signal=6%
GO_ANION_HOMEOSTASIS	41	0.282816	0.81356	0.821803	0.796323	1	4267	tags=32%, list=21%, signal=40%
GO_ENDOSOME_ORGANIZATION	59	0.153386	0.811287	0.709804	0.796947	1	7900	tags=39%, list=38%, signal=63%
GO_ANTIGEN_PROCESSING_AND_PRESENTATION_VIA_MHC_CLASS_IB	15	0.401896	0.810792	0.691023	0.797465	1	2718	tags=27%, list=13%, signal=31%
GO_REGULATION_OF_ASTROCYTE_DIFFERENTIATION	27	0.309293	0.810261	0.711297	0.797688	1	2413	tags=15%, list=12%, signal=17%
GO_RESPONSE_TO_HEAT	89	0.241752	0.810463	0.72549	0.797701	1	2370	tags=15%, list=12%, signal=16%
GO_MUSCLE_CELL_PROLIFERATION	19	0.340065	0.809086	0.714868	0.799036	1	2996	tags=37%, list=15%, signal=43%
GO_REGULATION_OF_WATER_LOSS_VIA_SKIN	19	0.354259	0.80912	0.707566	0.79936	1	2483	tags=21%, list=12%, signal=24%
GO_CEREBRAL_CORTEX_CELL_MIGRATION	42	0.274691	0.808063	0.741935	0.800516	1	1543	tags=12%, list=8%, signal=13%
GO_REGULATION_OF_SODIUM_ION_TRANSMEMBRANE_TRANSPORTER_ACTIVITY	38	0.584344	1.60764	0.00814664	0.801724	1	4189	tags=42%, list=20%, signal=53%
GO_CELL_CELL_SIGNALING_INVOLVED_IN_CARDIAC_CONDUCTION	22	0.711683	1.60341	0.00414938	0.80222	1	1576	tags=50%, list=8%, signal=54%
GO_ACYLGLYCEROL_BIOSYNTHETIC_PROCESS	28	0.299784	0.805912	0.706	0.802506	1	2734	tags=21%, list=13%, signal=25%
GO_POSITIVE_REGULATION_OF_RESPONSE_TO_EXTERNAL_STIMULUS	294	0.273209	0.805628	0.704497	0.802588	1	4136	tags=25%, list=20%, signal=31%
GO_ESTABLISHMENT_OF_PROTEIN_LOCALIZATION_TO_GOLGI	19	0.289051	0.805145	0.652439	0.802703	1	8178	tags=53%, list=40%, signal=87%
GO_RETINA_LAYER_FORMATION	22	0.31447	0.805304	0.759036	0.802809	1	2006	tags=14%, list=10%, signal=15%
GO_NEUTRAL_LIPID_BIOSYNTHETIC_PROCESS	28	0.299784	0.805912	0.706	0.802897	1	2734	tags=21%, list=13%, signal=25%
GO_MUSCLE_ADAPTATION	29	0.30308	0.806461	0.731868	0.803107	1	3263	tags=21%, list=16%, signal=25%
GO_POSITIVE_REGULATION_OF_NF_KAPPAB_TRANSCRIPTION_FACTOR_ACTIVITY	129	0.236553	0.805927	0.671488	0.803242	1	4073	tags=21%, list=20%, signal=26%
GO_ORGANELLE_DISASSEMBLY	176	0.188184	0.805993	0.754797	0.80354	1	1788	tags=9%, list=9%, signal=9%
GO_MEMBRANE_LIPID_CATABOLIC_PROCESS	24	0.264794	0.803799	0.77668	0.804805	1	6780	tags=38%, list=33%, signal=56%
GO_POSITIVE_REGULATION_OF_POTASSIUM_ION_TRANSMEMBRANE_TRANSPORT	27	0.31507	0.803364	0.767207	0.805213	1	3263	tags=37%, list=16%, signal=44%
GO_GANGLIOSIDE_BIOSYNTHETIC_PROCESS	18	0.316076	0.802005	0.758475	0.807275	1	4594	tags=28%, list=22%, signal=36%
GO_EPITHELIAL_CELL_DIFFERENTIATION	487	0.223432	0.80111	0.837662	0.807751	1	5480	tags=31%, list=27%, signal=42%
GO_NEGATIVE_REGULATION_OF_GLYCOPROTEIN_METABOLIC_PROCESS	15	0.322168	0.800632	0.722449	0.80786	1	3640	tags=27%, list=18%, signal=32%
GO_HYALURONAN_CATABOLIC_PROCESS	15	0.323076	0.80119	0.714868	0.807979	1	5160	tags=47%, list=25%, signal=62%
GO_THYROID_HORMONE_METABOLIC_PROCESS	16	0.353593	0.801342	0.763975	0.808095	1	7044	tags=69%, list=34%, signal=105%
GO_STEM_CELL_DIVISION	29	0.290981	0.800639	0.734914	0.808243	1	2767	tags=17%, list=13%, signal=20%
GO_PROSTATE_GLAND_MORPHOGENESIS	23	0.646396	1.60376	0.0147059	0.812081	1	1470	tags=39%, list=7%, signal=42%
[truncated: 355 more rows]
