# Supplementary material for: Prognostic value of CA20, a score based on centrosome amplification-associated genes, in breast tumors
Source: Sci Rep. 2017 Mar 21;7:262. doi: 10.1038/s41598-017-00363-w (PMC5428291; doi:10.1038/s41598-017-00363-w)
Supplement: Supplementary file 9 — Supplementary Table 8 [file 41598_2017_363_MOESM9_ESM.csv]

## Sheet: gsea_report_for_2_1480968440549
NAME	SIZE	ES	NES	NOM p-val	FDR q-val	FWER p-val	RANK AT MAX	LEADING EDGE
REACTOME_CELL_CYCLE	385	-0.683378	-2.34082	0	0.000818444	0.003	1936	tags=35%, list=9%, signal=38%
REACTOME_MRNA_PROCESSING	146	-0.513766	-2.37765	0	0.00096296	0.003	7076	tags=66%, list=34%, signal=100%
REACTOME_LATE_PHASE_OF_HIV_LIFE_CYCLE	101	-0.464526	-2.34183	0	0.000982133	0.003	7076	tags=59%, list=34%, signal=90%
REACTOME_HIV_INFECTION	193	-0.482717	-2.39416	0.00204918	0.00128395	0.003	7143	tags=61%, list=35%, signal=92%
REACTOME_CELL_CYCLE_MITOTIC	298	-0.708931	-2.31535	0	0.00153009	0.007	1435	tags=34%, list=7%, signal=36%
REACTOME_DNA_REPAIR	105	-0.578914	-2.39505	0	0.00192592	0.003	2788	tags=32%, list=14%, signal=37%
REACTOME_HIV_LIFE_CYCLE	114	-0.490787	-2.52576	0	0.00201882	0.002	6031	tags=52%, list=29%, signal=73%
REACTOME_INHIBITION_OF_THE_PROTEOLYTIC_ACTIVITY_OF_APC_C_REQUIRED_FOR_THE_ONSET_OF_ANAPHASE_BY_MITOTIC_SPINDLE_CHECKPOINT_COMPONENTS	18	-0.797387	-2.19247	0	0.00205046	0.023	165	tags=22%, list=1%, signal=22%
REACTOME_SYNTHESIS_OF_DNA	84	-0.676494	-2.19366	0	0.00215838	0.023	5521	tags=74%, list=27%, signal=101%
REACTOME_METABOLISM_OF_NON_CODING_RNA	47	-0.598301	-2.16861	0	0.00218499	0.028	7638	tags=83%, list=37%, signal=132%
REACTOME_RECRUITMENT_OF_MITOTIC_CENTROSOME_PROTEINS_AND_COMPLEXES	59	-0.526067	-2.1726	0.00204499	0.00221931	0.028	4561	tags=36%, list=22%, signal=46%
REACTOME_DNA_REPLICATION	182	-0.74024	-2.17663	0	0.00225891	0.028	1915	tags=42%, list=9%, signal=46%
REACTOME_APC_C_CDC20_MEDIATED_DEGRADATION_OF_CYCLIN_B	19	-0.765901	-2.1953	0	0.00227829	0.023	331	tags=21%, list=2%, signal=21%
REACTOME_MITOTIC_PROMETAPHASE	86	-0.797688	-2.18446	0	0.00230375	0.026	744	tags=38%, list=4%, signal=40%
REACTOME_G1_PHASE	35	-0.641799	-2.18062	0	0.00232254	0.027	2364	tags=37%, list=12%, signal=42%
REACTOME_MITOTIC_G2_G2_M_PHASES	74	-0.620703	-2.24127	0	0.00233592	0.016	3430	tags=34%, list=17%, signal=40%
REACTOME_LOSS_OF_NLP_FROM_MITOTIC_CENTROSOMES	52	-0.55607	-2.22879	0	0.00235411	0.018	4561	tags=37%, list=22%, signal=47%
REACTOME_INTERACTIONS_OF_VPR_WITH_HOST_CELLULAR_PROTEINS	32	-0.639538	-2.25341	0	0.0023881	0.016	5684	tags=66%, list=28%, signal=91%
REACTOME_RNA_POL_II_TRANSCRIPTION	93	-0.47053	-2.24672	0.0020284	0.0023896	0.016	7076	tags=61%, list=34%, signal=93%
REACTOME_HOST_INTERACTIONS_OF_HIV_FACTORS	120	-0.529925	-2.1977	0.00204499	0.0024123	0.023	6619	tags=61%, list=32%, signal=89%
REACTOME_CELL_CYCLE_CHECKPOINTS	105	-0.677243	-2.18082	0	0.00242811	0.027	3025	tags=38%, list=15%, signal=44%
REACTOME_APC_CDC20_MEDIATED_DEGRADATION_OF_NEK2A	21	-0.813758	-2.25457	0	0.00250106	0.015	190	tags=24%, list=1%, signal=24%
REACTOME_PROCESSING_OF_CAPPED_INTRON_CONTAINING_PRE_MRNA	126	-0.553663	-2.19925	0	0.00256307	0.023	7076	tags=70%, list=34%, signal=106%
REACTOME_MHC_CLASS_II_ANTIGEN_PRESENTATION	90	-0.567203	-2.1494	0	0.00259291	0.033	472	tags=12%, list=2%, signal=12%
REACTOME_MITOTIC_G1_G1_S_PHASES	124	-0.693387	-2.25512	0	0.00266735	0.014	3067	tags=46%, list=15%, signal=54%
REACTOME_G1_S_TRANSITION	100	-0.703104	-2.20581	0	0.00273394	0.023	3067	tags=47%, list=15%, signal=55%
REACTOME_S_PHASE	100	-0.680675	-2.20766	0	0.00292922	0.023	3133	tags=48%, list=15%, signal=56%
REACTOME_MITOTIC_M_M_G1_PHASES	162	-0.740467	-2.13383	0	0.0034472	0.045	1388	tags=37%, list=7%, signal=39%
REACTOME_ORC1_REMOVAL_FROM_CHROMATIN	59	-0.647301	-2.11841	0	0.00368685	0.052	5521	tags=68%, list=27%, signal=92%
REACTOME_TRANSPORT_OF_MATURE_TRANSCRIPT_TO_CYTOPLASM	44	-0.619468	-2.12472	0	0.00369087	0.05	7047	tags=80%, list=34%, signal=121%
REACTOME_PHOSPHORYLATION_OF_THE_APC_C	17	-0.779574	-2.12061	0	0.00373288	0.051	331	tags=24%, list=2%, signal=24%
REACTOME_REGULATION_OF_MRNA_STABILITY_BY_PROTEINS_THAT_BIND_AU_RICH_ELEMENTS	81	-0.491461	-2.09759	0.0042735	0.00451762	0.063	5521	tags=52%, list=27%, signal=71%
REACTOME_M_G1_TRANSITION	72	-0.704027	-2.08696	0	0.00489741	0.072	3025	tags=49%, list=15%, signal=57%
REACTOME_FANCONI_ANEMIA_PATHWAY	21	-0.842893	-2.07885	0	0.00543796	0.079	1875	tags=62%, list=9%, signal=68%
REACTOME_P53_DEPENDENT_G1_DNA_DAMAGE_RESPONSE	53	-0.593736	-2.06178	0.00420168	0.00652335	0.097	5521	tags=58%, list=27%, signal=80%
REACTOME_CYCLIN_E_ASSOCIATED_EVENTS_DURING_G1_S_TRANSITION_	62	-0.603273	-2.05453	0	0.00693206	0.108	5521	tags=58%, list=27%, signal=79%
REACTOME_SCFSKP2_MEDIATED_DEGRADATION_OF_P27_P21	53	-0.635522	-2.04695	0	0.00699714	0.112	5521	tags=62%, list=27%, signal=85%
REACTOME_ASSEMBLY_OF_THE_PRE_REPLICATIVE_COMPLEX	57	-0.682379	-2.04758	0	0.00718625	0.112	5521	tags=72%, list=27%, signal=98%
REACTOME_TRANSPORT_OF_MATURE_MRNA_DERIVED_FROM_AN_INTRONLESS_TRANSCRIPT	33	-0.623598	-2.03804	0	0.00754286	0.121	7047	tags=82%, list=34%, signal=124%
REACTOME_DESTABILIZATION_OF_MRNA_BY_KSRP	17	-0.60626	-2.03824	0	0.00770808	0.121	4858	tags=53%, list=24%, signal=69%
REACTOME_REGULATION_OF_MITOTIC_CELL_CYCLE	77	-0.628097	-2.02963	0.00210526	0.00788542	0.129	5521	tags=58%, list=27%, signal=80%
REACTOME_DNA_STRAND_ELONGATION	30	-0.843419	-2.02414	0	0.00799575	0.132	1772	tags=77%, list=9%, signal=84%
REACTOME_APC_C_CDC20_MEDIATED_DEGRADATION_OF_MITOTIC_PROTEINS	65	-0.627169	-2.01463	0.00213675	0.00845564	0.14	5924	tags=62%, list=29%, signal=86%
REACTOME_CDT1_ASSOCIATION_WITH_THE_CDC6_ORC_ORIGIN_COMPLEX	48	-0.650127	-2.00965	0.00210084	0.00853479	0.142	5521	tags=67%, list=27%, signal=91%
REACTOME_P53_INDEPENDENT_G1_S_DNA_DAMAGE_CHECKPOINT	48	-0.62954	-2.00975	0.00408163	0.00872876	0.142	5521	tags=65%, list=27%, signal=88%
REACTOME_G2_M_CHECKPOINTS	35	-0.847713	-2.00519	0	0.00875079	0.144	1849	tags=69%, list=9%, signal=75%
REACTOME_ACTIVATION_OF_ATR_IN_RESPONSE_TO_REPLICATION_STRESS	29	-0.848904	-1.99881	0	0.00905254	0.148	1849	tags=69%, list=9%, signal=76%
REACTOME_APC_C_CDH1_MEDIATED_DEGRADATION_OF_CDC20_AND_OTHER_APC_C_CDH1_TARGETED_PROTEINS_IN_LATE_MITOSIS_EARLY_G1	64	-0.634977	-1.99523	0.00212314	0.0092485	0.152	5924	tags=63%, list=29%, signal=88%
REACTOME_KINESINS	24	-0.819954	-1.99342	0	0.00929026	0.154	405	tags=42%, list=2%, signal=42%
REACTOME_NEP_NS2_INTERACTS_WITH_THE_CELLULAR_EXPORT_MACHINERY	27	-0.635263	-1.9845	0.00203666	0.0093861	0.16	5684	tags=70%, list=28%, signal=97%
REACTOME_MRNA_SPLICING	97	-0.531169	-1.98297	0	0.00939719	0.16	7076	tags=68%, list=34%, signal=103%
REACTOME_E2F_MEDIATED_REGULATION_OF_DNA_REPLICATION	27	-0.847124	-1.98929	0	0.00944096	0.157	1323	tags=67%, list=6%, signal=71%
REACTOME_DEADENYLATION_DEPENDENT_MRNA_DECAY	44	-0.483057	-1.98453	0	0.00957014	0.16	6965	tags=59%, list=34%, signal=89%
REACTOME_CONVERSION_FROM_APC_C_CDC20_TO_APC_C_CDH1_IN_LATE_ANAPHASE	16	-0.663846	-1.96405	0	0.010367	0.187	100	tags=13%, list=0%, signal=13%
REACTOME_EXTENSION_OF_TELOMERES	27	-0.74099	-1.96425	0	0.0105312	0.187	3818	tags=74%, list=19%, signal=91%
REACTOME_CDK_MEDIATED_PHOSPHORYLATION_AND_REMOVAL_OF_CDC6	46	-0.626881	-1.96456	0.00619835	0.010694	0.187	5521	tags=65%, list=27%, signal=89%
REACTOME_DESTABILIZATION_OF_MRNA_BY_AUF1_HNRNP_D0	50	-0.593846	-1.96573	0.0102669	0.0108391	0.185	6619	tags=72%, list=32%, signal=106%
REACTOME_TRANSPORT_OF_RIBONUCLEOPROTEINS_INTO_THE_HOST_NUCLEUS	27	-0.622626	-1.96928	0.00203252	0.0108864	0.179	5684	tags=67%, list=28%, signal=92%
REACTOME_LAGGING_STRAND_SYNTHESIS	19	-0.761131	-1.96583	0	0.0110361	0.185	3133	tags=74%, list=15%, signal=87%
REACTOME_CLEAVAGE_OF_GROWING_TRANSCRIPT_IN_THE_TERMINATION_REGION_	34	-0.571821	-1.94217	0	0.0124371	0.216	6184	tags=68%, list=30%, signal=97%
REACTOME_REGULATION_OF_APOPTOSIS	56	-0.500498	-1.9376	0.00821355	0.0128539	0.223	5521	tags=57%, list=27%, signal=78%
REACTOME_AUTODEGRADATION_OF_CDH1_BY_CDH1_APC_C	56	-0.576487	-1.92421	0.0125	0.0143194	0.247	6776	tags=66%, list=33%, signal=98%
REACTOME_HOMOLOGOUS_RECOMBINATION_REPAIR_OF_REPLICATION_INDEPENDENT_DOUBLE_STRAND_BREAKS	16	-0.737356	-1.91359	0.00197239	0.0150318	0.267	2117	tags=44%, list=10%, signal=49%
REACTOME_RNA_POL_II_PRE_TRANSCRIPTION_EVENTS	59	-0.40427	-1.90688	0.0102669	0.0150832	0.28	7232	tags=56%, list=35%, signal=86%
REACTOME_VIF_MEDIATED_DEGRADATION_OF_APOBEC3G	49	-0.590071	-1.9084	0.0162602	0.0150914	0.277	6619	tags=69%, list=32%, signal=102%
REACTOME_ACTIVATION_OF_THE_PRE_REPLICATIVE_COMPLEX	24	-0.85913	-1.91764	0	0.0151127	0.258	2228	tags=83%, list=11%, signal=93%
REACTOME_TRANSCRIPTION_COUPLED_NER_TC_NER	44	-0.486625	-1.91543	0.0237069	0.0151165	0.265	5305	tags=45%, list=26%, signal=61%
REACTOME_PERK_REGULATED_GENE_EXPRESSION	27	-0.573751	-1.91056	0.00618557	0.0151667	0.271	5683	tags=56%, list=28%, signal=77%
REACTOME_CHROMOSOME_MAINTENANCE	114	-0.679703	-1.90968	0.00396825	0.0151761	0.274	2456	tags=46%, list=12%, signal=52%
REACTOME_REGULATION_OF_ORNITHINE_DECARBOXYLASE_ODC	48	-0.57045	-1.89403	0.0225873	0.0167892	0.303	5521	tags=63%, list=27%, signal=85%
REACTOME_DOUBLE_STRAND_BREAK_REPAIR	22	-0.653902	-1.89516	0.0118343	0.0168268	0.301	2752	tags=36%, list=13%, signal=42%
REACTOME_SCF_BETA_TRCP_MEDIATED_DEGRADATION_OF_EMI1	49	-0.570348	-1.88693	0.0227743	0.0176326	0.313	6394	tags=69%, list=31%, signal=101%
REACTOME_PROCESSIVE_SYNTHESIS_ON_THE_LAGGING_STRAND	15	-0.732484	-1.88344	0.00408163	0.0177656	0.319	3818	tags=73%, list=19%, signal=90%
REACTOME_MRNA_3_END_PROCESSING	25	-0.580221	-1.88118	0	0.0177955	0.324	7769	tags=88%, list=38%, signal=141%
REACTOME_TRNA_AMINOACYLATION	42	-0.519085	-1.87236	0.0176471	0.019154	0.349	5274	tags=50%, list=26%, signal=67%
REACTOME_G0_AND_EARLY_G1	23	-0.818282	-1.86363	0	0.0202785	0.367	1849	tags=57%, list=9%, signal=62%
REACTOME_UNFOLDED_PROTEIN_RESPONSE	76	-0.36166	-1.85941	0.0211946	0.0207659	0.373	5696	tags=39%, list=28%, signal=54%
REACTOME_AUTODEGRADATION_OF_THE_E3_UBIQUITIN_LIGASE_COP1	47	-0.564296	-1.85524	0.014553	0.0211927	0.379	6620	tags=70%, list=32%, signal=103%
REACTOME_CYTOSOLIC_TRNA_AMINOACYLATION	24	-0.62923	-1.84945	0.006	0.0214843	0.395	5274	tags=63%, list=26%, signal=84%
REACTOME_ACTIVATION_OF_GENES_BY_ATF4	24	-0.58953	-1.85033	0.0101626	0.0216494	0.394	5502	tags=58%, list=27%, signal=80%
REACTOME_ER_PHAGOSOME_PATHWAY	58	-0.611656	-1.84722	0.0120482	0.0216726	0.408	6619	tags=72%, list=32%, signal=107%
REACTOME_CYCLIN_A_B1_ASSOCIATED_EVENTS_DURING_G2_M_TRANSITION	15	-0.898536	-1.84387	0.00206186	0.0219477	0.421	443	tags=60%, list=2%, signal=61%
REACTOME_REGULATION_OF_GLUCOKINASE_BY_GLUCOKINASE_REGULATORY_PROTEIN	27	-0.537096	-1.823	0.00606061	0.0254493	0.469	5684	tags=63%, list=28%, signal=87%
REACTOME_DESTABILIZATION_OF_MRNA_BY_BRF1	17	-0.509598	-1.81322	0.0126316	0.0270326	0.493	4858	tags=41%, list=24%, signal=54%
REACTOME_FACTORS_INVOLVED_IN_MEGAKARYOCYTE_DEVELOPMENT_AND_PLATELET_PRODUCTION	125	-0.498966	-1.80509	0.00193798	0.0286107	0.508	1270	tags=18%, list=6%, signal=19%
REACTOME_CROSS_PRESENTATION_OF_SOLUBLE_EXOGENOUS_ANTIGENS_ENDOSOMES	47	-0.559551	-1.79343	0.022541	0.0310915	0.54	6619	tags=74%, list=32%, signal=110%
REACTOME_PROCESSING_OF_CAPPED_INTRONLESS_PRE_MRNA	23	-0.548713	-1.79007	0.0125	0.031488	0.549	7373	tags=83%, list=36%, signal=129%
REACTOME_NUCLEOTIDE_EXCISION_REPAIR	49	-0.431883	-1.78652	0.0326087	0.0320285	0.557	5305	tags=41%, list=26%, signal=55%
REACTOME_MRNA_SPLICING_MINOR_PATHWAY	38	-0.558523	-1.78333	0.0191489	0.0322968	0.563	7076	tags=76%, list=34%, signal=116%
REACTOME_TRANSCRIPTION	191	-0.512596	-1.78024	0.0299401	0.0328006	0.572	6184	tags=55%, list=30%, signal=79%
REACTOME_SIGNALING_BY_WNT	63	-0.437907	-1.76921	0.0430328	0.0353983	0.602	6394	tags=56%, list=31%, signal=80%
REACTOME_RNA_POL_II_TRANSCRIPTION_PRE_INITIATION_AND_PROMOTER_OPENING	40	-0.411415	-1.74975	0.0384615	0.0407468	0.65	6176	tags=48%, list=30%, signal=68%
REACTOME_APOPTOSIS	143	-0.355017	-1.72288	0.0260521	0.048762	0.725	5636	tags=43%, list=27%, signal=58%
REACTOME_GLOBAL_GENOMIC_NER_GG_NER	33	-0.472484	-1.7231	0.0448718	0.0492144	0.725	3818	tags=36%, list=19%, signal=45%
REACTOME_MICRORNA_MIRNA_BIOGENESIS	21	-0.509672	-1.7241	0.0222222	0.0493784	0.72	5113	tags=48%, list=25%, signal=63%
REACTOME_ANTIVIRAL_MECHANISM_BY_IFN_STIMULATED_GENES	65	-0.460555	-1.71943	0.043659	0.0496456	0.733	6956	tags=60%, list=34%, signal=90%
REACTOME_RECYCLING_PATHWAY_OF_L1	27	-0.513263	-1.71603	0.0121212	0.0505322	0.741	860	tags=11%, list=4%, signal=12%
REACTOME_METABOLISM_OF_RNA	253	-0.371273	-1.70854	0.0658174	0.0526703	0.751	6419	tags=42%, list=31%, signal=60%
REACTOME_G1_S_SPECIFIC_TRANSCRIPTION	16	-0.864803	-1.70475	0	0.0535181	0.759	1317	tags=75%, list=6%, signal=80%
REACTOME_METABOLISM_OF_NUCLEOTIDES	72	-0.411905	-1.68979	0.0102041	0.0583422	0.79	3524	tags=35%, list=17%, signal=42%
REACTOME_ACTIVATION_OF_NF_KAPPAB_IN_B_CELLS	61	-0.43786	-1.66844	0.0658436	0.0667407	0.827	7564	tags=69%, list=37%, signal=109%
REACTOME_MEIOSIS	107	-0.644902	-1.65592	0.0216535	0.0716484	0.856	2783	tags=42%, list=14%, signal=48%
REACTOME_TELOMERE_MAINTENANCE	73	-0.664903	-1.63932	0.0278884	0.0790787	0.879	3818	tags=60%, list=19%, signal=74%
REACTOME_REGULATORY_RNA_PATHWAYS	24	-0.433449	-1.63536	0.039604	0.0804942	0.884	5113	tags=42%, list=25%, signal=55%
REACTOME_DEPOSITION_OF_NEW_CENPA_CONTAINING_NUCLEOSOMES_AT_THE_CENTROMERE	58	-0.722514	-1.61682	0.0256917	0.0899399	0.911	1818	tags=48%, list=9%, signal=53%
REACTOME_ANTIGEN_PROCESSING_UBIQUITINATION_PROTEASOME_DEGRADATION	198	-0.262796	-1.59904	0.0323232	0.100002	0.928	5924	tags=32%, list=29%, signal=44%
REACTOME_MEIOTIC_RECOMBINATION	79	-0.693176	-1.5941	0.0277778	0.101276	0.933	2783	tags=51%, list=14%, signal=58%
REACTOME_RESOLUTION_OF_AP_SITES_VIA_THE_MULTIPLE_NUCLEOTIDE_PATCH_REPLACEMENT_PATHWAY	17	-0.534111	-1.59463	0.0655391	0.10184	0.933	3818	tags=47%, list=19%, signal=58%
REACTOME_BASE_EXCISION_REPAIR	19	-0.511558	-1.58042	0.0759494	0.108882	0.945	3818	tags=42%, list=19%, signal=52%
REACTOME_DESTABILIZATION_OF_MRNA_BY_TRISTETRAPROLIN_TTP	17	-0.443665	-1.57162	0.0584551	0.112407	0.952	4858	tags=41%, list=24%, signal=54%
REACTOME_ELONGATION_ARREST_AND_RECOVERY	31	-0.41485	-1.57249	0.0533881	0.112941	0.952	7232	tags=58%, list=35%, signal=90%
REACTOME_ANTIGEN_PROCESSING_CROSS_PRESENTATION	72	-0.482754	-1.55309	0.116232	0.124599	0.962	6646	tags=69%, list=32%, signal=102%
REACTOME_CHOLESTEROL_BIOSYNTHESIS	21	-0.545556	-1.54333	0.098	0.13084	0.967	4169	tags=52%, list=20%, signal=66%
REACTOME_RNA_POL_III_TRANSCRIPTION	33	-0.362916	-1.53117	0.079646	0.139078	0.977	6098	tags=45%, list=30%, signal=65%
REACTOME_ABORTIVE_ELONGATION_OF_HIV1_TRANSCRIPT_IN_THE_ABSENCE_OF_TAT	23	-0.476947	-1.5193	0.0838446	0.14679	0.979	7232	tags=65%, list=35%, signal=101%
REACTOME_CTLA4_INHIBITORY_SIGNALING	21	-0.555835	-1.50208	0.0995935	0.159183	0.98	4307	tags=38%, list=21%, signal=48%
REACTOME_FORMATION_OF_RNA_POL_II_ELONGATION_COMPLEX_	43	-0.342079	-1.49847	0.0852391	0.160747	0.981	7232	tags=56%, list=35%, signal=86%
REACTOME_DOWNSTREAM_SIGNALING_EVENTS_OF_B_CELL_RECEPTOR_BCR	92	-0.296189	-1.48648	0.12831	0.169933	0.985	7657	tags=57%, list=37%, signal=90%
REACTOME_SYNTHESIS_AND_INTERCONVERSION_OF_NUCLEOTIDE_DI_AND_TRIPHOSPHATES	19	-0.479525	-1.47738	0.0767591	0.17633	0.988	3524	tags=37%, list=17%, signal=44%
REACTOME_PURINE_METABOLISM	33	-0.411549	-1.47367	0.0702479	0.178288	0.989	3335	tags=33%, list=16%, signal=40%
REACTOME_GLUCOSE_TRANSPORT	38	-0.387399	-1.46303	0.0875764	0.187022	0.994	5684	tags=53%, list=28%, signal=73%
REACTOME_RNA_POL_III_TRANSCRIPTION_TERMINATION	19	-0.42298	-1.45778	0.10596	0.190687	0.995	5169	tags=47%, list=25%, signal=63%
REACTOME_CLASS_I_MHC_MEDIATED_ANTIGEN_PROCESSING_PRESENTATION	235	-0.264012	-1.45196	0.0979592	0.194784	0.995	6904	tags=41%, list=34%, signal=61%
REACTOME_RNA_POL_III_TRANSCRIPTION_INITIATION_FROM_TYPE_2_PROMOTER	23	-0.378624	-1.44499	0.107143	0.199932	0.995	5195	tags=43%, list=25%, signal=58%
REACTOME_AMINO_ACID_SYNTHESIS_AND_INTERCONVERSION_TRANSAMINATION	16	-0.554666	-1.43146	0.0612648	0.212094	0.998	1181	tags=31%, list=6%, signal=33%
REACTOME_RNA_POL_I_RNA_POL_III_AND_MITOCHONDRIAL_TRANSCRIPTION	114	-0.516464	-1.42461	0.141717	0.217379	1	6176	tags=57%, list=30%, signal=81%
REACTOME_MITOCHONDRIAL_PROTEIN_IMPORT	49	-0.397432	-1.41868	0.160396	0.222008	1	7056	tags=65%, list=34%, signal=99%
REACTOME_PRE_NOTCH_EXPRESSION_AND_PROCESSING	41	-0.330977	-1.39695	0.104563	0.24381	1	1133	tags=10%, list=6%, signal=10%
REACTOME_PROTEIN_FOLDING	49	-0.328062	-1.38836	0.128099	0.249733	1	5048	tags=43%, list=25%, signal=57%
REACTOME_TRANSCRIPTIONAL_ACTIVITY_OF_SMAD2_SMAD3_SMAD4_HETEROTRIMER	36	-0.348867	-1.38664	0.157895	0.249766	1	3067	tags=19%, list=15%, signal=23%
REACTOME_MEIOTIC_SYNAPSIS	69	-0.57578	-1.38852	0.135081	0.251553	1	2783	tags=39%, list=14%, signal=45%
REACTOME_RNA_POL_I_TRANSCRIPTION	81	-0.581866	-1.37831	0.161034	0.253571	1	4520	tags=52%, list=22%, signal=66%
REACTOME_SMAD2_SMAD3_SMAD4_HETEROTRIMER_REGULATES_TRANSCRIPTION	25	-0.392018	-1.3809	0.145129	0.254411	1	3067	tags=24%, list=15%, signal=28%
REACTOME_SIGNALING_BY_THE_B_CELL_RECEPTOR_BCR	121	-0.323689	-1.37916	0.176238	0.254537	1	7657	tags=57%, list=37%, signal=90%
REACTOME_RNA_POL_I_PROMOTER_OPENING	56	-0.672468	-1.36155	0.158	0.27176	1	2783	tags=52%, list=14%, signal=60%
REACTOME_FORMATION_OF_THE_HIV1_EARLY_ELONGATION_COMPLEX	33	-0.351991	-1.35773	0.145923	0.274227	1	7232	tags=58%, list=35%, signal=89%
REACTOME_SIGNALING_BY_TGF_BETA_RECEPTOR_COMPLEX	60	-0.282557	-1.34572	0.164	0.284675	1	4892	tags=27%, list=24%, signal=35%
REACTOME_INTRINSIC_PATHWAY_FOR_APOPTOSIS	29	-0.334372	-1.3462	0.139113	0.286154	1	3795	tags=24%, list=18%, signal=30%
REACTOME_GLYCOLYSIS	27	-0.452067	-1.34032	0.141221	0.289103	1	5431	tags=48%, list=26%, signal=65%
REACTOME_TRANSFERRIN_ENDOCYTOSIS_AND_RECYCLING	25	-0.440835	-1.33355	0.143145	0.295136	1	2159	tags=16%, list=11%, signal=18%
REACTOME_PREFOLDIN_MEDIATED_TRANSFER_OF_SUBSTRATE_TO_CCT_TRIC	25	-0.455593	-1.33195	0.153527	0.295179	1	5048	tags=64%, list=25%, signal=85%
REACTOME_METABOLISM_OF_MRNA	209	-0.301168	-1.32291	0.252632	0.302908	1	6416	tags=36%, list=31%, signal=52%
REACTOME_MRNA_CAPPING	29	-0.344871	-1.32367	0.153846	0.303888	1	7076	tags=59%, list=34%, signal=89%
REACTOME_METABOLISM_OF_POLYAMINES	15	-0.466543	-1.31854	0.17795	0.30419	1	4155	tags=53%, list=20%, signal=67%
REACTOME_PRE_NOTCH_TRANSCRIPTION_AND_TRANSLATION	27	-0.356087	-1.31861	0.174757	0.306216	1	1133	tags=11%, list=6%, signal=12%
REACTOME_AMYLOIDS	76	-0.564576	-1.29913	0.192771	0.326807	1	3313	tags=46%, list=16%, signal=55%
REACTOME_SHC1_EVENTS_IN_EGFR_SIGNALING	15	-0.425452	-1.29516	0.197211	0.329664	1	8044	tags=73%, list=39%, signal=120%
REACTOME_MITOCHONDRIAL_TRNA_AMINOACYLATION	21	-0.38958	-1.28496	0.195312	0.340589	1	5873	tags=43%, list=29%, signal=60%
REACTOME_PACKAGING_OF_TELOMERE_ENDS	46	-0.610352	-1.26676	0.237903	0.362765	1	2783	tags=46%, list=14%, signal=53%
REACTOME_RNA_POL_I_TRANSCRIPTION_INITIATION	24	-0.352571	-1.26226	0.203285	0.366587	1	6176	tags=50%, list=30%, signal=71%
REACTOME_CITRIC_ACID_CYCLE_TCA_CYCLE	19	-0.388107	-1.25261	0.18254	0.377455	1	6832	tags=63%, list=33%, signal=95%
REACTOME_REGULATION_OF_KIT_SIGNALING	16	-0.508188	-1.23306	0.245098	0.396384	1	3747	tags=38%, list=18%, signal=46%
REACTOME_DEADENYLATION_OF_MRNA	19	-0.360844	-1.23389	0.140816	0.397903	1	6956	tags=53%, list=34%, signal=80%
REACTOME_ASSOCIATION_OF_TRIC_CCT_WITH_TARGET_PROTEINS_DURING_BIOSYNTHESIS	26	-0.284124	-1.23445	0.173116	0.399756	1	5048	tags=38%, list=25%, signal=51%
REACTOME_RNA_POL_III_CHAIN_ELONGATION	17	-0.360166	-1.22777	0.235955	0.401377	1	5169	tags=41%, list=25%, signal=55%
REACTOME_FORMATION_OF_TUBULIN_FOLDING_INTERMEDIATES_BY_CCT_TRIC	19	-0.455222	-1.20542	0.244399	0.431412	1	5048	tags=68%, list=25%, signal=91%
REACTOME_TCA_CYCLE_AND_RESPIRATORY_ELECTRON_TRANSPORT	116	-0.28177	-1.19449	0.328542	0.44507	1	7646	tags=58%, list=37%, signal=92%
REACTOME_REGULATION_OF_IFNA_SIGNALING	24	-0.508976	-1.19193	0.240848	0.446099	1	3197	tags=25%, list=16%, signal=30%
REACTOME_PLATELET_SENSITIZATION_BY_LDL	16	-0.443063	-1.18764	0.290766	0.449684	1	3219	tags=19%, list=16%, signal=22%
REACTOME_PYRIMIDINE_METABOLISM	24	-0.390094	-1.1728	0.273267	0.466349	1	3089	tags=33%, list=15%, signal=39%
REACTOME_COSTIMULATION_BY_THE_CD28_FAMILY	61	-0.470871	-1.17467	0.368421	0.466401	1	4430	tags=31%, list=22%, signal=40%
REACTOME_NEF_MEDIATES_DOWN_MODULATION_OF_CELL_SURFACE_RECEPTORS_BY_RECRUITING_THEM_TO_CLATHRIN_ADAPTERS	20	-0.431401	-1.16438	0.365112	0.476341	1	8921	tags=75%, list=43%, signal=133%
REACTOME_RNA_POL_III_TRANSCRIPTION_INITIATION_FROM_TYPE_3_PROMOTER	26	-0.291682	-1.15224	0.265086	0.492643	1	5982	tags=38%, list=29%, signal=54%
REACTOME_INSULIN_RECEPTOR_RECYCLING	23	-0.393613	-1.1461	0.308793	0.492903	1	1956	tags=13%, list=10%, signal=14%
REACTOME_INTERFERON_SIGNALING	153	-0.371885	-1.14996	0.359596	0.492914	1	5684	tags=40%, list=28%, signal=55%
REACTOME_INHIBITION_OF_VOLTAGE_GATED_CA2_CHANNELS_VIA_GBETA_GAMMA_SUBUNITS	25	-0.453282	-1.14765	0.271825	0.493478	1	1813	tags=28%, list=9%, signal=31%
REACTOME_PYRUVATE_METABOLISM	18	-0.380378	-1.13244	0.312749	0.503365	1	2786	tags=33%, list=14%, signal=39%
REACTOME_ARMS_MEDIATED_ACTIVATION	17	-0.34766	-1.13361	0.314286	0.504278	1	230	tags=6%, list=1%, signal=6%
REACTOME_PYRUVATE_METABOLISM_AND_CITRIC_ACID_TCA_CYCLE	40	-0.270966	-1.12932	0.306931	0.505617	1	6832	tags=60%, list=33%, signal=90%
REACTOME_LATENT_INFECTION_OF_HOMO_SAPIENS_WITH_MYCOBACTERIUM_TUBERCULOSIS	31	-0.389771	-1.13622	0.276151	0.506004	1	2760	tags=19%, list=13%, signal=22%
REACTOME_NOD1_2_SIGNALING_PATHWAY	30	-0.377373	-1.1339	0.361446	0.506872	1	3283	tags=23%, list=16%, signal=28%
REACTOME_RNA_POL_I_TRANSCRIPTION_TERMINATION	21	-0.321737	-1.11834	0.312766	0.519768	1	6176	tags=52%, list=30%, signal=75%
REACTOME_SHC_MEDIATED_SIGNALLING	15	-0.351083	-1.10598	0.335391	0.536644	1	1109	tags=13%, list=5%, signal=14%
REACTOME_FATTY_ACYL_COA_BIOSYNTHESIS	18	-0.400664	-1.09285	0.341131	0.555143	1	1954	tags=28%, list=10%, signal=31%
REACTOME_APOPTOTIC_EXECUTION_PHASE	52	-0.291084	-1.08034	0.375486	0.568964	1	1759	tags=13%, list=9%, signal=15%
REACTOME_NA_CL_DEPENDENT_NEUROTRANSMITTER_TRANSPORTERS	17	-0.475137	-1.08214	0.332075	0.569332	1	1961	tags=35%, list=10%, signal=39%
REACTOME_IMMUNOREGULATORY_INTERACTIONS_BETWEEN_A_LYMPHOID_AND_A_NON_LYMPHOID_CELL	61	-0.539597	-1.07428	0.476673	0.569677	1	4864	tags=52%, list=24%, signal=69%
REACTOME_PD1_SIGNALING	17	-0.631049	-1.07695	0.496894	0.571459	1	4430	tags=53%, list=22%, signal=67%
REACTOME_RESPIRATORY_ELECTRON_TRANSPORT	64	-0.355986	-1.07482	0.40081	0.571868	1	7762	tags=58%, list=38%, signal=93%
REACTOME_METABOLISM_OF_AMINO_ACIDS_AND_DERIVATIVES	196	-0.261272	-1.06925	0.339216	0.574899	1	4692	tags=36%, list=23%, signal=46%
REACTOME_IL_2_SIGNALING	41	-0.397352	-1.06626	0.434608	0.576746	1	2735	tags=20%, list=13%, signal=22%
REACTOME_DOWNREGULATION_OF_SMAD2_3_SMAD4_TRANSCRIPTIONAL_ACTIVITY	19	-0.288528	-1.05435	0.34104	0.587486	1	14613	tags=100%, list=71%, signal=347%
REACTOME_TRIGLYCERIDE_BIOSYNTHESIS	38	-0.332569	-1.05571	0.403194	0.58833	1	4158	tags=32%, list=20%, signal=40%
REACTOME_ANTIGEN_ACTIVATES_B_CELL_RECEPTOR_LEADING_TO_GENERATION_OF_SECOND_MESSENGERS	29	-0.432993	-1.05737	0.462475	0.588797	1	5640	tags=45%, list=27%, signal=62%
REACTOME_GLUCONEOGENESIS	31	-0.341413	-1.04474	0.424951	0.599854	1	5629	tags=55%, list=27%, signal=75%
REACTOME_FORMATION_OF_TRANSCRIPTION_COUPLED_NER_TC_NER_REPAIR_COMPLEX	29	-0.270035	-1.03869	0.383966	0.606953	1	7076	tags=48%, list=34%, signal=74%
REACTOME_PROLONGED_ERK_ACTIVATION_EVENTS	19	-0.297149	-1.02804	0.403614	0.620969	1	230	tags=5%, list=1%, signal=5%
REACTOME_ACTIVATED_TAK1_MEDIATES_P38_MAPK_ACTIVATION	17	-0.337149	-1.01408	0.434109	0.624748	1	2853	tags=18%, list=14%, signal=20%
REACTOME_RESPIRATORY_ELECTRON_TRANSPORT_ATP_SYNTHESIS_BY_CHEMIOSMOTIC_COUPLING_AND_HEAT_PRODUCTION_BY_UNCOUPLING_PROTEINS_	80	-0.314354	-1.01461	0.44856	0.627053	1	7762	tags=56%, list=38%, signal=90%
REACTOME_ACTIVATION_OF_BH3_ONLY_PROTEINS	16	-0.326436	-1.01627	0.418919	0.627517	1	2721	tags=19%, list=13%, signal=22%
REACTOME_IL_RECEPTOR_SHC_SIGNALING	27	-0.426974	-1.01786	0.489919	0.628012	1	3607	tags=26%, list=18%, signal=31%
REACTOME_AMINO_ACID_AND_OLIGOPEPTIDE_SLC_TRANSPORTERS	49	-0.354483	-1.01809	0.447791	0.630986	1	2180	tags=29%, list=11%, signal=32%
REACTOME_CTNNB1_PHOSPHORYLATION_CASCADE	16	-0.280151	-1.01843	0.416503	0.633796	1	3364	tags=19%, list=16%, signal=22%
REACTOME_INFLUENZA_LIFE_CYCLE	136	-0.273389	-1.0054	0.470348	0.636187	1	14703	tags=99%, list=72%, signal=347%
REACTOME_THE_ROLE_OF_NEF_IN_HIV1_REPLICATION_AND_DISEASE_PATHOGENESIS	27	-0.393078	-1.00316	0.498982	0.636468	1	7327	tags=48%, list=36%, signal=75%
REACTOME_SYNTHESIS_OF_PIPS_AT_THE_GOLGI_MEMBRANE	17	-0.310779	-0.994799	0.457594	0.64691	1	14156	tags=100%, list=69%, signal=322%
REACTOME_AMINO_ACID_TRANSPORT_ACROSS_THE_PLASMA_MEMBRANE	31	-0.352858	-0.990846	0.457031	0.650256	1	1486	tags=23%, list=7%, signal=24%
REACTOME_SIGNALING_BY_SCF_KIT	75	-0.247975	-0.977795	0.489796	0.662526	1	3747	tags=17%, list=18%, signal=21%
REACTOME_HS_GAG_DEGRADATION	20	-0.340631	-0.975604	0.476695	0.66294	1	307	tags=10%, list=1%, signal=10%
REACTOME_BASIGIN_INTERACTIONS	24	-0.345462	-0.98131	0.460317	0.663152	1	2649	tags=29%, list=13%, signal=33%
REACTOME_DIABETES_PATHWAYS	128	-0.205526	-0.977975	0.49899	0.665604	1	5149	tags=29%, list=25%, signal=38%
REACTOME_ACTIVATION_OF_CHAPERONE_GENES_BY_XBP1S	44	-0.225184	-0.971636	0.433468	0.666544	1	5555	tags=30%, list=27%, signal=40%
REACTOME_TRANSPORT_OF_VITAMINS_NUCLEOSIDES_AND_RELATED_MOLECULES	31	-0.331049	-0.963443	0.478431	0.670275	1	3180	tags=29%, list=15%, signal=34%
REACTOME_SHC_RELATED_EVENTS	17	-0.31861	-0.966367	0.480493	0.671992	1	1109	tags=12%, list=5%, signal=12%
REACTOME_ANTIGEN_PRESENTATION_FOLDING_ASSEMBLY_AND_PEPTIDE_LOADING_OF_CLASS_I_MHC	20	-0.387306	-0.963965	0.512974	0.672707	1	5057	tags=30%, list=25%, signal=40%
REACTOME_GLUCOSE_METABOLISM	64	-0.248603	-0.943577	0.539806	0.700524	1	5629	tags=36%, list=27%, signal=49%
REACTOME_SIGNALLING_TO_RAS	27	-0.278625	-0.939296	0.537344	0.704605	1	1314	tags=11%, list=6%, signal=12%
REACTOME_REGULATION_OF_HYPOXIA_INDUCIBLE_FACTOR_HIF_BY_OXYGEN	23	-0.284622	-0.935995	0.548708	0.707226	1	7564	tags=52%, list=37%, signal=83%
REACTOME_SIGNALLING_TO_P38_VIA_RIT_AND_RIN	15	-0.317785	-0.93349	0.541339	0.708026	1	230	tags=7%, list=1%, signal=7%
REACTOME_INTERFERON_ALPHA_BETA_SIGNALING	62	-0.372591	-0.931127	0.515748	0.708528	1	5492	tags=39%, list=27%, signal=53%
REACTOME_SIGNALING_BY_CONSTITUTIVELY_ACTIVE_EGFR	17	-0.279944	-0.920463	0.523622	0.710547	1	5096	tags=35%, list=25%, signal=47%
REACTOME_PHOSPHORYLATION_OF_CD3_AND_TCR_ZETA_CHAINS	15	-0.543884	-0.924156	0.654321	0.710857	1	6155	tags=60%, list=30%, signal=86%
REACTOME_NEPHRIN_INTERACTIONS	19	-0.327	-0.927464	0.522158	0.711628	1	1674	tags=16%, list=8%, signal=17%
REACTOME_LYSOSOME_VESICLE_BIOGENESIS	23	-0.256029	-0.921758	0.542969	0.711684	1	8299	tags=65%, list=40%, signal=109%
REACTOME_FORMATION_OF_THE_TERNARY_COMPLEX_AND_SUBSEQUENTLY_THE_43S_COMPLEX	49	-0.300962	-0.924461	0.495049	0.713709	1	14367	tags=100%, list=70%, signal=332%
REACTOME_TAK1_ACTIVATES_NFKB_BY_PHOSPHORYLATION_AND_ACTIVATION_OF_IKKS_COMPLEX	23	-0.315938	-0.911053	0.550403	0.722853	1	4290	tags=26%, list=21%, signal=33%
REACTOME_CHEMOKINE_RECEPTORS_BIND_CHEMOKINES	55	-0.438503	-0.898242	0.597536	0.734995	1	3324	tags=42%, list=16%, signal=50%
REACTOME_G_PROTEIN_ACTIVATION	27	-0.340472	-0.901323	0.60251	0.736502	1	2885	tags=30%, list=14%, signal=34%
REACTOME_PKB_MEDIATED_EVENTS	28	-0.225532	-0.898394	0.584016	0.738095	1	2981	tags=14%, list=15%, signal=17%
REACTOME_INWARDLY_RECTIFYING_K_CHANNELS	31	-0.330028	-0.888565	0.659363	0.749118	1	1902	tags=26%, list=9%, signal=28%
REACTOME_CD28_CO_STIMULATION	31	-0.304394	-0.882528	0.575758	0.756179	1	4307	tags=19%, list=21%, signal=24%
REACTOME_METABOLISM_OF_CARBOHYDRATES	234	-0.21896	-0.873187	0.667339	0.769103	1	3985	tags=24%, list=19%, signal=29%
REACTOME_IL_3_5_AND_GM_CSF_SIGNALING	43	-0.328272	-0.865375	0.607646	0.775743	1	3747	tags=23%, list=18%, signal=28%
REACTOME_CYTOKINE_SIGNALING_IN_IMMUNE_SYSTEM	263	-0.261227	-0.867034	0.573171	0.776405	1	5684	tags=34%, list=28%, signal=46%
REACTOME_SIGNALLING_TO_ERKS	36	-0.220905	-0.862216	0.624481	0.777555	1	1314	tags=8%, list=6%, signal=9%
REACTOME_INTERFERON_GAMMA_SIGNALING	59	-0.354243	-0.845726	0.610998	0.782319	1	6568	tags=44%, list=32%, signal=65%
REACTOME_SLC_MEDIATED_TRANSMEMBRANE_TRANSPORT	240	-0.234473	-0.839548	0.805769	0.782533	1	3470	tags=27%, list=17%, signal=32%
REACTOME_PRE_NOTCH_PROCESSING_IN_GOLGI	16	-0.267029	-0.841348	0.65625	0.782911	1	284	tags=6%, list=1%, signal=6%
REACTOME_SRP_DEPENDENT_COTRANSLATIONAL_PROTEIN_TARGETING_TO_MEMBRANE	110	-0.265094	-0.843176	0.575258	0.783226	1	14703	tags=99%, list=72%, signal=347%
REACTOME_GRB2_SOS_PROVIDES_LINKAGE_TO_MAPK_SIGNALING_FOR_INTERGRINS_	15	-0.345648	-0.84639	0.652008	0.784615	1	126	tags=7%, list=1%, signal=7%
REACTOME_ACTIVATION_OF_THE_MRNA_UPON_BINDING_OF_THE_CAP_BINDING_COMPLEX_AND_EIFS_AND_SUBSEQUENT_BINDING_TO_43S	57	-0.263973	-0.849869	0.565923	0.78508	1	14367	tags=98%, list=70%, signal=326%
REACTOME_TRANSPORT_OF_INORGANIC_CATIONS_ANIONS_AND_AMINO_ACIDS_OLIGOPEPTIDES	93	-0.266292	-0.851035	0.736138	0.786557	1	2847	tags=26%, list=14%, signal=30%
REACTOME_P130CAS_LINKAGE_TO_MAPK_SIGNALING_FOR_INTEGRINS	15	-0.352405	-0.846878	0.640625	0.78701	1	126	tags=7%, list=1%, signal=7%
REACTOME_G_ALPHA_I_SIGNALLING_EVENTS	190	-0.296853	-0.851718	0.691849	0.788826	1	3084	tags=28%, list=15%, signal=33%
REACTOME_POST_CHAPERONIN_TUBULIN_FOLDING_PATHWAY	16	-0.339816	-0.852372	0.664646	0.791213	1	6161	tags=63%, list=30%, signal=89%
REACTOME_JNK_C_JUN_KINASES_PHOSPHORYLATION_AND_ACTIVATION_MEDIATED_BY_ACTIVATED_HUMAN_TAK1	16	-0.270549	-0.825082	0.678497	0.800009	1	2853	tags=19%, list=14%, signal=22%
REACTOME_TRAF6_MEDIATED_IRF7_ACTIVATION	30	-0.319396	-0.826805	0.676245	0.800584	1	6718	tags=37%, list=33%, signal=54%
REACTOME_TRANSLATION	147	-0.226828	-0.817849	0.590726	0.808894	1	14703	tags=98%, list=72%, signal=343%
REACTOME_INFLUENZA_VIRAL_RNA_TRANSCRIPTION_AND_REPLICATION	102	-0.265096	-0.813069	0.607966	0.813648	1	14703	tags=99%, list=72%, signal=347%
REACTOME_NEGATIVE_REGULATORS_OF_RIG_I_MDA5_SIGNALING	30	-0.255898	-0.804542	0.623506	0.824272	1	6900	tags=37%, list=34%, signal=55%
REACTOME_GABA_B_RECEPTOR_ACTIVATION	38	-0.28454	-0.781851	0.816701	0.82744	1	1813	tags=18%, list=9%, signal=20%
REACTOME_GRB2_EVENTS_IN_ERBB2_SIGNALING	22	-0.280465	-0.782129	0.756487	0.830285	1	5096	tags=41%, list=25%, signal=54%
REACTOME_3_UTR_MEDIATED_TRANSLATIONAL_REGULATION	106	-0.246328	-0.777385	0.620408	0.831286	1	15500	tags=100%, list=75%, signal=406%
REACTOME_OXYGEN_DEPENDENT_PROLINE_HYDROXYLATION_OF_HYPOXIA_INDUCIBLE_FACTOR_ALPHA	16	-0.247346	-0.787418	0.695825	0.831849	1	7564	tags=56%, list=37%, signal=89%
REACTOME_PEPTIDE_LIGAND_BINDING_RECEPTORS	184	-0.285624	-0.785261	0.878049	0.832079	1	3329	tags=32%, list=16%, signal=38%
REACTOME_GABA_RECEPTOR_ACTIVATION	52	-0.285506	-0.7969	0.807843	0.83331	1	1813	tags=19%, list=9%, signal=21%
REACTOME_DOWNSTREAM_TCR_SIGNALING	34	-0.342012	-0.782174	0.681633	0.833593	1	4024	tags=26%, list=20%, signal=33%
REACTOME_SHC1_EVENTS_IN_ERBB4_SIGNALING	20	-0.272824	-0.788308	0.72837	0.833902	1	5096	tags=40%, list=25%, signal=53%
REACTOME_PLATELET_CALCIUM_HOMEOSTASIS	16	-0.328498	-0.79412	0.749511	0.834582	1	4121	tags=38%, list=20%, signal=47%
REACTOME_SIGNALING_BY_NOTCH	99	-0.17071	-0.789877	0.747591	0.834858	1	3782	tags=15%, list=18%, signal=18%
REACTOME_GLUTATHIONE_CONJUGATION	23	-0.289391	-0.771413	0.757322	0.837616	1	3637	tags=39%, list=18%, signal=48%
REACTOME_GENERATION_OF_SECOND_MESSENGER_MOLECULES	26	-0.423999	-0.790159	0.729897	0.83789	1	7074	tags=62%, list=34%, signal=94%
REACTOME_CD28_DEPENDENT_PI3K_AKT_SIGNALING	21	-0.279099	-0.757265	0.729167	0.856359	1	1749	tags=10%, list=9%, signal=10%
REACTOME_PEPTIDE_CHAIN_ELONGATION	86	-0.26306	-0.754424	0.647423	0.857175	1	15153	tags=100%, list=74%, signal=380%
REACTOME_NONSENSE_MEDIATED_DECAY_ENHANCED_BY_THE_EXON_JUNCTION_COMPLEX	105	-0.221152	-0.73958	0.635815	0.859158	1	15153	tags=99%, list=74%, signal=376%
REACTOME_SYNTHESIS_SECRETION_AND_DEACYLATION_OF_GHRELIN	16	-0.30519	-0.739626	0.840637	0.862404	1	2188	tags=13%, list=11%, signal=14%
REACTOME_O_LINKED_GLYCOSYLATION_OF_MUCINS	53	-0.268868	-0.740993	0.886831	0.863688	1	3050	tags=28%, list=15%, signal=33%
REACTOME_TCR_SIGNALING	51	-0.325346	-0.746027	0.714286	0.866474	1	7128	tags=51%, list=35%, signal=78%
REACTOME_APOPTOTIC_CLEAVAGE_OF_CELLULAR_PROTEINS	38	-0.209023	-0.741328	0.772636	0.866492	1	1759	tags=11%, list=9%, signal=11%
REACTOME_SIGNAL_TRANSDUCTION_BY_L1	34	-0.223634	-0.74248	0.772727	0.868403	1	860	tags=6%, list=4%, signal=6%
REACTOME_ACETYLCHOLINE_BINDING_AND_DOWNSTREAM_EVENTS	15	-0.337817	-0.72644	0.852697	0.874384	1	3175	tags=27%, list=15%, signal=32%
REACTOME_RIG_I_MDA5_MEDIATED_INDUCTION_OF_IFN_ALPHA_BETA_PATHWAYS	72	-0.212868	-0.719332	0.811284	0.880403	1	6900	tags=35%, list=34%, signal=52%
REACTOME_NUCLEOTIDE_BINDING_DOMAIN_LEUCINE_RICH_REPEAT_CONTAINING_RECEPTOR_NLR_SIGNALING_PATHWAYS	45	-0.247209	-0.709799	0.762948	0.889708	1	3524	tags=22%, list=17%, signal=27%
REACTOME_METABOLISM_OF_PROTEINS	422	-0.122599	-0.699204	0.86157	0.899859	1	6225	tags=28%, list=30%, signal=39%
REACTOME_TRANS_GOLGI_NETWORK_VESICLE_BUDDING	59	-0.132285	-0.681275	0.844358	0.918411	1	17823	tags=100%, list=87%, signal=756%
REACTOME_XENOBIOTICS	15	-0.319185	-0.673118	0.922932	0.924218	1	2613	tags=33%, list=13%, signal=38%
REACTOME_SIGNALING_BY_ILS	106	-0.209383	-0.652856	0.805221	0.925225	1	3747	tags=18%, list=18%, signal=22%
REACTOME_PPARA_ACTIVATES_GENE_EXPRESSION	104	-0.151948	-0.655371	0.968	0.925887	1	5185	tags=27%, list=25%, signal=36%
REACTOME_REGULATION_OF_GENE_EXPRESSION_IN_BETA_CELLS	20	-0.290786	-0.664817	0.923679	0.926448	1	3092	tags=20%, list=15%, signal=24%
REACTOME_A_TETRASACCHARIDE_LINKER_SEQUENCE_IS_REQUIRED_FOR_GAG_SYNTHESIS	25	-0.245392	-0.658075	0.905263	0.9266	1	2329	tags=16%, list=11%, signal=18%
REACTOME_LIGAND_GATED_ION_CHANNEL_TRANSPORT	21	-0.290067	-0.667279	0.962745	0.92717	1	4345	tags=43%, list=21%, signal=54%
REACTOME_GOLGI_ASSOCIATED_VESICLE_BIOGENESIS	52	-0.132239	-0.659665	0.879684	0.928387	1	17823	tags=100%, list=87%, signal=756%
REACTOME_GAP_JUNCTION_ASSEMBLY	18	-0.292629	-0.63805	0.958333	0.933054	1	4250	tags=50%, list=21%, signal=63%
REACTOME_BIOSYNTHESIS_OF_THE_N_GLYCAN_PRECURSOR_DOLICHOL_LIPID_LINKED_OLIGOSACCHARIDE_LLO_AND_TRANSFER_TO_A_NASCENT_PROTEIN	28	-0.170179	-0.640711	0.857732	0.933856	1	17042	tags=100%, list=83%, signal=588%
REACTOME_ENDOSOMAL_SORTING_COMPLEX_REQUIRED_FOR_TRANSPORT_ESCRT	25	-0.17211	-0.623423	0.91018	0.942759	1	5457	tags=28%, list=27%, signal=38%
REACTOME_DOWNREGULATION_OF_TGF_BETA_RECEPTOR_SIGNALING	21	-0.159543	-0.6061	0.973361	0.95377	1	5295	tags=29%, list=26%, signal=38%
REACTOME_SIGNALING_BY_FGFR1_FUSION_MUTANTS	17	-0.17545	-0.594313	0.939638	0.959275	1	16932	tags=100%, list=82%, signal=570%
REACTOME_TGF_BETA_RECEPTOR_SIGNALING_ACTIVATES_SMADS	24	-0.149712	-0.587018	0.962578	0.961026	1	17461	tags=100%, list=85%, signal=668%
REACTOME_DARPP_32_EVENTS	24	-0.1759	-0.56899	0.9499	0.962516	1	16924	tags=100%, list=82%, signal=569%
REACTOME_HS_GAG_BIOSYNTHESIS	30	-0.211566	-0.569658	0.993363	0.965526	1	132	tags=3%, list=1%, signal=3%
REACTOME_STRIATED_MUSCLE_CONTRACTION	27	-0.266595	-0.569673	0.983333	0.968977	1	2341	tags=22%, list=11%, signal=25%
REACTOME_CIRCADIAN_REPRESSION_OF_EXPRESSION_BY_REV_ERBA	23	-0.167991	-0.512952	0.976096	0.977011	1	17086	tags=100%, list=83%, signal=595%
REACTOME_REGULATION_OF_BETA_CELL_DEVELOPMENT	30	-0.213853	-0.526687	0.996094	0.978437	1	949	tags=10%, list=5%, signal=10%
REACTOME_TERMINATION_OF_O_GLYCAN_BIOSYNTHESIS	19	-0.223444	-0.517004	0.995781	0.978884	1	3714	tags=26%, list=18%, signal=32%
REACTOME_TRAF6_MEDIATED_NFKB_ACTIVATION	21	-0.179363	-0.531307	0.959267	0.979737	1	6852	tags=43%, list=33%, signal=64%
REACTOME_REGULATION_OF_SIGNALING_BY_CBL	18	-0.175312	-0.473701	0.977733	0.986466	1	16935	tags=100%, list=82%, signal=571%
REACTOME_GLUCURONIDATION	17	-0.209074	-0.41534	0.997925	0.991218	1	1886	tags=12%, list=9%, signal=13%
REACTOME_OLFACTORY_SIGNALING_PATHWAY	316	-0.137063	-0.41868	1	0.994121	1	7309	tags=36%, list=36%, signal=56%
