# Supplementary material for: Prognostic value of CA20, a score based on centrosome amplification-associated genes, in breast tumors
Source: Sci Rep. 2017 Mar 21;7:262. doi: 10.1038/s41598-017-00363-w (PMC5428291; doi:10.1038/s41598-017-00363-w)
Supplement: Supplementary file 10 — Supplementary Table 9 [file 41598_2017_363_MOESM10_ESM.csv]

## Sheet: Sheet1
NAME	SIZE	ES	NES	NOM p-val	FDR q-val	FWER p-val	RANK AT MAX	LEADING EDGE
REACTOME_ABCA_TRANSPORTERS_IN_LIPID_HOMEOSTASIS	17	0.527154	1.28545	0.163306	0.697105	1	3727	tags=35%, list=18%, signal=43%
REACTOME_SYNTHESIS_OF_PIPS_AT_THE_PLASMA_MEMBRANE	30	0.40896	1.28942	0.208251	0.699297	1	6790	tags=33%, list=33%, signal=50%
REACTOME_NEUROTRANSMITTER_RELEASE_CYCLE	34	0.488363	1.294	0.104651	0.699769	1	1788	tags=29%, list=9%, signal=32%
REACTOME_CIRCADIAN_CLOCK	52	0.338336	1.29553	0.180498	0.708382	1	6177	tags=42%, list=30%, signal=60%
REACTOME_SIGNALING_BY_PDGF	118	0.326669	1.29895	0.187747	0.711751	1	5208	tags=32%, list=25%, signal=43%
REACTOME_SIGNALING_BY_ROBO_RECEPTOR	29	0.379216	1.3014	0.143701	0.718404	1	4158	tags=24%, list=20%, signal=30%
REACTOME_REGULATION_OF_INSULIN_SECRETION_BY_GLUCAGON_LIKE_PEPTIDE1	42	0.413148	1.30613	0.1	0.718986	1	2950	tags=26%, list=14%, signal=31%
REACTOME_INTRINSIC_PATHWAY	16	0.469852	1.15961	0.27673	0.72032	1	5596	tags=44%, list=27%, signal=60%
REACTOME_CA_DEPENDENT_EVENTS	29	0.42095	1.15465	0.29783	0.723332	1	2459	tags=21%, list=12%, signal=23%
REACTOME_PI3K_EVENTS_IN_ERBB2_SIGNALING	42	0.315725	1.14675	0.289796	0.724839	1	5968	tags=33%, list=29%, signal=47%
REACTOME_DOWNSTREAM_SIGNAL_TRANSDUCTION	91	0.241396	1.09919	0.353398	0.725505	1	5968	tags=30%, list=29%, signal=42%
REACTOME_PI3K_EVENTS_IN_ERBB4_SIGNALING	36	0.298554	1.09544	0.353877	0.72653	1	5968	tags=31%, list=29%, signal=43%
REACTOME_POST_NMDA_RECEPTOR_ACTIVATION_EVENTS	33	0.420545	1.19824	0.2	0.726811	1	5086	tags=39%, list=25%, signal=52%
REACTOME_PLATELET_AGGREGATION_PLUG_FORMATION	35	0.431172	1.27047	0.15304	0.727312	1	1549	tags=17%, list=8%, signal=19%
REACTOME_POST_TRANSLATIONAL_MODIFICATION_SYNTHESIS_OF_GPI_ANCHORED_PROTEINS	26	0.311313	1.16007	0.283133	0.727664	1	3609	tags=19%, list=18%, signal=23%
REACTOME_KERATAN_SULFATE_KERATIN_METABOLISM	30	0.431343	1.13472	0.319672	0.728132	1	1775	tags=20%, list=9%, signal=22%
REACTOME_EXTRACELLULAR_MATRIX_ORGANIZATION	86	0.474143	1.20561	0.232877	0.728491	1	3529	tags=43%, list=17%, signal=52%
REACTOME_SPHINGOLIPID_DE_NOVO_BIOSYNTHESIS	25	0.349775	1.10053	0.350515	0.729983	1	4889	tags=32%, list=24%, signal=42%
REACTOME_COLLAGEN_FORMATION	58	0.482603	1.14786	0.330078	0.730456	1	3529	tags=47%, list=17%, signal=56%
REACTOME_BMAL1_CLOCK_NPAS2_ACTIVATES_CIRCADIAN_EXPRESSION	36	0.344048	1.16214	0.280083	0.731227	1	6177	tags=44%, list=30%, signal=63%
REACTOME_THROMBIN_SIGNALLING_THROUGH_PROTEINASE_ACTIVATED_RECEPTORS_PARS	32	0.338852	1.0606	0.373777	0.731698	1	3154	tags=25%, list=15%, signal=29%
REACTOME_TRANSMISSION_ACROSS_CHEMICAL_SYNAPSES	184	0.36089	1.14016	0.23299	0.732093	1	2950	tags=26%, list=14%, signal=30%
REACTOME_RESPONSE_TO_ELEVATED_PLATELET_CYTOSOLIC_CA2_	79	0.382919	1.19997	0.252066	0.732303	1	4105	tags=33%, list=20%, signal=41%
REACTOME_PI3K_CASCADE	68	0.373317	1.30636	0.118474	0.733154	1	5031	tags=34%, list=25%, signal=45%
REACTOME_SIGNALING_BY_INSULIN_RECEPTOR	105	0.25842	1.05366	0.384615	0.733416	1	4653	tags=23%, list=23%, signal=29%
REACTOME_ACYL_CHAIN_REMODELLING_OF_PI	15	0.473202	1.10214	0.314961	0.733576	1	3096	tags=40%, list=15%, signal=47%
REACTOME_INHIBITION_OF_INSULIN_SECRETION_BY_ADRENALINE_NORADRENALINE	25	0.447647	1.26376	0.145161	0.733877	1	2919	tags=32%, list=14%, signal=37%
REACTOME_ADP_SIGNALLING_THROUGH_P2RY12	21	0.379487	1.05622	0.379648	0.734368	1	2919	tags=29%, list=14%, signal=33%
REACTOME_ENDOGENOUS_STEROLS	15	0.529955	1.13538	0.301587	0.734577	1	2512	tags=27%, list=12%, signal=30%
REACTOME_PLATELET_ACTIVATION_SIGNALING_AND_AGGREGATION	195	0.347418	1.19083	0.255102	0.735151	1	4161	tags=27%, list=20%, signal=33%
REACTOME_IRON_UPTAKE_AND_TRANSPORT	36	0.355768	1.20682	0.203557	0.735769	1	454	tags=8%, list=2%, signal=9%
REACTOME_NUCLEOTIDE_LIKE_PURINERGIC_RECEPTORS	16	0.511344	1.06801	0.394892	0.735809	1	3111	tags=50%, list=15%, signal=59%
REACTOME_BILE_ACID_AND_BILE_SALT_METABOLISM	27	0.373272	0.987306	0.455487	0.736545	1	5600	tags=52%, list=27%, signal=71%
REACTOME_CREB_PHOSPHORYLATION_THROUGH_THE_ACTIVATION_OF_RAS	27	0.437645	1.22255	0.200409	0.736667	1	3375	tags=30%, list=16%, signal=35%
REACTOME_AQUAPORIN_MEDIATED_TRANSPORT	50	0.34166	1.06129	0.328713	0.73689	1	3184	tags=28%, list=16%, signal=33%
REACTOME_INSULIN_RECEPTOR_SIGNALLING_CASCADE	84	0.310485	1.18595	0.219608	0.736988	1	5031	tags=29%, list=25%, signal=38%
REACTOME_SIGNALING_BY_FGFR_MUTANTS	42	0.360377	1.16301	0.248062	0.737865	1	4562	tags=29%, list=22%, signal=37%
REACTOME_POST_TRANSLATIONAL_PROTEIN_MODIFICATION	180	0.260627	1.06395	0.35167	0.737993	1	4132	tags=19%, list=20%, signal=23%
REACTOME_RAS_ACTIVATION_UOPN_CA2_INFUX_THROUGH_NMDA_RECEPTOR	17	0.462588	1.1034	0.313725	0.738464	1	3375	tags=35%, list=16%, signal=42%
REACTOME_NEURONAL_SYSTEM	276	0.344831	1.07649	0.334677	0.73876	1	3189	tags=27%, list=16%, signal=31%
REACTOME_NCAM1_INTERACTIONS	39	0.374516	0.977086	0.507843	0.740002	1	4168	tags=41%, list=20%, signal=51%
REACTOME_GLYCEROPHOSPHOLIPID_BIOSYNTHESIS	82	0.26995	1.04718	0.385246	0.740392	1	5132	tags=27%, list=25%, signal=36%
REACTOME_GABA_SYNTHESIS_RELEASE_REUPTAKE_AND_DEGRADATION	17	0.409655	0.988105	0.465863	0.740399	1	4678	tags=41%, list=23%, signal=53%
REACTOME_DEVELOPMENTAL_BIOLOGY	383	0.28257	1.07214	0.354709	0.740882	1	4180	tags=24%, list=20%, signal=30%
REACTOME_G_ALPHA_Z_SIGNALLING_EVENTS	44	0.323651	0.971072	0.482422	0.741071	1	3396	tags=30%, list=17%, signal=35%
REACTOME_TRIF_MEDIATED_TLR3_SIGNALING	72	0.235397	0.981977	0.476378	0.741377	1	3648	tags=15%, list=18%, signal=19%
REACTOME_SYNTHESIS_OF_PA	27	0.357294	0.968074	0.500967	0.741479	1	2111	tags=19%, list=10%, signal=21%
REACTOME_GLUTAMATE_NEUROTRANSMITTER_RELEASE_CYCLE	15	0.528264	1.22924	0.203125	0.741697	1	4678	tags=53%, list=23%, signal=69%
REACTOME_SIGNALING_BY_EGFR_IN_CANCER	105	0.217672	1.0189	0.431641	0.741944	1	5968	tags=26%, list=29%, signal=36%
REACTOME_ACYL_CHAIN_REMODELLING_OF_PC	22	0.396642	1.07828	0.346979	0.741974	1	5006	tags=41%, list=24%, signal=54%
REACTOME_SIGNALING_BY_FGFR_IN_DISEASE	121	0.304007	1.22496	0.212121	0.742034	1	5968	tags=31%, list=29%, signal=43%
REACTOME_LIPID_DIGESTION_MOBILIZATION_AND_TRANSPORT	45	0.340471	0.978779	0.461538	0.742042	1	6221	tags=47%, list=30%, signal=67%
REACTOME_PLATELET_HOMEOSTASIS	76	0.370142	1.06808	0.371032	0.742409	1	2919	tags=26%, list=14%, signal=31%
REACTOME_REGULATION_OF_WATER_BALANCE_BY_RENAL_AQUAPORINS	43	0.371398	1.16466	0.229039	0.742889	1	2919	tags=26%, list=14%, signal=30%
REACTOME_KERATAN_SULFATE_BIOSYNTHESIS	26	0.444281	1.10474	0.353061	0.742929	1	1775	tags=23%, list=9%, signal=25%
REACTOME_PROTEOLYTIC_CLEAVAGE_OF_SNARE_COMPLEX_PROTEINS	16	0.378334	1.08094	0.375758	0.743413	1	4208	tags=25%, list=20%, signal=31%
REACTOME_NEUROTRANSMITTER_RECEPTOR_BINDING_AND_DOWNSTREAM_TRANSMISSION_IN_THE_POSTSYNAPTIC_CELL	135	0.317125	0.989115	0.478615	0.743845	1	2950	tags=24%, list=14%, signal=27%
REACTOME_COMPLEMENT_CASCADE	29	0.537922	1.30783	0.162272	0.74388	1	4242	tags=48%, list=21%, signal=61%
REACTOME_AMINE_LIGAND_BINDING_RECEPTORS	37	0.386495	0.972301	0.490872	0.743954	1	4013	tags=35%, list=20%, signal=44%
REACTOME_SIGNAL_AMPLIFICATION	31	0.335086	0.991838	0.458753	0.744173	1	2919	tags=23%, list=14%, signal=26%
REACTOME_PKA_MEDIATED_PHOSPHORYLATION_OF_CREB	17	0.480487	1.24559	0.187008	0.744649	1	3607	tags=29%, list=18%, signal=36%
REACTOME_ACYL_CHAIN_REMODELLING_OF_PG	16	0.430821	1.04202	0.39759	0.744689	1	5006	tags=44%, list=24%, signal=58%
REACTOME_CELL_DEATH_SIGNALLING_VIA_NRAGE_NRIF_AND_NADE	58	0.254397	1.02047	0.417323	0.744921	1	1808	tags=10%, list=9%, signal=11%
REACTOME_ACTIVATED_AMPK_STIMULATES_FATTY_ACID_OXIDATION_IN_MUSCLE	18	0.329954	1.02974	0.422449	0.744968	1	4653	tags=33%, list=23%, signal=43%
REACTOME_SPHINGOLIPID_METABOLISM	62	0.377935	1.31235	0.114	0.745447	1	6203	tags=40%, list=30%, signal=58%
REACTOME_BIOLOGICAL_OXIDATIONS	135	0.40006	1.20694	0.173228	0.74602	1	4293	tags=36%, list=21%, signal=45%
REACTOME_TRANSMEMBRANE_TRANSPORT_OF_SMALL_MOLECULES	409	0.270211	0.993376	0.432653	0.746885	1	2969	tags=20%, list=14%, signal=23%
REACTOME_TRANSPORT_TO_THE_GOLGI_AND_SUBSEQUENT_MODIFICATION	33	0.32412	1.03163	0.426229	0.747518	1	3998	tags=18%, list=19%, signal=23%
REACTOME_CELL_JUNCTION_ORGANIZATION	77	0.323258	0.995692	0.451485	0.747964	1	4767	tags=32%, list=23%, signal=42%
REACTOME_GLUCAGON_SIGNALING_IN_METABOLIC_REGULATION	33	0.403805	1.20997	0.199597	0.748261	1	3607	tags=30%, list=18%, signal=37%
REACTOME_CREB_PHOSPHORYLATION_THROUGH_THE_ACTIVATION_OF_CAMKII	15	0.467545	1.11267	0.311245	0.748478	1	3375	tags=33%, list=16%, signal=40%
REACTOME_ACYL_CHAIN_REMODELLING_OF_PE	21	0.417864	1.12262	0.270378	0.749133	1	5006	tags=43%, list=24%, signal=57%
REACTOME_P75_NTR_RECEPTOR_MEDIATED_SIGNALLING	79	0.229885	1.03399	0.419103	0.749321	1	4050	tags=16%, list=20%, signal=20%
REACTOME_ENOS_ACTIVATION_AND_REGULATION	19	0.342668	1.08147	0.365385	0.74944	1	4240	tags=21%, list=21%, signal=27%
REACTOME_AMINE_COMPOUND_SLC_TRANSPORTERS	27	0.389319	1.0242	0.422131	0.749871	1	1788	tags=26%, list=9%, signal=28%
REACTOME_CLASS_B_2_SECRETIN_FAMILY_RECEPTORS	87	0.400161	1.16551	0.203666	0.750257	1	2919	tags=34%, list=14%, signal=40%
REACTOME_METABOLISM_OF_LIPIDS_AND_LIPOPROTEINS	464	0.224432	1.02085	0.407407	0.750295	1	5132	tags=24%, list=25%, signal=32%
REACTOME_ACYL_CHAIN_REMODELLING_OF_PS	15	0.460614	1.10481	0.314516	0.750414	1	2923	tags=33%, list=14%, signal=39%
REACTOME_AXON_GUIDANCE	240	0.311209	1.11848	0.311024	0.750647	1	4502	tags=29%, list=22%, signal=36%
REACTOME_EICOSANOID_LIGAND_BINDING_RECEPTORS	15	0.58462	1.23005	0.222222	0.751083	1	5496	tags=60%, list=27%, signal=82%
REACTOME_ACTIVATED_NOTCH1_TRANSMITS_SIGNAL_TO_THE_NUCLEUS	26	0.316821	0.996921	0.434783	0.751125	1	2458	tags=15%, list=12%, signal=17%
REACTOME_FRS2_MEDIATED_CASCADE	36	0.437652	1.23854	0.168651	0.751816	1	1608	tags=19%, list=8%, signal=21%
REACTOME_PHOSPHOLIPID_METABOLISM	190	0.2852	1.25194	0.122736	0.752445	1	5187	tags=25%, list=25%, signal=33%
REACTOME_MAP_KINASE_ACTIVATION_IN_TLR_CASCADE	49	0.220415	0.959197	0.51581	0.75293	1	3585	tags=16%, list=17%, signal=20%
REACTOME_DOWNSTREAM_SIGNALING_OF_ACTIVATED_FGFR	97	0.336522	1.23338	0.171717	0.753463	1	5968	tags=34%, list=29%, signal=48%
REACTOME_BOTULINUM_NEUROTOXICITY	18	0.397152	1.10688	0.358025	0.753689	1	4208	tags=28%, list=20%, signal=35%
REACTOME_THROMBOXANE_SIGNALLING_THROUGH_TP_RECEPTOR	23	0.347627	0.998161	0.455823	0.754441	1	2919	tags=26%, list=14%, signal=30%
REACTOME_EFFECTS_OF_PIP2_HYDROLYSIS	23	0.372458	0.95501	0.516129	0.755177	1	5422	tags=48%, list=26%, signal=65%
REACTOME_GAB1_SIGNALOSOME	36	0.230949	1.0005	0.455645	0.755337	1	7498	tags=42%, list=37%, signal=66%
REACTOME_SEMAPHORIN_INTERACTIONS	63	0.323183	1.1131	0.353846	0.755382	1	6543	tags=41%, list=32%, signal=60%
REACTOME_GROWTH_HORMONE_RECEPTOR_SIGNALING	24	0.35471	1.03405	0.431579	0.755533	1	4075	tags=33%, list=20%, signal=42%
REACTOME_SIGNALING_BY_FGFR	108	0.324986	1.24607	0.182903	0.755745	1	5968	tags=32%, list=29%, signal=45%
REACTOME_FORMATION_OF_FIBRIN_CLOT_CLOTTING_CASCADE	31	0.469418	1.21114	0.206122	0.756106	1	3261	tags=35%, list=16%, signal=42%
REACTOME_DAG_AND_IP3_SIGNALING	31	0.405948	1.16642	0.282651	0.757526	1	3607	tags=26%, list=18%, signal=31%
REACTOME_RIP_MEDIATED_NFKB_ACTIVATION_VIA_DAI	18	0.399323	1.00202	0.461386	0.7581	1	456	tags=11%, list=2%, signal=11%
REACTOME_INTEGRIN_CELL_SURFACE_INTERACTIONS	79	0.341737	1.00483	0.45328	0.758838	1	6465	tags=43%, list=31%, signal=63%
REACTOME_G_ALPHA1213_SIGNALLING_EVENTS	73	0.269936	1.00771	0.444219	0.758872	1	4161	tags=23%, list=20%, signal=29%
REACTOME_PHOSPHOLIPASE_C_MEDIATED_CASCADE	53	0.462553	1.31873	0.101562	0.759478	1	4444	tags=36%, list=22%, signal=46%
REACTOME_PEROXISOMAL_LIPID_METABOLISM	20	0.468692	1.31299	0.204545	0.759748	1	4776	tags=40%, list=23%, signal=52%
REACTOME_DEGRADATION_OF_THE_EXTRACELLULAR_MATRIX	28	0.48899	1.16774	0.285714	0.763783	1	2855	tags=36%, list=14%, signal=41%
REACTOME_SEMA4D_IN_SEMAPHORIN_SIGNALING	28	0.358064	1.16996	0.280079	0.767931	1	6543	tags=36%, list=32%, signal=52%
REACTOME_ADHERENS_JUNCTIONS_INTERACTIONS	27	0.350564	0.944448	0.548387	0.769761	1	2938	tags=30%, list=14%, signal=35%
REACTOME_NCAM_SIGNALING_FOR_NEURITE_OUT_GROWTH	64	0.299209	0.939086	0.560396	0.774432	1	4168	tags=30%, list=20%, signal=37%
REACTOME_SYNTHESIS_OF_BILE_ACIDS_AND_BILE_SALTS	19	0.514089	1.31902	0.0993789	0.775807	1	5600	tags=63%, list=27%, signal=87%
REACTOME_YAP1_AND_WWTR1_TAZ_STIMULATED_GENE_EXPRESSION	24	0.29735	0.929454	0.533742	0.7768	1	6490	tags=46%, list=32%, signal=67%
REACTOME_OTHER_SEMAPHORIN_INTERACTIONS	15	0.551445	1.3239	0.173004	0.777167	1	3198	tags=40%, list=16%, signal=47%
REACTOME_CHONDROITIN_SULFATE_BIOSYNTHESIS	19	0.387715	0.934474	0.554493	0.777931	1	5313	tags=42%, list=26%, signal=57%
REACTOME_TIE2_SIGNALING	17	0.340203	0.91799	0.577083	0.778419	1	1170	tags=12%, list=6%, signal=12%
REACTOME_ION_TRANSPORT_BY_P_TYPE_ATPASES	33	0.320506	0.925623	0.569937	0.77913	1	4518	tags=39%, list=22%, signal=50%
REACTOME_SIGNALING_BY_NODAL	18	0.365801	0.930982	0.525316	0.779295	1	5918	tags=39%, list=29%, signal=55%
REACTOME_SIGNALING_BY_ERBB2	97	0.216006	0.91909	0.544031	0.781278	1	5968	tags=26%, list=29%, signal=36%
REACTOME_ACTIVATED_TLR4_SIGNALLING	91	0.234519	0.920445	0.534517	0.783827	1	3784	tags=15%, list=18%, signal=19%
REACTOME_BRANCHED_CHAIN_AMINO_ACID_CATABOLISM	17	0.4437	1.32565	0.191235	0.789996	1	5434	tags=47%, list=26%, signal=64%
REACTOME_SULFUR_AMINO_ACID_METABOLISM	24	0.252529	0.860983	0.640333	0.799489	1	3048	tags=21%, list=15%, signal=24%
REACTOME_SYNTHESIS_SECRETION_AND_INACTIVATION_OF_GLP1	18	0.345727	0.862126	0.661088	0.802207	1	3578	tags=22%, list=17%, signal=27%
REACTOME_PI_METABOLISM	47	0.230422	0.895618	0.561404	0.804737	1	869	tags=4%, list=4%, signal=4%
REACTOME_INTERACTION_BETWEEN_L1_AND_ANKYRINS	21	0.581811	1.32691	0.119342	0.805011	1	1374	tags=33%, list=7%, signal=36%
REACTOME_NRAGE_SIGNALS_DEATH_THROUGH_JNK	43	0.262848	0.878943	0.627767	0.80503	1	4050	tags=21%, list=20%, signal=26%
REACTOME_METABOLISM_OF_VITAMINS_AND_COFACTORS	50	0.229888	0.898187	0.599581	0.805094	1	4300	tags=24%, list=21%, signal=30%
REACTOME_MYD88_MAL_CASCADE_INITIATED_ON_PLASMA_MEMBRANE	81	0.224213	0.881389	0.568047	0.805417	1	3784	tags=16%, list=18%, signal=20%
REACTOME_SIGNALING_BY_FGFR1_MUTANTS	28	0.287984	0.862302	0.656977	0.806544	1	4161	tags=21%, list=20%, signal=27%
REACTOME_STEROID_HORMONES	29	0.342333	0.899946	0.653689	0.806816	1	4032	tags=31%, list=20%, signal=39%
REACTOME_SIGNALING_BY_NOTCH1	68	0.218777	0.888053	0.586066	0.808228	1	6615	tags=34%, list=32%, signal=50%
REACTOME_CELL_CELL_JUNCTION_ORGANIZATION	56	0.294811	0.881927	0.637081	0.809478	1	4634	tags=32%, list=23%, signal=41%
REACTOME_ADP_SIGNALLING_THROUGH_P2RY1	25	0.307375	0.890029	0.617188	0.809748	1	2919	tags=24%, list=14%, signal=28%
REACTOME_TRANSCRIPTIONAL_REGULATION_OF_WHITE_ADIPOCYTE_DIFFERENTIATION	72	0.252613	0.873337	0.575453	0.810571	1	5701	tags=32%, list=28%, signal=44%
REACTOME_TRANSPORT_OF_GLUCOSE_AND_OTHER_SUGARS_BILE_SALTS_AND_ORGANIC_ACIDS_METAL_IONS_AND_AMINE_COMPOUNDS	89	0.288059	0.884079	0.678643	0.810696	1	3041	tags=24%, list=15%, signal=28%
REACTOME_TRAF6_MEDIATED_INDUCTION_OF_NFKB_AND_MAP_KINASES_UPON_TLR7_8_OR_9_ACTIVATION	75	0.212937	0.862461	0.632207	0.81107	1	3648	tags=16%, list=18%, signal=19%
REACTOME_CHONDROITIN_SULFATE_DERMATAN_SULFATE_METABOLISM	47	0.298818	0.864359	0.615234	0.812506	1	6587	tags=49%, list=32%, signal=72%
REACTOME_G_ALPHA_Q_SIGNALLING_EVENTS	179	0.285925	0.866841	0.702429	0.812745	1	3775	tags=27%, list=18%, signal=33%
REACTOME_SIGNALING_BY_RHO_GTPASES	109	0.222129	0.818996	0.684418	0.81335	1	2581	tags=15%, list=13%, signal=17%
REACTOME_GLYCOSAMINOGLYCAN_METABOLISM	108	0.268808	0.82148	0.691406	0.813521	1	5313	tags=33%, list=26%, signal=45%
REACTOME_ENERGY_DEPENDENT_REGULATION_OF_MTOR_BY_LKB1_AMPK	17	0.254755	0.815582	0.706478	0.81469	1	8067	tags=71%, list=39%, signal=116%
REACTOME_GLYCOGEN_BREAKDOWN_GLYCOGENOLYSIS	16	0.297811	0.849537	0.63	0.815127	1	3054	tags=13%, list=15%, signal=15%
REACTOME_GPCR_LIGAND_BINDING	395	0.298046	0.867773	0.695219	0.815999	1	3492	tags=28%, list=17%, signal=33%
REACTOME_PHASE_II_CONJUGATION	67	0.279778	0.80395	0.753425	0.816763	1	4293	tags=28%, list=21%, signal=36%
REACTOME_CELL_CELL_COMMUNICATION	118	0.231655	0.801042	0.747495	0.816982	1	4767	tags=24%, list=23%, signal=31%
REACTOME_G_BETA_GAMMA_SIGNALLING_THROUGH_PLC_BETA	20	0.305019	0.824449	0.738431	0.817397	1	2919	tags=25%, list=14%, signal=29%
REACTOME_BETA_DEFENSINS	34	0.292881	0.821664	0.761905	0.817627	1	2061	tags=6%, list=10%, signal=7%
REACTOME_FORMATION_OF_INCISION_COMPLEX_IN_GG_NER	21	0.244981	0.795488	0.693798	0.817629	1	7693	tags=43%, list=37%, signal=68%
REACTOME_PROSTACYCLIN_SIGNALLING_THROUGH_PROSTACYCLIN_RECEPTOR	19	0.294667	0.790256	0.782	0.817743	1	2919	tags=26%, list=14%, signal=31%
REACTOME_INTEGRIN_ALPHAIIB_BETA3_SIGNALING	27	0.277179	0.827001	0.700413	0.817867	1	1549	tags=11%, list=8%, signal=12%
REACTOME_L1CAM_INTERACTIONS	84	0.259643	0.841944	0.674699	0.819458	1	2912	tags=18%, list=14%, signal=21%
REACTOME_CELL_SURFACE_INTERACTIONS_AT_THE_VASCULAR_WALL	84	0.282852	0.810109	0.684631	0.819581	1	3356	tags=23%, list=16%, signal=27%
REACTOME_SYNTHESIS_OF_PC	18	0.285989	0.828432	0.767152	0.819839	1	2692	tags=17%, list=13%, signal=19%
REACTOME_MUSCLE_CONTRACTION	46	0.321643	0.790932	0.734653	0.82089	1	4316	tags=26%, list=21%, signal=33%
REACTOME_EGFR_DOWNREGULATION	24	0.228175	0.803979	0.672764	0.821055	1	4228	tags=17%, list=21%, signal=21%
REACTOME_VOLTAGE_GATED_POTASSIUM_CHANNELS	43	0.328248	0.795552	0.780933	0.821745	1	3079	tags=30%, list=15%, signal=35%
REACTOME_POTASSIUM_CHANNELS	98	0.297321	0.805932	0.812245	0.822059	1	3127	tags=30%, list=15%, signal=35%
REACTOME_PHASE1_FUNCTIONALIZATION_OF_COMPOUNDS	69	0.494352	1.32759	0.0800821	0.822596	1	4032	tags=41%, list=20%, signal=50%
REACTOME_GASTRIN_CREB_SIGNALLING_PATHWAY_VIA_PKC_AND_MAPK	200	0.266738	0.82925	0.762097	0.823088	1	3775	tags=25%, list=18%, signal=30%
REACTOME_ACTIVATION_OF_KAINATE_RECEPTORS_UPON_GLUTAMATE_BINDING	31	0.457902	1.33378	0.0886598	0.823667	1	3361	tags=32%, list=16%, signal=39%
REACTOME_INCRETIN_SYNTHESIS_SECRETION_AND_INACTIVATION	21	0.335359	0.842193	0.704403	0.823716	1	3578	tags=24%, list=17%, signal=29%
REACTOME_NFKB_AND_MAP_KINASES_ACTIVATION_MEDIATED_BY_TLR4_SIGNALING_REPERTOIRE	70	0.204522	0.829708	0.63189	0.826931	1	3648	tags=14%, list=18%, signal=17%
REACTOME_HEMOSTASIS	446	0.228611	0.830588	0.695296	0.829982	1	3730	tags=21%, list=18%, signal=25%
REACTOME_METABOLISM_OF_STEROID_HORMONES_AND_VITAMINS_A_AND_D	35	0.293726	0.777988	0.899123	0.832584	1	4032	tags=26%, list=20%, signal=32%
REACTOME_N_GLYCAN_ANTENNAE_ELONGATION_IN_THE_MEDIAL_TRANS_GOLGI	18	0.32209	0.831712	0.662626	0.832704	1	3998	tags=22%, list=19%, signal=28%
REACTOME_CLASS_A1_RHODOPSIN_LIKE_RECEPTORS	294	0.275729	0.775154	0.873747	0.83284	1	3786	tags=27%, list=18%, signal=33%
REACTOME_SIGNALLING_BY_NGF	212	0.275487	1.33656	0.111554	0.835637	1	4994	tags=22%, list=24%, signal=28%
REACTOME_OPIOID_SIGNALLING	77	0.226449	0.747161	0.859406	0.844723	1	2919	tags=16%, list=14%, signal=18%
REACTOME_TIGHT_JUNCTION_INTERACTIONS	29	0.287032	0.763626	0.830375	0.845973	1	4152	tags=28%, list=20%, signal=35%
REACTOME_TOLL_RECEPTOR_CASCADES	114	0.205732	0.752088	0.708415	0.846028	1	3784	tags=15%, list=18%, signal=18%
REACTOME_CHYLOMICRON_MEDIATED_LIPID_TRANSPORT	16	0.308104	0.753991	0.804598	0.84743	1	4998	tags=38%, list=24%, signal=50%
REACTOME_ION_CHANNEL_TRANSPORT	54	0.260228	0.74765	0.920879	0.848076	1	4518	tags=33%, list=22%, signal=43%
REACTOME_G_BETA_GAMMA_SIGNALLING_THROUGH_PI3KGAMMA	25	0.269666	0.755888	0.780156	0.849059	1	2919	tags=20%, list=14%, signal=23%
REACTOME_NGF_SIGNALLING_VIA_TRKA_FROM_THE_PLASMA_MEMBRANE	134	0.299792	1.33918	0.15213	0.849272	1	5968	tags=29%, list=29%, signal=41%
REACTOME_INNATE_IMMUNE_SYSTEM	260	0.21085	0.758227	0.710059	0.849863	1	3784	tags=14%, list=18%, signal=17%
REACTOME_PLC_BETA_MEDIATED_EVENTS	42	0.254346	0.739988	0.83499	0.850936	1	2459	tags=14%, list=12%, signal=16%
REACTOME_INFLAMMASOMES	16	0.342677	0.727722	0.73494	0.863764	1	3080	tags=25%, list=15%, signal=29%
REACTOME_CYTOCHROME_P450_ARRANGED_BY_SUBSTRATE_TYPE	50	0.499057	1.33987	0.0574949	0.870202	1	4032	tags=42%, list=20%, signal=52%
REACTOME_NEGATIVE_REGULATION_OF_FGFR_SIGNALING	36	0.479499	1.34534	0.103718	0.874971	1	1608	tags=19%, list=8%, signal=21%
REACTOME_GPVI_MEDIATED_ACTIVATION_CASCADE	31	0.272316	0.711897	0.730402	0.88037	1	6543	tags=29%, list=32%, signal=43%
REACTOME_G_PROTEIN_BETA_GAMMA_SIGNALLING	28	0.252908	0.705027	0.857426	0.884737	1	2919	tags=18%, list=14%, signal=21%
REACTOME_HEPARAN_SULFATE_HEPARIN_HS_GAG_METABOLISM	51	0.226446	0.698274	0.884328	0.884993	1	6611	tags=47%, list=32%, signal=69%
REACTOME_REGULATION_OF_INSULIN_SECRETION	90	0.410618	1.34926	0.0781563	0.885023	1	3607	tags=26%, list=18%, signal=31%
REACTOME_FATTY_ACID_TRIACYLGLYCEROL_AND_KETONE_BODY_METABOLISM	167	0.155538	0.70004	0.93595	0.887116	1	5275	tags=22%, list=26%, signal=29%
REACTOME_LIPOPROTEIN_METABOLISM	28	0.257792	0.689614	0.90342	0.890958	1	3863	tags=29%, list=19%, signal=35%
REACTOME_G_ALPHA_S_SIGNALLING_EVENTS	120	0.457935	1.35017	0.0387755	0.908247	1	2919	tags=33%, list=14%, signal=38%
REACTOME_DEFENSINS	40	0.237065	0.66308	0.976789	0.916311	1	2061	tags=5%, list=10%, signal=6%
REACTOME_ASPARAGINE_N_LINKED_GLYCOSYLATION	80	0.138615	0.653821	0.866534	0.921449	1	6077	tags=20%, list=30%, signal=28%
REACTOME_METAL_ION_SLC_TRANSPORTERS	22	0.230638	0.647394	0.923077	0.92364	1	2409	tags=14%, list=12%, signal=15%
REACTOME_GAP_JUNCTION_TRAFFICKING	27	0.255373	0.640288	0.923529	0.926258	1	5026	tags=37%, list=24%, signal=49%
REACTOME_IL1_SIGNALING	39	0.19381	0.629525	0.88024	0.927659	1	5437	tags=26%, list=26%, signal=35%
REACTOME_SYNTHESIS_OF_BILE_ACIDS_AND_BILE_SALTS_VIA_7ALPHA_HYDROXYCHOLESTEROL	15	0.531184	1.35162	0.0895833	0.931345	1	5600	tags=67%, list=27%, signal=92%
REACTOME_RORA_ACTIVATES_CIRCADIAN_EXPRESSION	24	0.198648	0.629588	0.890946	0.931916	1	6177	tags=33%, list=30%, signal=48%
REACTOME_MYOGENESIS	26	0.227105	0.61429	0.937107	0.936514	1	2943	tags=15%, list=14%, signal=18%
REACTOME_HDL_MEDIATED_LIPID_TRANSPORT	15	0.261387	0.607064	0.96063	0.938128	1	7614	tags=60%, list=37%, signal=95%
REACTOME_AMINE_DERIVED_HORMONES	15	0.272973	0.600068	0.989733	0.938981	1	3516	tags=27%, list=17%, signal=32%
REACTOME_NUCLEAR_EVENTS_KINASE_AND_TRANSCRIPTION_FACTOR_ACTIVATION	24	0.386651	1.35261	0.152091	0.957336	1	3585	tags=21%, list=17%, signal=25%
REACTOME_SIGNALING_BY_HIPPO	18	0.179212	0.541562	0.944223	0.962125	1	16853	tags=100%, list=82%, signal=558%
REACTOME_NOTCH1_INTRACELLULAR_DOMAIN_REGULATES_TRANSCRIPTION	44	0.138089	0.548092	0.967949	0.96323	1	6612	tags=30%, list=32%, signal=43%
REACTOME_ZINC_TRANSPORTERS	15	0.217925	0.554961	0.981855	0.963888	1	4488	tags=27%, list=22%, signal=34%
REACTOME_INSULIN_SYNTHESIS_AND_PROCESSING	20	0.195162	0.528097	0.952675	0.964507	1	4027	tags=15%, list=20%, signal=19%
REACTOME_MEMBRANE_TRAFFICKING	126	0.0944371	0.503879	0.992032	0.969932	1	7350	tags=29%, list=36%, signal=44%
REACTOME_SHC_MEDIATED_CASCADE	28	0.524893	1.35283	0.0838207	0.98838	1	1608	tags=25%, list=8%, signal=27%
REACTOME_SEMA4D_INDUCED_CELL_MIGRATION_AND_GROWTH_CONE_COLLAPSE	24	0.484158	1.67494	0.0280561	1	0.826	6543	tags=38%, list=32%, signal=55%
REACTOME_PI3K_AKT_ACTIVATION	36	0.416056	1.64327	0.0383795	1	0.884	7498	tags=47%, list=37%, signal=74%
REACTOME_RAP1_SIGNALLING	16	0.590812	1.55579	0.0505837	1	0.967	862	tags=19%, list=4%, signal=20%
REACTOME_NUCLEAR_RECEPTOR_TRANSCRIPTION_PATHWAY	47	0.50763	1.54695	0.0204082	1	0.971	3445	tags=36%, list=17%, signal=43%
REACTOME_MAPK_TARGETS_NUCLEAR_EVENTS_MEDIATED_BY_MAP_KINASES	30	0.418359	1.48399	0.0986717	1	0.986	8224	tags=60%, list=40%, signal=100%
REACTOME_NUCLEAR_SIGNALING_BY_ERBB4	38	0.482106	1.47881	0.0443548	1	0.988	2722	tags=26%, list=13%, signal=30%
REACTOME_ABC_FAMILY_PROTEINS_MEDIATED_TRANSPORT	33	0.577339	1.47308	0.0665362	1	0.99	3727	tags=42%, list=18%, signal=52%
REACTOME_PTM_GAMMA_CARBOXYLATION_HYPUSINE_FORMATION_AND_ARYLSULFATASE_ACTIVATION	26	0.545863	1.46368	0.0623853	1	0.994	3971	tags=35%, list=19%, signal=43%
REACTOME_SYNTHESIS_OF_GLYCOSYLPHOSPHATIDYLINOSITOL_GPI	17	0.485774	1.45702	0.103093	1	0.995	3609	tags=29%, list=18%, signal=36%
REACTOME_NETRIN1_SIGNALING	38	0.501635	1.44991	0.0447154	1	0.997	3101	tags=32%, list=15%, signal=37%
REACTOME_TRAFFICKING_OF_AMPA_RECEPTORS	27	0.521289	1.44607	0.0546559	1	0.997	2950	tags=30%, list=14%, signal=35%
REACTOME_GLUCAGON_TYPE_LIGAND_RECEPTORS	33	0.513809	1.44209	0.0273973	1	0.997	3344	tags=42%, list=16%, signal=51%
REACTOME_PIP3_ACTIVATES_AKT_SIGNALING	27	0.340295	1.42926	0.105051	1	0.998	8201	tags=52%, list=40%, signal=86%
REACTOME_CGMP_EFFECTS	19	0.682972	1.42782	0.0502008	1	0.998	2874	tags=58%, list=14%, signal=67%
REACTOME_ACTIVATED_POINT_MUTANTS_OF_FGFR2	16	0.644491	1.42332	0.0523139	1	0.998	1608	tags=38%, list=8%, signal=41%
REACTOME_NITRIC_OXIDE_STIMULATES_GUANYLATE_CYCLASE	25	0.651485	1.42255	0.0688976	1	0.998	2874	tags=48%, list=14%, signal=56%
REACTOME_SMOOTH_MUSCLE_CONTRACTION	23	0.555	1.41699	0.146341	1	0.998	5465	tags=43%, list=27%, signal=59%
REACTOME_UNBLOCKING_OF_NMDA_RECEPTOR_GLUTAMATE_BINDING_AND_ACTIVATION	15	0.631706	1.40667	0.0733198	1	0.999	3375	tags=60%, list=16%, signal=72%
REACTOME_ERK_MAPK_TARGETS	21	0.424659	1.40169	0.128107	1	0.999	3585	tags=24%, list=17%, signal=29%
REACTOME_ACTIVATION_OF_NMDA_RECEPTOR_UPON_GLUTAMATE_BINDING_AND_POSTSYNAPTIC_EVENTS	37	0.496686	1.39865	0.0755467	1	0.999	3375	tags=35%, list=16%, signal=42%
REACTOME_PI_3K_CASCADE	54	0.423053	1.39345	0.0675944	1	0.999	5968	tags=41%, list=29%, signal=57%
REACTOME_TRAFFICKING_OF_GLUR2_CONTAINING_AMPA_RECEPTORS	15	0.569786	1.39294	0.088	1	0.999	2107	tags=27%, list=10%, signal=30%
REACTOME_SIGNALING_BY_BMP	22	0.500381	1.39003	0.118812	1	0.999	5831	tags=45%, list=28%, signal=63%
REACTOME_REGULATION_OF_INSULIN_LIKE_GROWTH_FACTOR_IGF_ACTIVITY_BY_INSULIN_LIKE_GROWTH_FACTOR_BINDING_PROTEINS_IGFBPS	16	0.616366	1.38938	0.0813954	1	0.999	3580	tags=63%, list=17%, signal=76%
REACTOME_GENERIC_TRANSCRIPTION_PATHWAY	342	0.366686	1.37911	0.161826	1	1	6177	tags=41%, list=30%, signal=57%
REACTOME_INTEGRATION_OF_ENERGY_METABOLISM	117	0.396268	1.36939	0.0612245	1	1	3681	tags=25%, list=18%, signal=30%
REACTOME_SIGNALING_BY_ERBB4	87	0.317707	1.36857	0.111111	1	1	5226	tags=28%, list=25%, signal=37%
REACTOME_GLYCOSPHINGOLIPID_METABOLISM	37	0.431382	1.36089	0.102317	1	1	3971	tags=30%, list=19%, signal=37%
REACTOME_FGFR_LIGAND_BINDING_AND_ACTIVATION	22	0.573827	1.35478	0.0750988	1	1	1608	tags=32%, list=8%, signal=34%
