# Supplementary material for: Prognostic value of CA20, a score based on centrosome amplification-associated genes, in breast tumors
Source: Sci Rep. 2017 Mar 21;7:262. doi: 10.1038/s41598-017-00363-w (PMC5428291; doi:10.1038/s41598-017-00363-w)
Supplement: Supplementary file 11 — Supplementary Table 10 [file 41598_2017_363_MOESM11_ESM.csv]

## Sheet: Sheet2
Gene sets only enriched in CA20-high group
GO_RIBOSOMAL_LARGE_SUBUNIT_BIOGENESIS
Gene sets only enriched in CIN25-high group
GO_SOMATIC_DIVERSIFICATION_OF_IMMUNOGLOBULINS
GO_NUCLEOBASE_BIOSYNTHETIC_PROCESS
GO_POSITIVE_REGULATION_OF_TELOMERE_MAINTENANCE
GO_NUCLEOTIDE_EXCISION_REPAIR_DNA_INCISION
GO_NUCLEAR_IMPORT
GO_SYNAPSIS
GO_COVALENT_CHROMATIN_MODIFICATION
GO_PORE_COMPLEX_ASSEMBLY
GO_PROTEIN_ACETYLATION
GO_POSITIVE_REGULATION_OF_DNA_BIOSYNTHETIC_PROCESS
GO_POSITIVE_REGULATION_OF_GENE_EXPRESSION_EPIGENETIC
GO_POSITIVE_REGULATION_OF_CHROMOSOME_ORGANIZATION
GO_POSITIVE_REGULATION_OF_TELOMERE_CAPPING
GO_REGULATION_OF_TELOMERE_CAPPING
