# Supplementary material for: Prognostic value of CA20, a score based on centrosome amplification-associated genes, in breast tumors
Source: Sci Rep. 2017 Mar 21;7:262. doi: 10.1038/s41598-017-00363-w (PMC5428291; doi:10.1038/s41598-017-00363-w)
Supplement: Supplementary file 12 — Supplementary Table 11 [file 41598_2017_363_MOESM12_ESM.csv]

## Sheet: gsea_report_for_2_1480968440549
NAME	NAME	GS<br> follow link to MSigDB	GS DETAILS	SIZE	ES	NES	NOM p-val	FDR q-val	FWER p-val	RANK AT MAX	LEADING EDGE
REACTOME_MRNA_PROCESSING	REACTOME_CELL_CYCLE	REACTOME_CELL_CYCLE	Details ...	385	-0.683378	-2.34082	0	0.000818444	0.003	1936	tags=35%, list=9%, signal=38%
REACTOME_DNA_REPAIR	REACTOME_MRNA_PROCESSING	REACTOME_MRNA_PROCESSING	Details ...	146	-0.513766	-2.37765	0	0.00096296	0.003	7076	tags=66%, list=34%, signal=100%
REACTOME_CELL_CYCLE_MITOTIC	REACTOME_LATE_PHASE_OF_HIV_LIFE_CYCLE	REACTOME_LATE_PHASE_OF_HIV_LIFE_CYCLE	Details ...	101	-0.464526	-2.34183	0	0.000982133	0.003	7076	tags=59%, list=34%, signal=90%
REACTOME_CELL_CYCLE	REACTOME_HIV_INFECTION	REACTOME_HIV_INFECTION	Details ...	193	-0.482717	-2.39416	0.00204918	0.00128395	0.003	7143	tags=61%, list=35%, signal=92%
REACTOME_HIV_INFECTION	REACTOME_CELL_CYCLE_MITOTIC	REACTOME_CELL_CYCLE_MITOTIC	Details ...	298	-0.708931	-2.31535	0	0.00153009	0.007	1435	tags=34%, list=7%, signal=36%
REACTOME_HIV_LIFE_CYCLE	REACTOME_DNA_REPAIR	REACTOME_DNA_REPAIR	Details ...	105	-0.578914	-2.39505	0	0.00192592	0.003	2788	tags=32%, list=14%, signal=37%
REACTOME_SCFSKP2_MEDIATED_DEGRADATION_OF_P27_P21	REACTOME_HIV_LIFE_CYCLE	REACTOME_HIV_LIFE_CYCLE	Details ...	114	-0.490787	-2.52576	0	0.00201882	0.002	6031	tags=52%, list=29%, signal=73%
REACTOME_APC_C_CDC20_MEDIATED_DEGRADATION_OF_CYCLIN_B	REACTOME_INHIBITION_OF_THE_PROTEOLYTIC_ACTIVITY_OF_APC_C_REQUIRED_FOR_THE_ONSET_OF_ANAPHASE_BY_MITOTIC_SPINDLE_CHECKPOINT_COMPONENTS	REACTOME_INHIBITION_OF_THE_PROTEOLYTIC_ACTIVITY_OF_APC_C_REQUIRED_FOR_THE_ONSET_OF_ANAPHASE_BY_MITOTIC_SPINDLE_CHECKPOINT_COMPONENTS	Details ...	18	-0.797387	-2.19247	0	0.00205046	0.023	165	tags=22%, list=1%, signal=22%
REACTOME_REGULATION_OF_MITOTIC_CELL_CYCLE	REACTOME_SYNTHESIS_OF_DNA	REACTOME_SYNTHESIS_OF_DNA	Details ...	84	-0.676494	-2.19366	0	0.00215838	0.023	5521	tags=74%, list=27%, signal=101%
REACTOME_REGULATION_OF_MRNA_STABILITY_BY_PROTEINS_THAT_BIND_AU_RICH_ELEMENTS	REACTOME_METABOLISM_OF_NON_CODING_RNA	REACTOME_METABOLISM_OF_NON_CODING_RNA		47	-0.598301	-2.16861	0	0.00218499	0.028	7638	tags=83%, list=37%, signal=132%
REACTOME_CELL_CYCLE_CHECKPOINTS	REACTOME_RECRUITMENT_OF_MITOTIC_CENTROSOME_PROTEINS_AND_COMPLEXES	REACTOME_RECRUITMENT_OF_MITOTIC_CENTROSOME_PROTEINS_AND_COMPLEXES		59	-0.526067	-2.1726	0.00204499	0.00221931	0.028	4561	tags=36%, list=22%, signal=46%
REACTOME_INTERACTIONS_OF_VPR_WITH_HOST_CELLULAR_PROTEINS	REACTOME_DNA_REPLICATION	REACTOME_DNA_REPLICATION		182	-0.74024	-2.17663	0	0.00225891	0.028	1915	tags=42%, list=9%, signal=46%
REACTOME_MHC_CLASS_II_ANTIGEN_PRESENTATION	REACTOME_APC_C_CDC20_MEDIATED_DEGRADATION_OF_CYCLIN_B	REACTOME_APC_C_CDC20_MEDIATED_DEGRADATION_OF_CYCLIN_B	Details ...	19	-0.765901	-2.1953	0	0.00227829	0.023	331	tags=21%, list=2%, signal=21%
REACTOME_METABOLISM_OF_NON_CODING_RNA	REACTOME_MITOTIC_PROMETAPHASE	REACTOME_MITOTIC_PROMETAPHASE		86	-0.797688	-2.18446	0	0.00230375	0.026	744	tags=38%, list=4%, signal=40%
REACTOME_MITOTIC_M_M_G1_PHASES	REACTOME_G1_PHASE	REACTOME_G1_PHASE		35	-0.641799	-2.18062	0	0.00232254	0.027	2364	tags=37%, list=12%, signal=42%
REACTOME_DNA_REPLICATION	REACTOME_MITOTIC_G2_G2_M_PHASES	REACTOME_MITOTIC_G2_G2_M_PHASES	Details ...	74	-0.620703	-2.24127	0	0.00233592	0.016	3430	tags=34%, list=17%, signal=40%
REACTOME_RNA_POL_II_TRANSCRIPTION	REACTOME_LOSS_OF_NLP_FROM_MITOTIC_CENTROSOMES	REACTOME_LOSS_OF_NLP_FROM_MITOTIC_CENTROSOMES	Details ...	52	-0.55607	-2.22879	0	0.00235411	0.018	4561	tags=37%, list=22%, signal=47%
REACTOME_G1_S_TRANSITION	REACTOME_INTERACTIONS_OF_VPR_WITH_HOST_CELLULAR_PROTEINS	REACTOME_INTERACTIONS_OF_VPR_WITH_HOST_CELLULAR_PROTEINS	Details ...	32	-0.639538	-2.25341	0	0.0023881	0.016	5684	tags=66%, list=28%, signal=91%
REACTOME_PROCESSING_OF_CAPPED_INTRON_CONTAINING_PRE_MRNA	REACTOME_RNA_POL_II_TRANSCRIPTION	REACTOME_RNA_POL_II_TRANSCRIPTION	Details ...	93	-0.47053	-2.24672	0.0020284	0.0023896	0.016	7076	tags=61%, list=34%, signal=93%
REACTOME_ORC1_REMOVAL_FROM_CHROMATIN	REACTOME_HOST_INTERACTIONS_OF_HIV_FACTORS	REACTOME_HOST_INTERACTIONS_OF_HIV_FACTORS	Details ...	120	-0.529925	-2.1977	0.00204499	0.0024123	0.023	6619	tags=61%, list=32%, signal=89%
REACTOME_S_PHASE	REACTOME_CELL_CYCLE_CHECKPOINTS	REACTOME_CELL_CYCLE_CHECKPOINTS		105	-0.677243	-2.18082	0	0.00242811	0.027	3025	tags=38%, list=15%, signal=44%
REACTOME_INHIBITION_OF_THE_PROTEOLYTIC_ACTIVITY_OF_APC_C_REQUIRED_FOR_THE_ONSET_OF_ANAPHASE_BY_MITOTIC_SPINDLE_CHECKPOINT_COMPONENTS	REACTOME_APC_CDC20_MEDIATED_DEGRADATION_OF_NEK2A	REACTOME_APC_CDC20_MEDIATED_DEGRADATION_OF_NEK2A	Details ...	21	-0.813758	-2.25457	0	0.00250106	0.015	190	tags=24%, list=1%, signal=24%
REACTOME_PHOSPHORYLATION_OF_THE_APC_C	REACTOME_PROCESSING_OF_CAPPED_INTRON_CONTAINING_PRE_MRNA	REACTOME_PROCESSING_OF_CAPPED_INTRON_CONTAINING_PRE_MRNA	Details ...	126	-0.553663	-2.19925	0	0.00256307	0.023	7076	tags=70%, list=34%, signal=106%
REACTOME_SYNTHESIS_OF_DNA	REACTOME_MHC_CLASS_II_ANTIGEN_PRESENTATION	REACTOME_MHC_CLASS_II_ANTIGEN_PRESENTATION		90	-0.567203	-2.1494	0	0.00259291	0.033	472	tags=12%, list=2%, signal=12%
REACTOME_MITOTIC_PROMETAPHASE	REACTOME_MITOTIC_G1_G1_S_PHASES	REACTOME_MITOTIC_G1_G1_S_PHASES	Details ...	124	-0.693387	-2.25512	0	0.00266735	0.014	3067	tags=46%, list=15%, signal=54%
REACTOME_CYCLIN_E_ASSOCIATED_EVENTS_DURING_G1_S_TRANSITION_	REACTOME_G1_S_TRANSITION	REACTOME_G1_S_TRANSITION	Details ...	100	-0.703104	-2.20581	0	0.00273394	0.023	3067	tags=47%, list=15%, signal=55%
REACTOME_P53_DEPENDENT_G1_DNA_DAMAGE_RESPONSE	REACTOME_S_PHASE	REACTOME_S_PHASE	Details ...	100	-0.680675	-2.20766	0	0.00292922	0.023	3133	tags=48%, list=15%, signal=56%
REACTOME_G1_PHASE	REACTOME_MITOTIC_M_M_G1_PHASES	REACTOME_MITOTIC_M_M_G1_PHASES		162	-0.740467	-2.13383	0	0.0034472	0.045	1388	tags=37%, list=7%, signal=39%
REACTOME_LOSS_OF_NLP_FROM_MITOTIC_CENTROSOMES	REACTOME_ORC1_REMOVAL_FROM_CHROMATIN	REACTOME_ORC1_REMOVAL_FROM_CHROMATIN		59	-0.647301	-2.11841	0	0.00368685	0.052	5521	tags=68%, list=27%, signal=92%
REACTOME_MITOTIC_G1_G1_S_PHASES	REACTOME_TRANSPORT_OF_MATURE_TRANSCRIPT_TO_CYTOPLASM	REACTOME_TRANSPORT_OF_MATURE_TRANSCRIPT_TO_CYTOPLASM		44	-0.619468	-2.12472	0	0.00369087	0.05	7047	tags=80%, list=34%, signal=121%
REACTOME_HOST_INTERACTIONS_OF_HIV_FACTORS	REACTOME_PHOSPHORYLATION_OF_THE_APC_C	REACTOME_PHOSPHORYLATION_OF_THE_APC_C		17	-0.779574	-2.12061	0	0.00373288	0.051	331	tags=24%, list=2%, signal=24%
REACTOME_LATE_PHASE_OF_HIV_LIFE_CYCLE	REACTOME_REGULATION_OF_MRNA_STABILITY_BY_PROTEINS_THAT_BIND_AU_RICH_ELEMENTS	REACTOME_REGULATION_OF_MRNA_STABILITY_BY_PROTEINS_THAT_BIND_AU_RICH_ELEMENTS		81	-0.491461	-2.09759	0.0042735	0.00451762	0.063	5521	tags=52%, list=27%, signal=71%
REACTOME_APC_CDC20_MEDIATED_DEGRADATION_OF_NEK2A	REACTOME_M_G1_TRANSITION	REACTOME_M_G1_TRANSITION		72	-0.704027	-2.08696	0	0.00489741	0.072	3025	tags=49%, list=15%, signal=57%
REACTOME_APC_C_CDC20_MEDIATED_DEGRADATION_OF_MITOTIC_PROTEINS	REACTOME_FANCONI_ANEMIA_PATHWAY	REACTOME_FANCONI_ANEMIA_PATHWAY		21	-0.842893	-2.07885	0	0.00543796	0.079	1875	tags=62%, list=9%, signal=68%
REACTOME_TRANSPORT_OF_MATURE_TRANSCRIPT_TO_CYTOPLASM	REACTOME_P53_DEPENDENT_G1_DNA_DAMAGE_RESPONSE	REACTOME_P53_DEPENDENT_G1_DNA_DAMAGE_RESPONSE		53	-0.593736	-2.06178	0.00420168	0.00652335	0.097	5521	tags=58%, list=27%, signal=80%
REACTOME_MITOTIC_G2_G2_M_PHASES	REACTOME_CYCLIN_E_ASSOCIATED_EVENTS_DURING_G1_S_TRANSITION_	REACTOME_CYCLIN_E_ASSOCIATED_EVENTS_DURING_G1_S_TRANSITION_		62	-0.603273	-2.05453	0	0.00693206	0.108	5521	tags=58%, list=27%, signal=79%
REACTOME_APC_C_CDH1_MEDIATED_DEGRADATION_OF_CDC20_AND_OTHER_APC_C_CDH1_TARGETED_PROTEINS_IN_LATE_MITOSIS_EARLY_G1	REACTOME_SCFSKP2_MEDIATED_DEGRADATION_OF_P27_P21	REACTOME_SCFSKP2_MEDIATED_DEGRADATION_OF_P27_P21		53	-0.635522	-2.04695	0	0.00699714	0.112	5521	tags=62%, list=27%, signal=85%
REACTOME_M_G1_TRANSITION	REACTOME_ASSEMBLY_OF_THE_PRE_REPLICATIVE_COMPLEX	REACTOME_ASSEMBLY_OF_THE_PRE_REPLICATIVE_COMPLEX		57	-0.682379	-2.04758	0	0.00718625	0.112	5521	tags=72%, list=27%, signal=98%
REACTOME_ASSEMBLY_OF_THE_PRE_REPLICATIVE_COMPLEX	REACTOME_TRANSPORT_OF_MATURE_MRNA_DERIVED_FROM_AN_INTRONLESS_TRANSCRIPT	REACTOME_TRANSPORT_OF_MATURE_MRNA_DERIVED_FROM_AN_INTRONLESS_TRANSCRIPT		33	-0.623598	-2.03804	0	0.00754286	0.121	7047	tags=82%, list=34%, signal=124%
REACTOME_CDT1_ASSOCIATION_WITH_THE_CDC6_ORC_ORIGIN_COMPLEX	REACTOME_DESTABILIZATION_OF_MRNA_BY_KSRP	REACTOME_DESTABILIZATION_OF_MRNA_BY_KSRP		17	-0.60626	-2.03824	0	0.00770808	0.121	4858	tags=53%, list=24%, signal=69%
REACTOME_FANCONI_ANEMIA_PATHWAY	REACTOME_REGULATION_OF_MITOTIC_CELL_CYCLE	REACTOME_REGULATION_OF_MITOTIC_CELL_CYCLE		77	-0.628097	-2.02963	0.00210526	0.00788542	0.129	5521	tags=58%, list=27%, signal=80%
REACTOME_MRNA_SPLICING	REACTOME_DNA_STRAND_ELONGATION	REACTOME_DNA_STRAND_ELONGATION		30	-0.843419	-2.02414	0	0.00799575	0.132	1772	tags=77%, list=9%, signal=84%
REACTOME_P53_INDEPENDENT_G1_S_DNA_DAMAGE_CHECKPOINT	REACTOME_APC_C_CDC20_MEDIATED_DEGRADATION_OF_MITOTIC_PROTEINS	REACTOME_APC_C_CDC20_MEDIATED_DEGRADATION_OF_MITOTIC_PROTEINS		65	-0.627169	-2.01463	0.00213675	0.00845564	0.14	5924	tags=62%, list=29%, signal=86%
REACTOME_CONVERSION_FROM_APC_C_CDC20_TO_APC_C_CDH1_IN_LATE_ANAPHASE	REACTOME_CDT1_ASSOCIATION_WITH_THE_CDC6_ORC_ORIGIN_COMPLEX	REACTOME_CDT1_ASSOCIATION_WITH_THE_CDC6_ORC_ORIGIN_COMPLEX		48	-0.650127	-2.00965	0.00210084	0.00853479	0.142	5521	tags=67%, list=27%, signal=91%
REACTOME_RECRUITMENT_OF_MITOTIC_CENTROSOME_PROTEINS_AND_COMPLEXES	REACTOME_P53_INDEPENDENT_G1_S_DNA_DAMAGE_CHECKPOINT	REACTOME_P53_INDEPENDENT_G1_S_DNA_DAMAGE_CHECKPOINT		48	-0.62954	-2.00975	0.00408163	0.00872876	0.142	5521	tags=65%, list=27%, signal=88%
REACTOME_DNA_STRAND_ELONGATION	REACTOME_G2_M_CHECKPOINTS	REACTOME_G2_M_CHECKPOINTS		35	-0.847713	-2.00519	0	0.00875079	0.144	1849	tags=69%, list=9%, signal=75%
REACTOME_KINESINS	REACTOME_ACTIVATION_OF_ATR_IN_RESPONSE_TO_REPLICATION_STRESS	REACTOME_ACTIVATION_OF_ATR_IN_RESPONSE_TO_REPLICATION_STRESS		29	-0.848904	-1.99881	0	0.00905254	0.148	1849	tags=69%, list=9%, signal=76%
REACTOME_CDK_MEDIATED_PHOSPHORYLATION_AND_REMOVAL_OF_CDC6	REACTOME_APC_C_CDH1_MEDIATED_DEGRADATION_OF_CDC20_AND_OTHER_APC_C_CDH1_TARGETED_PROTEINS_IN_LATE_MITOSIS_EARLY_G1	REACTOME_APC_C_CDH1_MEDIATED_DEGRADATION_OF_CDC20_AND_OTHER_APC_C_CDH1_TARGETED_PROTEINS_IN_LATE_MITOSIS_EARLY_G1		64	-0.634977	-1.99523	0.00212314	0.0092485	0.152	5924	tags=63%, list=29%, signal=88%
REACTOME_TRANSPORT_OF_MATURE_MRNA_DERIVED_FROM_AN_INTRONLESS_TRANSCRIPT	REACTOME_KINESINS	REACTOME_KINESINS		24	-0.819954	-1.99342	0	0.00929026	0.154	405	tags=42%, list=2%, signal=42%
REACTOME_AUTODEGRADATION_OF_CDH1_BY_CDH1_APC_C	REACTOME_NEP_NS2_INTERACTS_WITH_THE_CELLULAR_EXPORT_MACHINERY	REACTOME_NEP_NS2_INTERACTS_WITH_THE_CELLULAR_EXPORT_MACHINERY		27	-0.635263	-1.9845	0.00203666	0.0093861	0.16	5684	tags=70%, list=28%, signal=97%
REACTOME_CLEAVAGE_OF_GROWING_TRANSCRIPT_IN_THE_TERMINATION_REGION_	REACTOME_MRNA_SPLICING	REACTOME_MRNA_SPLICING		97	-0.531169	-1.98297	0	0.00939719	0.16	7076	tags=68%, list=34%, signal=103%
REACTOME_REGULATION_OF_APOPTOSIS	REACTOME_E2F_MEDIATED_REGULATION_OF_DNA_REPLICATION	REACTOME_E2F_MEDIATED_REGULATION_OF_DNA_REPLICATION		27	-0.847124	-1.98929	0	0.00944096	0.157	1323	tags=67%, list=6%, signal=71%
REACTOME_G2_M_CHECKPOINTS	REACTOME_DEADENYLATION_DEPENDENT_MRNA_DECAY	REACTOME_DEADENYLATION_DEPENDENT_MRNA_DECAY		44	-0.483057	-1.98453	0	0.00957014	0.16	6965	tags=59%, list=34%, signal=89%
REACTOME_ACTIVATION_OF_ATR_IN_RESPONSE_TO_REPLICATION_STRESS	REACTOME_CONVERSION_FROM_APC_C_CDC20_TO_APC_C_CDH1_IN_LATE_ANAPHASE	REACTOME_CONVERSION_FROM_APC_C_CDC20_TO_APC_C_CDH1_IN_LATE_ANAPHASE		16	-0.663846	-1.96405	0	0.010367	0.187	100	tags=13%, list=0%, signal=13%
REACTOME_NEP_NS2_INTERACTS_WITH_THE_CELLULAR_EXPORT_MACHINERY	REACTOME_EXTENSION_OF_TELOMERES	REACTOME_EXTENSION_OF_TELOMERES		27	-0.74099	-1.96425	0	0.0105312	0.187	3818	tags=74%, list=19%, signal=91%
REACTOME_DEADENYLATION_DEPENDENT_MRNA_DECAY	REACTOME_CDK_MEDIATED_PHOSPHORYLATION_AND_REMOVAL_OF_CDC6	REACTOME_CDK_MEDIATED_PHOSPHORYLATION_AND_REMOVAL_OF_CDC6		46	-0.626881	-1.96456	0.00619835	0.010694	0.187	5521	tags=65%, list=27%, signal=89%
REACTOME_TRANSPORT_OF_RIBONUCLEOPROTEINS_INTO_THE_HOST_NUCLEUS	REACTOME_DESTABILIZATION_OF_MRNA_BY_AUF1_HNRNP_D0	REACTOME_DESTABILIZATION_OF_MRNA_BY_AUF1_HNRNP_D0		50	-0.593846	-1.96573	0.0102669	0.0108391	0.185	6619	tags=72%, list=32%, signal=106%
REACTOME_REGULATION_OF_ORNITHINE_DECARBOXYLASE_ODC	REACTOME_TRANSPORT_OF_RIBONUCLEOPROTEINS_INTO_THE_HOST_NUCLEUS	REACTOME_TRANSPORT_OF_RIBONUCLEOPROTEINS_INTO_THE_HOST_NUCLEUS		27	-0.622626	-1.96928	0.00203252	0.0108864	0.179	5684	tags=67%, list=28%, signal=92%
REACTOME_DESTABILIZATION_OF_MRNA_BY_AUF1_HNRNP_D0	REACTOME_LAGGING_STRAND_SYNTHESIS	REACTOME_LAGGING_STRAND_SYNTHESIS		19	-0.761131	-1.96583	0	0.0110361	0.185	3133	tags=74%, list=15%, signal=87%
REACTOME_VIF_MEDIATED_DEGRADATION_OF_APOBEC3G	REACTOME_CLEAVAGE_OF_GROWING_TRANSCRIPT_IN_THE_TERMINATION_REGION_	REACTOME_CLEAVAGE_OF_GROWING_TRANSCRIPT_IN_THE_TERMINATION_REGION_		34	-0.571821	-1.94217	0	0.0124371	0.216	6184	tags=68%, list=30%, signal=97%
REACTOME_CHROMOSOME_MAINTENANCE	REACTOME_REGULATION_OF_APOPTOSIS	REACTOME_REGULATION_OF_APOPTOSIS		56	-0.500498	-1.9376	0.00821355	0.0128539	0.223	5521	tags=57%, list=27%, signal=78%
REACTOME_LAGGING_STRAND_SYNTHESIS	REACTOME_AUTODEGRADATION_OF_CDH1_BY_CDH1_APC_C	REACTOME_AUTODEGRADATION_OF_CDH1_BY_CDH1_APC_C		56	-0.576487	-1.92421	0.0125	0.0143194	0.247	6776	tags=66%, list=33%, signal=98%
REACTOME_E2F_MEDIATED_REGULATION_OF_DNA_REPLICATION	REACTOME_HOMOLOGOUS_RECOMBINATION_REPAIR_OF_REPLICATION_INDEPENDENT_DOUBLE_STRAND_BREAKS	REACTOME_HOMOLOGOUS_RECOMBINATION_REPAIR_OF_REPLICATION_INDEPENDENT_DOUBLE_STRAND_BREAKS		16	-0.737356	-1.91359	0.00197239	0.0150318	0.267	2117	tags=44%, list=10%, signal=49%
REACTOME_SCF_BETA_TRCP_MEDIATED_DEGRADATION_OF_EMI1	REACTOME_RNA_POL_II_PRE_TRANSCRIPTION_EVENTS	REACTOME_RNA_POL_II_PRE_TRANSCRIPTION_EVENTS		59	-0.40427	-1.90688	0.0102669	0.0150832	0.28	7232	tags=56%, list=35%, signal=86%
REACTOME_ACTIVATION_OF_THE_PRE_REPLICATIVE_COMPLEX	REACTOME_VIF_MEDIATED_DEGRADATION_OF_APOBEC3G	REACTOME_VIF_MEDIATED_DEGRADATION_OF_APOBEC3G		49	-0.590071	-1.9084	0.0162602	0.0150914	0.277	6619	tags=69%, list=32%, signal=102%
REACTOME_EXTENSION_OF_TELOMERES	REACTOME_ACTIVATION_OF_THE_PRE_REPLICATIVE_COMPLEX	REACTOME_ACTIVATION_OF_THE_PRE_REPLICATIVE_COMPLEX		24	-0.85913	-1.91764	0	0.0151127	0.258	2228	tags=83%, list=11%, signal=93%
REACTOME_DOUBLE_STRAND_BREAK_REPAIR	REACTOME_TRANSCRIPTION_COUPLED_NER_TC_NER	REACTOME_TRANSCRIPTION_COUPLED_NER_TC_NER		44	-0.486625	-1.91543	0.0237069	0.0151165	0.265	5305	tags=45%, list=26%, signal=61%
REACTOME_TRANSCRIPTION_COUPLED_NER_TC_NER	REACTOME_PERK_REGULATED_GENE_EXPRESSION	REACTOME_PERK_REGULATED_GENE_EXPRESSION		27	-0.573751	-1.91056	0.00618557	0.0151667	0.271	5683	tags=56%, list=28%, signal=77%
REACTOME_DESTABILIZATION_OF_MRNA_BY_KSRP	REACTOME_CHROMOSOME_MAINTENANCE	REACTOME_CHROMOSOME_MAINTENANCE		114	-0.679703	-1.90968	0.00396825	0.0151761	0.274	2456	tags=46%, list=12%, signal=52%
REACTOME_PROCESSING_OF_CAPPED_INTRONLESS_PRE_MRNA	REACTOME_REGULATION_OF_ORNITHINE_DECARBOXYLASE_ODC	REACTOME_REGULATION_OF_ORNITHINE_DECARBOXYLASE_ODC		48	-0.57045	-1.89403	0.0225873	0.0167892	0.303	5521	tags=63%, list=27%, signal=85%
REACTOME_PERK_REGULATED_GENE_EXPRESSION	REACTOME_DOUBLE_STRAND_BREAK_REPAIR	REACTOME_DOUBLE_STRAND_BREAK_REPAIR		22	-0.653902	-1.89516	0.0118343	0.0168268	0.301	2752	tags=36%, list=13%, signal=42%
REACTOME_AUTODEGRADATION_OF_THE_E3_UBIQUITIN_LIGASE_COP1	REACTOME_SCF_BETA_TRCP_MEDIATED_DEGRADATION_OF_EMI1	REACTOME_SCF_BETA_TRCP_MEDIATED_DEGRADATION_OF_EMI1		49	-0.570348	-1.88693	0.0227743	0.0176326	0.313	6394	tags=69%, list=31%, signal=101%
REACTOME_G0_AND_EARLY_G1	REACTOME_PROCESSIVE_SYNTHESIS_ON_THE_LAGGING_STRAND	REACTOME_PROCESSIVE_SYNTHESIS_ON_THE_LAGGING_STRAND		15	-0.732484	-1.88344	0.00408163	0.0177656	0.319	3818	tags=73%, list=19%, signal=90%
REACTOME_ER_PHAGOSOME_PATHWAY	REACTOME_MRNA_3_END_PROCESSING	REACTOME_MRNA_3_END_PROCESSING		25	-0.580221	-1.88118	0	0.0177955	0.324	7769	tags=88%, list=38%, signal=141%
REACTOME_RNA_POL_II_PRE_TRANSCRIPTION_EVENTS	REACTOME_TRNA_AMINOACYLATION	REACTOME_TRNA_AMINOACYLATION		42	-0.519085	-1.87236	0.0176471	0.019154	0.349	5274	tags=50%, list=26%, signal=67%
REACTOME_MRNA_3_END_PROCESSING	REACTOME_G0_AND_EARLY_G1	REACTOME_G0_AND_EARLY_G1		23	-0.818282	-1.86363	0	0.0202785	0.367	1849	tags=57%, list=9%, signal=62%
REACTOME_CYCLIN_A_B1_ASSOCIATED_EVENTS_DURING_G2_M_TRANSITION	REACTOME_AUTODEGRADATION_OF_THE_E3_UBIQUITIN_LIGASE_COP1	REACTOME_AUTODEGRADATION_OF_THE_E3_UBIQUITIN_LIGASE_COP1		47	-0.564296	-1.85524	0.014553	0.0211927	0.379	6620	tags=70%, list=32%, signal=103%
REACTOME_ACTIVATION_OF_GENES_BY_ATF4	REACTOME_CYTOSOLIC_TRNA_AMINOACYLATION	REACTOME_CYTOSOLIC_TRNA_AMINOACYLATION		24	-0.62923	-1.84945	0.006	0.0214843	0.395	5274	tags=63%, list=26%, signal=84%
REACTOME_SIGNALING_BY_WNT	REACTOME_ACTIVATION_OF_GENES_BY_ATF4	REACTOME_ACTIVATION_OF_GENES_BY_ATF4		24	-0.58953	-1.85033	0.0101626	0.0216494	0.394	5502	tags=58%, list=27%, signal=80%
REACTOME_MRNA_SPLICING_MINOR_PATHWAY	REACTOME_ER_PHAGOSOME_PATHWAY	REACTOME_ER_PHAGOSOME_PATHWAY		58	-0.611656	-1.84722	0.0120482	0.0216726	0.408	6619	tags=72%, list=32%, signal=107%
REACTOME_PROCESSIVE_SYNTHESIS_ON_THE_LAGGING_STRAND	REACTOME_CYCLIN_A_B1_ASSOCIATED_EVENTS_DURING_G2_M_TRANSITION	REACTOME_CYCLIN_A_B1_ASSOCIATED_EVENTS_DURING_G2_M_TRANSITION		15	-0.898536	-1.84387	0.00206186	0.0219477	0.421	443	tags=60%, list=2%, signal=61%
REACTOME_HOMOLOGOUS_RECOMBINATION_REPAIR_OF_REPLICATION_INDEPENDENT_DOUBLE_STRAND_BREAKS	REACTOME_REGULATION_OF_GLUCOKINASE_BY_GLUCOKINASE_REGULATORY_PROTEIN	REACTOME_REGULATION_OF_GLUCOKINASE_BY_GLUCOKINASE_REGULATORY_PROTEIN		27	-0.537096	-1.823	0.00606061	0.0254493	0.469	5684	tags=63%, list=28%, signal=87%
REACTOME_ANTIVIRAL_MECHANISM_BY_IFN_STIMULATED_GENES	REACTOME_FACTORS_INVOLVED_IN_MEGAKARYOCYTE_DEVELOPMENT_AND_PLATELET_PRODUCTION	REACTOME_FACTORS_INVOLVED_IN_MEGAKARYOCYTE_DEVELOPMENT_AND_PLATELET_PRODUCTION		125	-0.498966	-1.80509	0.00193798	0.0286107	0.508	1270	tags=18%, list=6%, signal=19%
REACTOME_REGULATION_OF_GLUCOKINASE_BY_GLUCOKINASE_REGULATORY_PROTEIN	REACTOME_CROSS_PRESENTATION_OF_SOLUBLE_EXOGENOUS_ANTIGENS_ENDOSOMES	REACTOME_CROSS_PRESENTATION_OF_SOLUBLE_EXOGENOUS_ANTIGENS_ENDOSOMES		47	-0.559551	-1.79343	0.022541	0.0310915	0.54	6619	tags=74%, list=32%, signal=110%
REACTOME_CROSS_PRESENTATION_OF_SOLUBLE_EXOGENOUS_ANTIGENS_ENDOSOMES	REACTOME_PROCESSING_OF_CAPPED_INTRONLESS_PRE_MRNA	REACTOME_PROCESSING_OF_CAPPED_INTRONLESS_PRE_MRNA		23	-0.548713	-1.79007	0.0125	0.031488	0.549	7373	tags=83%, list=36%, signal=129%
REACTOME_CYTOSOLIC_TRNA_AMINOACYLATION	REACTOME_NUCLEOTIDE_EXCISION_REPAIR	REACTOME_NUCLEOTIDE_EXCISION_REPAIR		49	-0.431883	-1.78652	0.0326087	0.0320285	0.557	5305	tags=41%, list=26%, signal=55%
REACTOME_TRNA_AMINOACYLATION	REACTOME_MRNA_SPLICING_MINOR_PATHWAY	REACTOME_MRNA_SPLICING_MINOR_PATHWAY		38	-0.558523	-1.78333	0.0191489	0.0322968	0.563	7076	tags=76%, list=34%, signal=116%
REACTOME_MICRORNA_MIRNA_BIOGENESIS	REACTOME_TRANSCRIPTION	REACTOME_TRANSCRIPTION		191	-0.512596	-1.78024	0.0299401	0.0328006	0.572	6184	tags=55%, list=30%, signal=79%
REACTOME_ACTIVATION_OF_NF_KAPPAB_IN_B_CELLS	REACTOME_SIGNALING_BY_WNT	REACTOME_SIGNALING_BY_WNT		63	-0.437907	-1.76921	0.0430328	0.0353983	0.602	6394	tags=56%, list=31%, signal=80%
REACTOME_TRANSCRIPTION	REACTOME_RNA_POL_II_TRANSCRIPTION_PRE_INITIATION_AND_PROMOTER_OPENING	REACTOME_RNA_POL_II_TRANSCRIPTION_PRE_INITIATION_AND_PROMOTER_OPENING		40	-0.411415	-1.74975	0.0384615	0.0407468	0.65	6176	tags=48%, list=30%, signal=68%
REACTOME_RNA_POL_II_TRANSCRIPTION_PRE_INITIATION_AND_PROMOTER_OPENING	REACTOME_MICRORNA_MIRNA_BIOGENESIS	REACTOME_MICRORNA_MIRNA_BIOGENESIS		21	-0.509672	-1.7241	0.0222222	0.0493784	0.72	5113	tags=48%, list=25%, signal=63%
REACTOME_FACTORS_INVOLVED_IN_MEGAKARYOCYTE_DEVELOPMENT_AND_PLATELET_PRODUCTION	REACTOME_ANTIVIRAL_MECHANISM_BY_IFN_STIMULATED_GENES	REACTOME_ANTIVIRAL_MECHANISM_BY_IFN_STIMULATED_GENES		65	-0.460555	-1.71943	0.043659	0.0496456	0.733	6956	tags=60%, list=34%, signal=90%
REACTOME_RECYCLING_PATHWAY_OF_L1	REACTOME_UNFOLDED_PROTEIN_RESPONSE	REACTOME_UNFOLDED_PROTEIN_RESPONSE		76	-0.36166	-1.85941	0.0211946	0.0207659	0.373	5696	tags=39%, list=28%, signal=54%
REACTOME_NUCLEOTIDE_EXCISION_REPAIR	REACTOME_DESTABILIZATION_OF_MRNA_BY_BRF1	REACTOME_DESTABILIZATION_OF_MRNA_BY_BRF1		17	-0.509598	-1.81322	0.0126316	0.0270326	0.493	4858	tags=41%, list=24%, signal=54%
REACTOME_G1_S_SPECIFIC_TRANSCRIPTION	REACTOME_APOPTOSIS	REACTOME_APOPTOSIS		143	-0.355017	-1.72288	0.0260521	0.048762	0.725	5636	tags=43%, list=27%, signal=58%
REACTOME_ANTIGEN_PROCESSING_UBIQUITINATION_PROTEASOME_DEGRADATION	REACTOME_GLOBAL_GENOMIC_NER_GG_NER	REACTOME_GLOBAL_GENOMIC_NER_GG_NER		33	-0.472484	-1.7231	0.0448718	0.0492144	0.725	3818	tags=36%, list=19%, signal=45%

## Sheet: Sheet1
Gene sets only enriched in CA20-high group
REACTOME_ACTIVATION_OF_NF_KAPPAB_IN_B_CELLS
REACTOME_RECYCLING_PATHWAY_OF_L1
REACTOME_G1_S_SPECIFIC_TRANSCRIPTION
REACTOME_ANTIGEN_PROCESSING_UBIQUITINATION_PROTEASOME_DEGRADATION
Gene sets only enriched in CIN25-high group
REACTOME_UNFOLDED_PROTEIN_RESPONSE
REACTOME_DESTABILIZATION_OF_MRNA_BY_BRF1
REACTOME_APOPTOSIS
REACTOME_GLOBAL_GENOMIC_NER_GG_NER
