# Supplementary material for: Prognostic value of CA20, a score based on centrosome amplification-associated genes, in breast tumors
Source: Sci Rep. 2017 Mar 21;7:262. doi: 10.1038/s41598-017-00363-w (PMC5428291; doi:10.1038/s41598-017-00363-w)
Supplement: Supplementary file 13 — Supplementary Table 12 [file 41598_2017_363_MOESM13_ESM.csv]

## Sheet: gsea_report_for_CA20high_148079
NAME	SIZE	ES	NES	NOM p-val	FDR q-val	FWER p-val	RANK AT MAX	LEADING EDGE
E2F1_UP.V1_UP	185	0.533914	2.24894	0	0	0	1726	tags=24%, list=8%, signal=26%
CSR_LATE_UP.V1_UP	170	0.584219	2.07102	0	0.000162	0.002	3766	tags=51%, list=18%, signal=62%
GCNP_SHH_UP_EARLY.V1_UP	171	0.472426	2.1196	0	0.000174	0.001	1725	tags=19%, list=8%, signal=21%
GCNP_SHH_UP_LATE.V1_UP	177	0.489197	2.08838	0	0.000215	0.002	3993	tags=37%, list=19%, signal=45%
HOXA9_DN.V1_DN	186	0.549027	1.99833	0	0.000496	0.007	2570	tags=31%, list=13%, signal=35%
RPS14_DN.V1_DN	185	0.565016	1.96311	0	0.000865	0.012	3267	tags=39%, list=16%, signal=47%
TBK1.DN.48HRS_UP	50	0.460095	1.95105	0.00204499	0.00100447	0.015	1673	tags=16%, list=8%, signal=17%
RB_DN.V1_UP	131	0.428359	1.90761	0.00206186	0.00157892	0.026	2940	tags=27%, list=14%, signal=31%
RB_P107_DN.V1_UP	136	0.565188	1.89703	0.00209644	0.00165571	0.03	2516	tags=43%, list=12%, signal=49%
VEGF_A_UP.V1_DN	189	0.46005	1.79123	0.00860215	0.00513461	0.09	2295	tags=25%, list=11%, signal=28%
PRC2_EED_UP.V1_DN	191	0.426977	1.74053	0	0.00936529	0.141	2599	tags=24%, list=13%, signal=27%
PRC2_EZH2_UP.V1_UP	188	0.506663	1.73144	0	0.00951065	0.15	1751	tags=28%, list=9%, signal=31%
SIRNA_EIF4GI_DN	94	0.406599	1.5887	0.021692	0.0381975	0.39	2802	tags=23%, list=14%, signal=27%
MTOR_UP.V1_UP	166	0.408459	1.43091	0.0425532	0.125971	0.625	2812	tags=31%, list=14%, signal=36%
MTOR_UP.N4.V1_UP	195	0.348353	1.4191	0.0460251	0.127645	0.645	4471	tags=37%, list=22%, signal=47%
E2F3_UP.V1_UP	186	0.39506	1.36287	0.0508475	0.176986	0.717	2516	tags=34%, list=12%, signal=39%
CAMP_UP.V1_UP	195	0.212967	1.28258	0.187739	0.221767	0.815	3342	tags=15%, list=16%, signal=18%
CORDENONSI_YAP_CONSERVED_SIGNATURE	57	0.441225	1.28454	0.19375	0.230115	0.813	1051	tags=25%, list=5%, signal=26%
GLI1_UP.V1_DN	27	0.410114	1.28615	0.188017	0.240162	0.813	3834	tags=30%, list=19%, signal=36%
MYC_UP.V1_UP	174	0.324572	1.29858	0.1	0.250226	0.8	4456	tags=39%, list=22%, signal=49%
ERB2_UP.V1_DN	193	0.312338	1.28768	0.154176	0.251551	0.813	2882	tags=20%, list=14%, signal=23%
SRC_UP.V1_DN	165	0.361278	1.23922	0.156448	0.259454	0.857	3449	tags=31%, list=17%, signal=37%
CSR_EARLY_UP.V1_UP	159	0.274762	1.24552	0.201663	0.261826	0.852	6254	tags=45%, list=30%, signal=65%
RB_P130_DN.V1_UP	128	0.342002	1.21725	0.159483	0.278967	0.875	851	tags=12%, list=4%, signal=12%
DCA_UP.V1_DN	179	0.320119	1.18821	0.202128	0.288787	0.895	2468	tags=18%, list=12%, signal=20%
PDGF_UP.V1_UP	140	0.257301	1.20159	0.205882	0.290817	0.884	1173	tags=8%, list=6%, signal=8%
NFE2L2.V2	435	0.339637	1.19023	0.16	0.29653	0.894	3096	tags=28%, list=15%, signal=32%
HINATA_NFKB_IMMU_INF	17	0.563108	1.11133	0.420168	0.399245	0.938	4803	tags=47%, list=23%, signal=61%
BCAT_GDS748_DN	43	0.282064	1.08486	0.32618	0.433198	0.941	4220	tags=23%, list=21%, signal=29%
RB_P107_DN.V1_DN	125	0.213382	1.00894	0.433538	0.578536	0.972	6298	tags=34%, list=31%, signal=48%
IL15_UP.V1_UP	183	0.307657	0.98371	0.483333	0.599625	0.98	3001	tags=30%, list=15%, signal=35%
PTEN_DN.V2_DN	137	0.266429	0.985058	0.481013	0.615538	0.979	2120	tags=18%, list=10%, signal=19%
IL2_UP.V1_UP	186	0.298167	0.938673	0.535714	0.620052	0.986	3001	tags=28%, list=15%, signal=32%
ALK_DN.V1_UP	136	0.320186	0.951807	0.526096	0.62355	0.985	1873	tags=22%, list=9%, signal=24%
ATF2_S_UP.V1_UP	188	0.294173	0.942042	0.573805	0.629607	0.986	1812	tags=21%, list=9%, signal=23%
PRC2_SUZ12_UP.V1_UP	185	0.29518	0.962516	0.495885	0.634788	0.983	3411	tags=26%, list=17%, signal=31%
SNF5_DN.V1_UP	174	0.300789	0.952649	0.515856	0.639996	0.985	2339	tags=20%, list=11%, signal=22%
JNK_DN.V1_DN	183	0.252495	0.854766	0.747899	0.72806	0.998	3072	tags=25%, list=15%, signal=29%
CYCLIN_D1_KE_.V1_UP	187	0.211505	0.888584	0.646817	0.729097	0.994	4927	tags=32%, list=24%, signal=41%
P53_DN.V2_UP	146	0.284989	0.859296	0.723493	0.733315	0.998	2823	tags=28%, list=14%, signal=32%
ATF2_UP.V1_UP	185	0.262704	0.870179	0.700422	0.743607	0.998	1782	tags=17%, list=9%, signal=18%
TBK1.DF_DN	280	0.174411	0.86246	0.622951	0.743664	0.998	2916	tags=11%, list=14%, signal=13%
EIF4E_UP	97	0.215506	0.872856	0.644491	0.756204	0.998	4514	tags=30%, list=22%, signal=38%
KRAS.50_UP.V1_DN	46	0.320843	0.816113	0.746914	0.791555	1	3415	tags=43%, list=17%, signal=52%
ESC_V6.5_UP_LATE.V1_DN	177	0.221823	0.817429	0.737946	0.806087	1	3681	tags=24%, list=18%, signal=29%
CAHOY_ASTROCYTIC	100	0.259667	0.781543	0.82563	0.857397	1	1765	tags=18%, list=9%, signal=20%
KRAS.LUNG_UP.V1_UP	137	0.268156	0.756019	0.856223	0.894007	1	1121	tags=16%, list=5%, signal=17%
BMI1_DN_MEL18_DN.V1_UP	143	0.247601	0.686464	0.86558	0.910077	1	1553	tags=17%, list=8%, signal=18%
RAF_UP.V1_UP	191	0.226154	0.721929	0.814664	0.918181	1	3102	tags=19%, list=15%, signal=22%
KRAS.BREAST_UP.V1_UP	135	0.24594	0.694245	0.995754	0.918883	1	3260	tags=28%, list=16%, signal=33%
AKT_UP.V1_UP	166	0.201969	0.730944	0.929167	0.923695	1	2447	tags=16%, list=12%, signal=18%
MEL18_DN.V1_UP	140	0.245971	0.696892	0.874739	0.934015	1	1537	tags=16%, list=7%, signal=17%
