# Supplementary material for: Prognostic value of CA20, a score based on centrosome amplification-associated genes, in breast tumors
Source: Sci Rep. 2017 Mar 21;7:262. doi: 10.1038/s41598-017-00363-w (PMC5428291; doi:10.1038/s41598-017-00363-w)
Supplement: Supplementary file 14 — Supplementary Table 13 [file 41598_2017_363_MOESM14_ESM.csv]

## Sheet: gsea_report_for_CA20low_1480795
NAME	SIZE	ES	NES	NOM p-val	FDR q-val	FWER p-val	RANK AT MAX	LEADING EDGE
GLI1_UP.V1_UP	27	0.54855	1.7214	0.0135397	0.151062	0.161	899	tags=15%, list=4%, signal=15%
RAF_UP.V1_DN	191	0.504885	1.66639	0.00782779	0.187284	0.24	3105	tags=34%, list=15%, signal=39%
CSR_EARLY_UP.V1_DN	141	0.449517	1.74373	0.00195312	0.223808	0.133	5783	tags=51%, list=28%, signal=71%
ESC_J1_UP_LATE.V1_UP	190	0.42932	1.43494	0.0448343	0.258619	0.645	5029	tags=38%, list=24%, signal=50%
BMI1_DN_MEL18_DN.V1_DN	146	0.44926	1.39133	0.0588235	0.266071	0.717	3951	tags=34%, list=19%, signal=42%
BCAT.100_UP.V1_DN	38	0.479224	1.39601	0.045977	0.268939	0.709	4504	tags=42%, list=22%, signal=54%
KRAS.KIDNEY_UP.V1_UP	142	0.528005	1.4161	0.0540037	0.268971	0.684	4258	tags=48%, list=21%, signal=60%
MEL18_DN.V1_DN	148	0.456133	1.40249	0.0637899	0.269685	0.703	3566	tags=34%, list=17%, signal=41%
PIGF_UP.V1_UP	184	0.356067	1.4368	0.108949	0.271258	0.644	4874	tags=26%, list=24%, signal=34%
IL15_UP.V1_DN	183	0.454954	1.40763	0.027881	0.2715	0.695	4503	tags=46%, list=22%, signal=59%
MTOR_UP.V1_DN	179	0.410356	1.41693	0.0677966	0.283039	0.683	4545	tags=33%, list=22%, signal=42%
YAP1_UP	46	0.389107	1.43775	0.0836735	0.287582	0.643	5686	tags=41%, list=28%, signal=57%
ESC_V6.5_UP_LATE.V1_UP	187	0.431058	1.47466	0.030888	0.292908	0.576	5286	tags=40%, list=26%, signal=54%
ESC_J1_UP_EARLY.V1_UP	179	0.401784	1.4409	0.0205993	0.301591	0.642	5813	tags=47%, list=28%, signal=65%
YAP1_DN	41	0.517089	1.53997	0.00988142	0.306892	0.463	4922	tags=41%, list=24%, signal=54%
CSR_LATE_UP.V1_DN	161	0.468566	1.4787	0.0645161	0.311441	0.57	4502	tags=46%, list=22%, signal=58%
ESC_V6.5_UP_EARLY.V1_DN	170	0.453409	1.44529	0.0849057	0.313966	0.635	5061	tags=45%, list=25%, signal=60%
ATF2_S_UP.V1_DN	183	0.489281	1.45114	0.061657	0.325675	0.627	5320	tags=50%, list=26%, signal=67%
BCAT.100_UP.V1_UP	47	0.521736	1.48451	0.0183299	0.329555	0.556	4026	tags=49%, list=20%, signal=61%
LEF1_UP.V1_DN	186	0.389828	1.35433	0.0614525	0.333004	0.772	3450	tags=32%, list=17%, signal=38%
AKT_UP.V1_DN	186	0.480973	1.54411	0.0396226	0.356486	0.461	4622	tags=44%, list=23%, signal=56%
BCAT_GDS748_UP	48	0.491974	1.48958	0.0262664	0.356656	0.55	3556	tags=38%, list=17%, signal=45%
MTOR_UP.N4.V1_DN	181	0.409152	1.56984	0.0291829	0.359655	0.419	6716	tags=54%, list=33%, signal=80%
CAHOY_ASTROGLIAL	100	0.450246	1.33422	0.128107	0.36309	0.789	3917	tags=34%, list=19%, signal=42%
ATF2_UP.V1_DN	182	0.48881	1.49859	0.05	0.377393	0.534	4128	tags=37%, list=20%, signal=46%
VEGF_A_UP.V1_UP	193	0.388049	1.3174	0.0806142	0.38879	0.813	5013	tags=39%, list=24%, signal=51%
IL2_UP.V1_DN	191	0.409366	1.30995	0.073724	0.391337	0.821	4504	tags=39%, list=22%, signal=50%
STK33_UP	276	0.379834	1.29123	0.199219	0.408842	0.844	5409	tags=42%, list=26%, signal=56%
GCNP_SHH_UP_EARLY.V1_DN	164	0.357123	1.28328	0.104089	0.413209	0.847	5538	tags=40%, list=27%, signal=55%
BMI1_DN.V1_DN	141	0.392119	1.29187	0.111324	0.422101	0.844	4682	tags=38%, list=23%, signal=48%
E2F1_UP.V1_DN	192	0.361004	1.26973	0.184676	0.433478	0.859	5557	tags=39%, list=27%, signal=52%
PKCA_DN.V1_UP	167	0.387968	1.23903	0.0930233	0.495865	0.877	3713	tags=31%, list=18%, signal=37%
CRX_DN.V1_UP	135	0.337516	1.20201	0.162524	0.539289	0.906	4225	tags=30%, list=21%, signal=38%
IL21_UP.V1_DN	178	0.387372	1.20578	0.135755	0.544047	0.905	4422	tags=35%, list=22%, signal=45%
PDGF_UP.V1_DN	131	0.385877	1.21313	0.154876	0.555519	0.896	5474	tags=46%, list=27%, signal=62%
AKT_UP_MTOR_DN.V1_DN	183	0.329381	1.20645	0.182342	0.558391	0.904	4632	tags=32%, list=23%, signal=41%
TGFB_UP.V1_UP	184	0.361922	1.18325	0.243948	0.57711	0.92	5484	tags=41%, list=27%, signal=56%
PRC2_EED_UP.V1_UP	189	0.343281	1.1497	0.248566	0.590083	0.932	5194	tags=38%, list=25%, signal=50%
JAK2_DN.V1_UP	179	0.34783	1.06674	0.321012	0.593503	0.969	3094	tags=27%, list=15%, signal=31%
CRX_NRL_DN.V1_DN	126	0.306876	1.07796	0.325758	0.594943	0.967	3310	tags=26%, list=16%, signal=31%
EIF4E_DN	97	0.30718	1.17246	0.320312	0.595636	0.924	6204	tags=38%, list=30%, signal=54%
RB_DN.V1_DN	124	0.313639	1.15225	0.272727	0.595791	0.932	5162	tags=32%, list=25%, signal=43%
PRC2_SUZ12_UP.V1_DN	182	0.337901	1.07324	0.348315	0.596865	0.967	3956	tags=29%, list=19%, signal=36%
CAHOY_OLIGODENDROCUTIC	97	0.32689	1.09678	0.3186	0.599256	0.962	4797	tags=32%, list=23%, signal=42%
KRAS.PROSTATE_UP.V1_DN	138	0.362504	1.05325	0.340782	0.599756	0.973	4525	tags=36%, list=22%, signal=45%
BRCA1_DN.V1_UP	129	0.365979	1.06704	0.322581	0.602252	0.969	3455	tags=28%, list=17%, signal=33%
P53_DN.V2_DN	143	0.330137	1.09965	0.264479	0.602294	0.961	3289	tags=31%, list=16%, signal=36%
NOTCH_DN.V1_UP	185	0.318703	1.05943	0.319361	0.602339	0.97	3646	tags=27%, list=18%, signal=33%
KRAS.BREAST_UP.V1_DN	137	0.347087	1.07875	0.297143	0.602973	0.967	4328	tags=34%, list=21%, signal=42%
CTIP_DN.V1_DN	133	0.358742	1.10319	0.309886	0.603856	0.957	4569	tags=35%, list=22%, signal=44%
PTEN_DN.V1_UP	185	0.389893	1.13932	0.258064	0.605149	0.939	4368	tags=36%, list=21%, signal=45%
CRX_DN.V1_DN	133	0.316796	1.04739	0.368627	0.606166	0.974	3576	tags=26%, list=17%, signal=32%
WNT_UP.V1_UP	177	0.331001	1.0542	0.357143	0.606725	0.973	4490	tags=34%, list=22%, signal=44%
P53_DN.V1_DN	191	0.338541	1.0224	0.427203	0.607443	0.982	3962	tags=31%, list=19%, signal=38%
BCAT_BILD_ET_AL_DN	45	0.333858	1.15324	0.334623	0.607488	0.932	6243	tags=38%, list=30%, signal=54%
STK33_NOMO_UP	280	0.354215	1.16237	0.304175	0.607904	0.928	5409	tags=39%, list=26%, signal=52%
ESC_V6.5_UP_EARLY.V1_UP	161	0.286449	1.08071	0.285996	0.608935	0.966	3675	tags=23%, list=18%, signal=28%
SNF5_DN.V1_DN	161	0.388475	1.15722	0.235849	0.609794	0.93	3663	tags=31%, list=18%, signal=38%
CAHOY_NEURONAL	99	0.358365	0.988575	0.467836	0.609857	0.99	2988	tags=26%, list=15%, signal=31%
NOTCH_DN.V1_DN	181	0.33001	0.99156	0.477273	0.61019	0.989	3958	tags=28%, list=19%, signal=35%
LTE2_UP.V1_UP	185	0.305649	1.12769	0.269685	0.610732	0.942	5396	tags=39%, list=26%, signal=52%
PRC2_EZH2_UP.V1_DN	192	0.359306	1.08369	0.337143	0.611409	0.966	4136	tags=33%, list=20%, signal=41%
ATM_DN.V1_DN	144	0.333927	0.984792	0.505814	0.611463	0.991	4502	tags=31%, list=22%, signal=39%
PTEN_DN.V2_UP	134	0.350167	1.02998	0.41635	0.612265	0.978	5322	tags=38%, list=26%, signal=51%
KRAS.LUNG.BREAST_UP.V1_DN	139	0.323351	0.993595	0.447955	0.612588	0.989	3934	tags=31%, list=19%, signal=38%
TGFB_UP.V1_DN	187	0.291827	1.13195	0.236641	0.613214	0.942	5079	tags=35%, list=25%, signal=46%
RELA_DN.V1_UP	149	0.329463	1.02331	0.406072	0.613287	0.982	2755	tags=21%, list=13%, signal=25%
STK33_SKM_UP	269	0.307931	1.03303	0.426295	0.613622	0.978	5560	tags=38%, list=27%, signal=51%
CYCLIN_D1_KE_.V1_DN	190	0.300019	0.980615	0.478011	0.614412	0.991	3891	tags=24%, list=19%, signal=29%
KRAS.AMP.LUNG_UP.V1_DN	137	0.352733	1.10323	0.282486	0.61559	0.957	5176	tags=41%, list=25%, signal=54%
PDGF_ERK_DN.V1_DN	145	0.223236	1.08634	0.306667	0.615591	0.966	3816	tags=17%, list=19%, signal=20%
LEF1_UP.V1_UP	193	0.357672	1.01231	0.440367	0.615593	0.985	4286	tags=35%, list=21%, signal=44%
RELA_DN.V1_DN	139	0.361206	1.03568	0.387914	0.616185	0.976	3161	tags=30%, list=15%, signal=35%
STK33_SKM_DN	264	0.297789	1.00144	0.457305	0.616761	0.988	4168	tags=28%, list=20%, signal=35%
SIRNA_EIF4GI_UP	94	0.208045	0.975594	0.454012	0.618867	0.992	5539	tags=26%, list=27%, signal=35%
ESC_J1_UP_EARLY.V1_DN	174	0.26599	1.00376	0.446809	0.619581	0.988	4331	tags=25%, list=21%, signal=31%
CRX_NRL_DN.V1_UP	137	0.276793	0.993726	0.467557	0.619989	0.989	2581	tags=19%, list=13%, signal=22%
PRC1_BMI_UP.V1_DN	179	0.331589	1.01339	0.43346	0.62103	0.985	4201	tags=32%, list=20%, signal=40%
RAPA_EARLY_UP.V1_UP	178	0.295885	1.02331	0.389313	0.621925	0.982	5470	tags=37%, list=27%, signal=49%
HOXA9_DN.V1_UP	192	0.318547	1.10492	0.365079	0.622914	0.954	5564	tags=36%, list=27%, signal=49%
IL21_UP.V1_UP	182	0.334968	1.00555	0.444874	0.623036	0.986	3539	tags=29%, list=17%, signal=35%
GCNP_SHH_UP_LATE.V1_DN	175	0.281653	1.03609	0.407767	0.624397	0.976	4085	tags=22%, list=20%, signal=28%
NRL_DN.V1_DN	129	0.278139	0.994348	0.469466	0.626174	0.989	3517	tags=25%, list=17%, signal=30%
TBK1.DN.48HRS_DN	50	0.223884	0.967189	0.470238	0.63001	0.992	4665	tags=22%, list=23%, signal=28%
KRAS.KIDNEY_UP.V1_DN	134	0.322311	0.962976	0.518939	0.633374	0.993	3130	tags=24%, list=15%, signal=28%
WNT_UP.V1_DN	169	0.345602	1.105	0.315891	0.635325	0.954	3848	tags=27%, list=19%, signal=32%
P53_DN.V1_UP	192	0.283867	0.938553	0.554264	0.641147	0.994	4052	tags=31%, list=20%, signal=38%
KRAS.600_UP.V1_UP	273	0.324211	0.951823	0.533333	0.645397	0.994	4325	tags=33%, list=21%, signal=41%
ATM_DN.V1_UP	144	0.307048	0.933881	0.561886	0.64596	0.995	2502	tags=22%, list=12%, signal=25%
KRAS.AMP.LUNG_UP.V1_UP	139	0.308788	0.927942	0.616412	0.64652	0.995	3893	tags=27%, list=19%, signal=34%
KRAS.600.LUNG.BREAST_UP.V1_DN	280	0.294771	0.930501	0.589695	0.647305	0.995	4138	tags=30%, list=20%, signal=37%
KRAS.600_UP.V1_DN	276	0.308331	0.938794	0.567362	0.647313	0.994	4569	tags=33%, list=22%, signal=42%
ERB2_UP.V1_UP	188	0.323103	1.10546	0.298872	0.64743	0.954	4562	tags=34%, list=22%, signal=43%
NRL_DN.V1_UP	135	0.257901	0.923653	0.553232	0.651837	0.997	2866	tags=19%, list=14%, signal=21%
PTEN_DN.V1_DN	178	0.326173	0.952054	0.570093	0.651959	0.994	3442	tags=26%, list=17%, signal=31%
BCAT_BILD_ET_AL_UP	45	0.316211	1.10837	0.313609	0.65227	0.952	1960	tags=13%, list=10%, signal=15%
SRC_UP.V1_UP	163	0.288125	0.909405	0.639922	0.652741	0.997	2784	tags=21%, list=14%, signal=24%
MEK_UP.V1_DN	191	0.261926	0.942327	0.537402	0.65296	0.994	3783	tags=21%, list=18%, signal=25%
KRAS.PROSTATE_UP.V1_UP	133	0.308705	0.920122	0.577358	0.653198	0.997	4709	tags=35%, list=23%, signal=45%
CAMP_UP.V1_DN	191	0.266726	0.938945	0.537285	0.653966	0.994	6292	tags=39%, list=31%, signal=56%
KRAS.DF.V1_UP	191	0.262388	0.90617	0.600382	0.654435	0.997	4517	tags=36%, list=22%, signal=45%
EGFR_UP.V1_DN	194	0.252003	0.944743	0.541985	0.654994	0.994	3783	tags=26%, list=18%, signal=31%
STK33_DN	267	0.249513	0.910203	0.627863	0.657149	0.997	4168	tags=27%, list=20%, signal=34%
JAK2_DN.V1_DN	138	0.263869	0.91498	0.579848	0.658582	0.997	5808	tags=39%, list=28%, signal=54%
PKCA_DN.V1_DN	160	0.272864	0.911058	0.615686	0.661462	0.997	4782	tags=31%, list=23%, signal=40%
RAPA_EARLY_UP.V1_DN	187	0.238902	0.883427	0.649903	0.670215	0.998	3646	tags=22%, list=18%, signal=27%
KRAS.300_UP.V1_UP	143	0.313657	0.88423	0.649326	0.674157	0.998	4392	tags=34%, list=21%, signal=43%
MYC_UP.V1_DN	161	0.274969	0.89246	0.641221	0.674346	0.998	5757	tags=42%, list=28%, signal=57%
CYCLIN_D1_UP.V1_DN	189	0.230388	0.894462	0.622889	0.675733	0.998	4708	tags=26%, list=23%, signal=33%
KRAS.600.LUNG.BREAST_UP.V1_UP	274	0.298013	0.878029	0.683712	0.675938	0.998	4417	tags=32%, list=22%, signal=41%
LTE2_UP.V1_DN	193	0.258763	0.885515	0.590226	0.677185	0.998	3697	tags=23%, list=18%, signal=28%
DCA_UP.V1_UP	179	0.272505	0.887099	0.685289	0.679782	0.998	3380	tags=24%, list=16%, signal=29%
RB_P130_DN.V1_DN	136	0.198444	0.869407	0.611219	0.690004	0.999	7113	tags=33%, list=35%, signal=50%
KRAS.300_UP.V1_DN	136	0.299645	0.866278	0.714286	0.690315	0.999	4525	tags=33%, list=22%, signal=42%
PDGF_ERK_DN.V1_UP	142	0.2217	0.857163	0.736538	0.705293	0.999	4564	tags=27%, list=22%, signal=34%
BRCA1_DN.V1_DN	133	0.246931	0.828011	0.827392	0.737714	0.999	3180	tags=20%, list=15%, signal=23%
EGFR_UP.V1_UP	190	0.272024	0.832655	0.65737	0.739545	0.999	5155	tags=37%, list=25%, signal=49%
KRAS.DF.V1_DN	192	0.241338	0.829349	0.731286	0.740622	0.999	3503	tags=20%, list=17%, signal=24%
AKT_UP_MTOR_DN.V1_UP	180	0.226961	0.837	0.733333	0.741104	0.999	3697	tags=19%, list=18%, signal=24%
STK33_NOMO_DN	270	0.242952	0.822118	0.757692	0.744874	0.999	4168	tags=27%, list=20%, signal=33%
RPS14_DN.V1_UP	189	0.311082	0.832858	0.660079	0.744934	0.999	4414	tags=31%, list=22%, signal=39%
CTIP_DN.V1_UP	126	0.278951	0.837613	0.806142	0.745944	0.999	4174	tags=31%, list=20%, signal=39%
CYCLIN_D1_UP.V1_UP	185	0.224666	0.813541	0.754286	0.758314	0.999	4134	tags=23%, list=20%, signal=28%
ESC_J1_UP_LATE.V1_DN	183	0.223315	0.800766	0.731141	0.78245	0.999	3406	tags=19%, list=17%, signal=23%
PRC1_BMI_UP.V1_UP	183	0.241488	0.789803	0.923828	0.795389	0.999	3879	tags=22%, list=19%, signal=27%
ALK_DN.V1_DN	138	0.259017	0.790882	0.896208	0.79978	0.999	4979	tags=30%, list=24%, signal=40%
SINGH_KRAS_DEPENDENCY_SIGNATURE_	20	0.331174	0.772267	0.796443	0.826672	0.999	4625	tags=45%, list=23%, signal=58%
JNK_DN.V1_UP	183	0.248807	0.76576	0.84381	0.834367	0.999	2974	tags=19%, list=14%, signal=22%
PIGF_UP.V1_DN	186	0.234701	0.752415	0.925714	0.847952	0.999	3095	tags=21%, list=15%, signal=24%
KRAS.50_UP.V1_UP	48	0.297337	0.754443	0.851406	0.850575	0.999	4994	tags=33%, list=24%, signal=44%
KRAS.LUNG.BREAST_UP.V1_UP	138	0.262926	0.744451	0.915094	0.856506	0.999	3490	tags=24%, list=17%, signal=29%
E2F3_UP.V1_DN	154	0.219521	0.735642	0.940476	0.859928	0.999	4894	tags=27%, list=24%, signal=36%
TBK1.DF_UP	286	0.172818	0.737227	0.809524	0.863312	0.999	5681	tags=29%, list=28%, signal=40%
MEK_UP.V1_UP	194	0.229831	0.720124	0.82549	0.87701	0.999	5511	tags=36%, list=27%, signal=48%
KRAS.LUNG_UP.V1_DN	138	0.248644	0.701113	0.938662	0.897575	0.999	4091	tags=26%, list=20%, signal=32%
BMI1_DN.V1_UP	144	0.240871	0.667886	0.864341	0.928943	0.999	5191	tags=36%, list=25%, signal=48%
