# Supplementary material for: Prognostic value of CA20, a score based on centrosome amplification-associated genes, in breast tumors
Source: Sci Rep. 2017 Mar 21;7:262. doi: 10.1038/s41598-017-00363-w (PMC5428291; doi:10.1038/s41598-017-00363-w)
Supplement: Supplementary file 15 — Supplementary Table 14 [file 41598_2017_363_MOESM15_ESM.csv]

## Sheet: gsea_report_for_2_1480968479305
NAME	SIZE	ES	NES	NOM p-val	FDR q-val	FWER p-val	RANK AT MAX	LEADING EDGE
E2F1_UP.V1_UP	185	0.529809	2.23015	0	0	0	1867	tags=24%, list=9%, signal=27%
GCNP_SHH_UP_EARLY.V1_UP	171	0.47213	2.1229	0	0.000129512	0.001	2054	tags=20%, list=10%, signal=23%
GCNP_SHH_UP_LATE.V1_UP	177	0.49889	2.15681	0	0.000194268	0.001	1324	tags=20%, list=6%, signal=22%
CSR_LATE_UP.V1_UP	170	0.58436	2.07054	0	0.000358569	0.003	3687	tags=51%, list=18%, signal=61%
RPS14_DN.V1_DN	185	0.565985	1.99532	0	0.000543895	0.007	4051	tags=46%, list=20%, signal=57%
HOXA9_DN.V1_DN	186	0.545284	2.00851	0	0.000574966	0.007	2048	tags=27%, list=10%, signal=30%
TBK1.DN.48HRS_UP	50	0.465324	1.95506	0	0.00116645	0.016	1621	tags=16%, list=8%, signal=17%
RB_P107_DN.V1_UP	136	0.563353	1.9192	0	0.00175023	0.025	2091	tags=40%, list=10%, signal=44%
PRC2_EED_UP.V1_DN	191	0.447985	1.83031	0.0019685	0.00503004	0.069	2906	tags=27%, list=14%, signal=31%
RB_DN.V1_UP	131	0.41663	1.83523	0.00608519	0.00521647	0.066	2773	tags=24%, list=14%, signal=28%
PRC2_EZH2_UP.V1_UP	188	0.51966	1.78424	0	0.0072987	0.107	1494	tags=28%, list=7%, signal=30%
VEGF_A_UP.V1_DN	189	0.454006	1.77387	0.00622407	0.00747429	0.124	1808	tags=21%, list=9%, signal=23%
SIRNA_EIF4GI_DN	94	0.395185	1.54357	0.0265849	0.0651485	0.443	3276	tags=26%, list=16%, signal=30%
MTOR_UP.N4.V1_UP	195	0.357312	1.48501	0.0487805	0.0982992	0.537	4742	tags=41%, list=23%, signal=52%
MTOR_UP.V1_UP	166	0.39861	1.41174	0.0479167	0.165405	0.674	3106	tags=33%, list=15%, signal=38%
E2F3_UP.V1_UP	186	0.402872	1.38073	0.0325203	0.189787	0.722	2824	tags=38%, list=14%, signal=43%
CAMP_UP.V1_UP	195	0.218186	1.33911	0.112648	0.231235	0.777	4994	tags=24%, list=24%, signal=32%
MYC_UP.V1_UP	174	0.329203	1.29295	0.118143	0.271532	0.83	4249	tags=38%, list=21%, signal=47%
ERB2_UP.V1_DN	193	0.299289	1.22842	0.183673	0.275546	0.89	3439	tags=23%, list=17%, signal=27%
PDGF_UP.V1_UP	140	0.266538	1.29557	0.123506	0.282131	0.828	1957	tags=11%, list=10%, signal=12%
RB_P130_DN.V1_UP	128	0.342068	1.23714	0.146484	0.28402	0.886	3344	tags=25%, list=16%, signal=30%
DCA_UP.V1_DN	179	0.329524	1.22945	0.150101	0.284869	0.89	4048	tags=26%, list=20%, signal=32%
GLI1_UP.V1_DN	27	0.405767	1.23736	0.220648	0.295304	0.886	4866	tags=41%, list=24%, signal=53%
CSR_EARLY_UP.V1_UP	159	0.272978	1.24453	0.191268	0.296349	0.88	6472	tags=48%, list=32%, signal=69%
SRC_UP.V1_DN	165	0.365958	1.26734	0.10625	0.298347	0.855	3356	tags=29%, list=16%, signal=34%
HINATA_NFKB_IMMU_INF	17	0.622221	1.24946	0.267748	0.301416	0.874	4088	tags=47%, list=20%, signal=59%
CORDENONSI_YAP_CONSERVED_SIGNATURE	57	0.428606	1.252	0.22561	0.311061	0.871	1748	tags=26%, list=9%, signal=29%
NFE2L2.V2	435	0.339705	1.19746	0.14557	0.314862	0.916	2355	tags=23%, list=11%, signal=25%
RB_P107_DN.V1_DN	125	0.232936	1.11487	0.328125	0.45536	0.957	5214	tags=26%, list=25%, signal=35%
IL15_UP.V1_UP	183	0.337405	1.09026	0.335456	0.493124	0.967	3526	tags=34%, list=17%, signal=41%
PTEN_DN.V2_DN	137	0.283464	1.0596	0.307692	0.511781	0.973	1738	tags=16%, list=8%, signal=17%
IL2_UP.V1_UP	186	0.334769	1.06318	0.376874	0.519101	0.972	2812	tags=29%, list=14%, signal=33%
ALK_DN.V1_UP	136	0.351997	1.04994	0.369261	0.519776	0.982	1445	tags=21%, list=7%, signal=23%
PRC2_SUZ12_UP.V1_UP	185	0.324463	1.0667	0.324841	0.52806	0.971	2789	tags=23%, list=14%, signal=27%
BCAT_GDS748_DN	43	0.265028	1.02145	0.402464	0.570438	0.988	2849	tags=14%, list=14%, signal=16%
SNF5_DN.V1_UP	174	0.317379	1.01289	0.433684	0.574567	0.991	1844	tags=18%, list=9%, signal=19%
ATF2_S_UP.V1_UP	188	0.311068	1.00183	0.447257	0.583481	0.991	3063	tags=29%, list=15%, signal=34%
JNK_DN.V1_DN	183	0.269709	0.922056	0.605159	0.752893	0.994	2351	tags=20%, list=11%, signal=23%
ATF2_UP.V1_UP	185	0.273906	0.903744	0.65678	0.765719	0.996	2179	tags=18%, list=11%, signal=20%
CYCLIN_D1_KE_.V1_UP	187	0.218266	0.922579	0.568273	0.771073	0.994	4775	tags=29%, list=23%, signal=38%
STK33_DN	267	0.245809	0.907276	0.627368	0.774833	0.996	2992	tags=22%, list=15%, signal=26%
STK33_NOMO_DN	270	0.257976	0.892351	0.634249	0.778408	0.997	2992	tags=23%, list=15%, signal=27%
PDGF_ERK_DN.V1_UP	142	0.223888	0.88341	0.640404	0.787308	0.999	2460	tags=15%, list=12%, signal=17%
ESC_V6.5_UP_LATE.V1_DN	177	0.234316	0.864026	0.656716	0.820511	0.999	2906	tags=19%, list=14%, signal=22%
P53_DN.V2_UP	146	0.278829	0.833916	0.760417	0.849453	1	2882	tags=25%, list=14%, signal=29%
RAPA_EARLY_UP.V1_DN	187	0.223135	0.838434	0.726721	0.85517	1	3725	tags=24%, list=18%, signal=28%
CYCLIN_D1_UP.V1_UP	185	0.222051	0.811513	0.779352	0.858561	1	2211	tags=16%, list=11%, signal=17%
TBK1.DF_DN	280	0.173541	0.842023	0.633745	0.864533	1	3386	tags=13%, list=16%, signal=15%
PIGF_UP.V1_DN	186	0.242036	0.800699	0.864271	0.86944	1	3609	tags=25%, list=18%, signal=30%
AKT_UP.V1_UP	166	0.22122	0.786411	0.828452	0.871365	1	2819	tags=19%, list=14%, signal=22%
EIF4E_UP	97	0.20249	0.818454	0.733871	0.874492	1	5133	tags=31%, list=25%, signal=41%
KRAS.LUNG_UP.V1_UP	137	0.285858	0.811534	0.8	0.875998	1	1726	tags=20%, list=8%, signal=21%
CAHOY_ASTROCYTIC	100	0.256115	0.768594	0.826531	0.880313	1	2512	tags=22%, list=12%, signal=25%
KRAS.50_UP.V1_DN	46	0.309876	0.789621	0.813525	0.880398	1	3674	tags=43%, list=18%, signal=53%
BMI1_DN_MEL18_DN.V1_UP	143	0.262418	0.715724	0.823285	0.880682	1	2412	tags=21%, list=12%, signal=24%
RAF_UP.V1_UP	191	0.244005	0.774408	0.736514	0.882667	1	1753	tags=13%, list=9%, signal=14%
MEK_UP.V1_UP	194	0.219819	0.718487	0.836	0.891464	1	1793	tags=12%, list=9%, signal=13%
KRAS.BREAST_UP.V1_UP	135	0.262619	0.744315	0.940171	0.896898	1	2426	tags=24%, list=12%, signal=28%
KRAS.LUNG.BREAST_UP.V1_UP	138	0.249275	0.719287	0.957806	0.905376	1	3232	tags=28%, list=16%, signal=33%
BRCA1_DN.V1_DN	133	0.222217	0.745387	0.980843	0.910974	1	3711	tags=28%, list=18%, signal=34%
MEL18_DN.V1_UP	140	0.262122	0.722741	0.802966	0.915972	1	2048	tags=19%, list=10%, signal=20%
