# Supplementary material for: Prognostic value of CA20, a score based on centrosome amplification-associated genes, in breast tumors
Source: Sci Rep. 2017 Mar 21;7:262. doi: 10.1038/s41598-017-00363-w (PMC5428291; doi:10.1038/s41598-017-00363-w)
Supplement: Supplementary file 16 — Supplementary Table 15 [file 41598_2017_363_MOESM16_ESM.csv]

## Sheet: gsea_report_for_1_1480968479305
NAME	SIZE	ES	NES	NOM p-val	FDR q-val	FWER p-val	RANK AT MAX	LEADING EDGE
RAF_UP.V1_DN	191	0.52691	1.73565	0.00604839	0.0984567	0.16	3493	tags=39%, list=17%, signal=46%
CSR_EARLY_UP.V1_DN	141	0.458716	1.81665	0	0.139721	0.089	4813	tags=45%, list=23%, signal=58%
GLI1_UP.V1_UP	27	0.549038	1.7375	0.0138067	0.146538	0.159	712	tags=15%, list=3%, signal=15%
CSR_LATE_UP.V1_DN	161	0.49681	1.54006	0.0374016	0.373742	0.451	4027	tags=45%, list=20%, signal=55%
LEF1_UP.V1_DN	186	0.3868	1.33298	0.0863454	0.37637	0.791	4533	tags=39%, list=22%, signal=49%
ESC_V6.5_UP_EARLY.V1_DN	170	0.429317	1.32402	0.146939	0.380739	0.802	5160	tags=45%, list=25%, signal=59%
ATF2_S_UP.V1_DN	183	0.457079	1.33759	0.129666	0.381937	0.787	4333	tags=39%, list=21%, signal=49%
AKT_UP.V1_DN	186	0.462158	1.477	0.062	0.391379	0.584	4151	tags=39%, list=20%, signal=49%
BCAT.100_UP.V1_DN	38	0.460061	1.33905	0.0980392	0.397443	0.786	4352	tags=42%, list=21%, signal=53%
YAP1_UP	46	0.369844	1.346	0.133462	0.399019	0.775	5475	tags=39%, list=27%, signal=53%
BMI1_DN_MEL18_DN.V1_DN	146	0.440197	1.35209	0.10142	0.403761	0.77	5150	tags=42%, list=25%, signal=56%
MEL18_DN.V1_DN	148	0.455156	1.38588	0.086444	0.409091	0.732	4126	tags=36%, list=20%, signal=45%
IL15_UP.V1_DN	183	0.437106	1.35749	0.0483871	0.410225	0.764	4543	tags=45%, list=22%, signal=57%
MTOR_UP.V1_DN	179	0.391269	1.36202	0.092	0.423528	0.758	4323	tags=31%, list=21%, signal=39%
ESC_J1_UP_EARLY.V1_UP	179	0.387057	1.38878	0.0576132	0.429645	0.724	6028	tags=47%, list=29%, signal=67%
PIGF_UP.V1_UP	184	0.340599	1.36663	0.140351	0.436828	0.752	6029	tags=33%, list=29%, signal=47%
ESC_V6.5_UP_LATE.V1_UP	187	0.429126	1.47732	0.0316832	0.446384	0.582	5061	tags=39%, list=25%, signal=51%
MTOR_UP.N4.V1_DN	181	0.386392	1.49489	0.0555556	0.449456	0.541	5792	tags=46%, list=28%, signal=64%
YAP1_DN	41	0.505797	1.54403	0.0165975	0.450224	0.443	4868	tags=41%, list=24%, signal=54%
E2F1_UP.V1_DN	192	0.352476	1.25776	0.190196	0.459231	0.853	5033	tags=35%, list=25%, signal=46%
PKCA_DN.V1_UP	167	0.38473	1.2518	0.076	0.461066	0.855	3775	tags=31%, list=18%, signal=38%
BCAT_GDS748_UP	48	0.459753	1.38925	0.0601942	0.461553	0.724	3449	tags=35%, list=17%, signal=42%
ATF2_UP.V1_DN	182	0.469291	1.3985	0.1	0.46288	0.707	3730	tags=35%, list=18%, signal=42%
IL2_UP.V1_DN	191	0.39937	1.27335	0.0985916	0.469485	0.847	4833	tags=42%, list=24%, signal=54%
VEGF_A_UP.V1_UP	193	0.370566	1.25877	0.125253	0.473105	0.853	4572	tags=35%, list=22%, signal=45%
CAHOY_ASTROGLIAL	100	0.431009	1.26431	0.217565	0.476009	0.851	4448	tags=38%, list=22%, signal=48%
BMI1_DN.V1_DN	141	0.387878	1.27812	0.148297	0.476143	0.842	5150	tags=40%, list=25%, signal=54%
ESC_J1_UP_LATE.V1_UP	190	0.425084	1.40224	0.0527383	0.49232	0.703	4668	tags=36%, list=23%, signal=46%
RB_DN.V1_DN	124	0.33298	1.22892	0.203922	0.507573	0.875	5161	tags=34%, list=25%, signal=45%
AKT_UP_MTOR_DN.V1_DN	183	0.328055	1.21699	0.172345	0.508049	0.884	3633	tags=27%, list=18%, signal=32%
BCAT_BILD_ET_AL_UP	45	0.355707	1.22199	0.203156	0.510462	0.881	1540	tags=13%, list=8%, signal=14%
STK33_UP	276	0.351082	1.1965	0.252941	0.518255	0.907	5144	tags=39%, list=25%, signal=52%
PDGF_UP.V1_DN	131	0.381428	1.20158	0.187377	0.520473	0.9	5428	tags=45%, list=26%, signal=61%
BCAT.100_UP.V1_UP	47	0.499764	1.41962	0.0344828	0.534555	0.679	3922	tags=45%, list=19%, signal=55%
GCNP_SHH_UP_EARLY.V1_DN	164	0.334398	1.20192	0.188377	0.53497	0.899	5044	tags=36%, list=25%, signal=47%
KRAS.KIDNEY_UP.V1_UP	142	0.516078	1.40288	0.0701754	0.540555	0.703	3459	tags=42%, list=17%, signal=50%
ERB2_UP.V1_UP	188	0.335869	1.15593	0.254509	0.571085	0.93	4934	tags=38%, list=24%, signal=49%
PRC2_EED_UP.V1_UP	189	0.345991	1.17114	0.212237	0.571497	0.92	5054	tags=37%, list=25%, signal=48%
TGFB_UP.V1_DN	187	0.294251	1.14886	0.21748	0.576262	0.934	5125	tags=34%, list=25%, signal=45%
CRX_DN.V1_UP	135	0.328473	1.15863	0.197239	0.578693	0.929	3436	tags=27%, list=17%, signal=32%
IL21_UP.V1_DN	178	0.367235	1.15918	0.190965	0.592102	0.928	3555	tags=29%, list=17%, signal=34%
P53_DN.V2_DN	143	0.321241	1.06614	0.304	0.598121	0.964	3346	tags=31%, list=16%, signal=37%
JAK2_DN.V1_UP	179	0.340143	1.05944	0.323471	0.605498	0.969	3529	tags=28%, list=17%, signal=34%
RAPA_EARLY_UP.V1_UP	178	0.304283	1.06724	0.333333	0.605791	0.964	3906	tags=27%, list=19%, signal=33%
CTIP_DN.V1_DN	133	0.34675	1.07555	0.336032	0.606585	0.961	3167	tags=28%, list=15%, signal=33%
KRAS.BREAST_UP.V1_DN	137	0.340626	1.07899	0.279923	0.60793	0.959	4906	tags=39%, list=24%, signal=51%
STK33_NOMO_UP	280	0.323047	1.06849	0.389558	0.613467	0.963	5198	tags=36%, list=25%, signal=48%
TGFB_UP.V1_UP	184	0.33422	1.08054	0.361493	0.615098	0.958	5218	tags=36%, list=25%, signal=48%
EIF4E_DN	97	0.275458	1.04361	0.425781	0.61564	0.977	6200	tags=35%, list=30%, signal=50%
KRAS.PROSTATE_UP.V1_DN	138	0.365783	1.08381	0.287054	0.618775	0.958	3332	tags=29%, list=16%, signal=34%
BRCA1_DN.V1_UP	129	0.358158	1.04561	0.359375	0.620491	0.976	3717	tags=31%, list=18%, signal=38%
WNT_UP.V1_DN	169	0.32071	1.0471	0.362403	0.626714	0.976	3665	tags=25%, list=18%, signal=31%
NOTCH_DN.V1_UP	185	0.320502	1.08431	0.280603	0.629866	0.958	3375	tags=25%, list=16%, signal=30%
WNT_UP.V1_UP	177	0.299021	0.955334	0.512146	0.634132	0.988	4267	tags=32%, list=21%, signal=40%
PRC2_SUZ12_UP.V1_DN	182	0.320696	1.03199	0.410749	0.635597	0.979	4613	tags=33%, list=22%, signal=42%
PRC2_EZH2_UP.V1_DN	192	0.366841	1.10187	0.322	0.636501	0.952	3555	tags=32%, list=17%, signal=38%
ESC_V6.5_UP_EARLY.V1_UP	161	0.289654	1.10551	0.264822	0.640231	0.95	4056	tags=26%, list=20%, signal=32%
PTEN_DN.V1_UP	185	0.36909	1.08497	0.330769	0.640964	0.958	3607	tags=30%, list=18%, signal=36%
LEF1_UP.V1_UP	193	0.335746	0.955578	0.506692	0.6412	0.988	3496	tags=30%, list=17%, signal=36%
CRX_DN.V1_DN	133	0.288712	0.967984	0.524851	0.64283	0.988	3952	tags=26%, list=19%, signal=32%
CAHOY_OLIGODENDROCUTIC	97	0.287082	0.957657	0.531915	0.643879	0.988	5259	tags=33%, list=26%, signal=44%
STK33_SKM_UP	269	0.289936	0.976441	0.499002	0.64804	0.988	5856	tags=40%, list=29%, signal=55%
KRAS.AMP.LUNG_UP.V1_UP	139	0.31373	0.958684	0.52495	0.649321	0.988	3828	tags=27%, list=19%, signal=32%
KRAS.KIDNEY_UP.V1_DN	134	0.317224	0.945449	0.56487	0.649557	0.989	3073	tags=25%, list=15%, signal=29%
RELA_DN.V1_DN	139	0.335361	0.968484	0.504744	0.649721	0.988	2771	tags=27%, list=13%, signal=31%
CRX_NRL_DN.V1_DN	126	0.313878	1.10715	0.278846	0.650157	0.949	3467	tags=28%, list=17%, signal=33%
CAHOY_NEURONAL	99	0.383866	1.08601	0.292585	0.650904	0.958	3190	tags=29%, list=16%, signal=35%
PTEN_DN.V1_DN	178	0.325112	0.971204	0.497132	0.651891	0.988	4592	tags=34%, list=22%, signal=43%
NOTCH_DN.V1_DN	181	0.308603	0.938055	0.575049	0.652817	0.989	4182	tags=28%, list=20%, signal=34%
SNF5_DN.V1_DN	161	0.373269	1.11144	0.315895	0.653344	0.948	4701	tags=37%, list=23%, signal=48%
PDGF_ERK_DN.V1_DN	145	0.207037	0.981218	0.469388	0.653569	0.986	3587	tags=15%, list=17%, signal=18%
NRL_DN.V1_UP	135	0.272954	0.98427	0.468254	0.654373	0.986	2929	tags=20%, list=14%, signal=23%
IL21_UP.V1_UP	182	0.311174	0.940311	0.585714	0.654839	0.989	4324	tags=32%, list=21%, signal=41%
STK33_SKM_DN	264	0.286453	0.976944	0.484375	0.655582	0.988	3681	tags=26%, list=18%, signal=31%
LTE2_UP.V1_UP	185	0.299291	1.11584	0.267191	0.655813	0.947	4934	tags=36%, list=24%, signal=47%
BCAT_BILD_ET_AL_DN	45	0.317788	1.08915	0.376726	0.655861	0.957	4534	tags=27%, list=22%, signal=34%
P53_DN.V1_DN	191	0.320651	0.959228	0.523715	0.656347	0.988	4363	tags=33%, list=21%, signal=41%
HOXA9_DN.V1_UP	192	0.289467	0.989053	0.466797	0.661268	0.986	5783	tags=37%, list=28%, signal=51%
EGFR_UP.V1_DN	194	0.261109	0.984418	0.448207	0.663213	0.986	3557	tags=26%, list=17%, signal=31%
PTEN_DN.V2_UP	134	0.332513	0.995251	0.469112	0.663347	0.985	4408	tags=32%, list=21%, signal=41%
RELA_DN.V1_UP	149	0.319525	0.99855	0.448819	0.663855	0.985	2910	tags=23%, list=14%, signal=26%
KRAS.AMP.LUNG_UP.V1_DN	137	0.317585	0.9915	0.465726	0.664187	0.985	5083	tags=37%, list=25%, signal=49%
P53_DN.V1_UP	192	0.274248	0.930124	0.551657	0.665606	0.989	3796	tags=29%, list=18%, signal=35%
KRAS.600.LUNG.BREAST_UP.V1_DN	280	0.289435	0.925048	0.597679	0.670596	0.99	4673	tags=35%, list=23%, signal=44%
ATM_DN.V1_DN	144	0.308282	0.921758	0.602386	0.670681	0.99	2602	tags=19%, list=13%, signal=21%
NRL_DN.V1_DN	129	0.281646	1.01553	0.409357	0.670698	0.985	4169	tags=30%, list=20%, signal=38%
MEK_UP.V1_DN	191	0.279284	0.999432	0.432049	0.671251	0.985	3607	tags=21%, list=18%, signal=26%
KRAS.LUNG.BREAST_UP.V1_DN	139	0.32484	1.00728	0.426667	0.671368	0.985	3575	tags=29%, list=17%, signal=35%
PRC1_BMI_UP.V1_DN	179	0.323545	1.01104	0.435039	0.671525	0.985	2693	tags=23%, list=13%, signal=27%
CRX_NRL_DN.V1_UP	137	0.276727	1.00295	0.451613	0.672626	0.985	3004	tags=21%, list=15%, signal=25%
KRAS.PROSTATE_UP.V1_UP	133	0.302564	0.911315	0.608696	0.673693	0.991	2904	tags=24%, list=14%, signal=28%
MYC_UP.V1_DN	161	0.278398	0.916547	0.585859	0.675196	0.99	4635	tags=35%, list=23%, signal=45%
TBK1.DN.48HRS_DN	50	0.212178	0.912277	0.561028	0.678958	0.991	4666	tags=22%, list=23%, signal=28%
KRAS.600_UP.V1_UP	273	0.298817	0.885658	0.668627	0.693844	0.994	2631	tags=22%, list=13%, signal=25%
ESC_J1_UP_EARLY.V1_DN	174	0.229918	0.878273	0.617476	0.697714	0.994	4194	tags=22%, list=20%, signal=28%
ATM_DN.V1_UP	144	0.289014	0.885746	0.713131	0.700744	0.994	2267	tags=20%, list=11%, signal=22%
CYCLIN_D1_KE_.V1_DN	190	0.269712	0.879431	0.640777	0.701961	0.994	3555	tags=22%, list=17%, signal=26%
DCA_UP.V1_UP	179	0.271784	0.893245	0.695906	0.703515	0.993	2896	tags=22%, list=14%, signal=25%
JAK2_DN.V1_DN	138	0.253535	0.886928	0.602062	0.704835	0.994	5673	tags=36%, list=28%, signal=50%
KRAS.600_UP.V1_DN	276	0.289702	0.894601	0.638095	0.707947	0.993	4648	tags=33%, list=23%, signal=43%
KRAS.DF.V1_UP	191	0.252985	0.886988	0.637236	0.712102	0.994	4332	tags=34%, list=21%, signal=42%
PKCA_DN.V1_DN	160	0.249374	0.855627	0.743191	0.71922	0.994	3570	tags=23%, list=17%, signal=28%
GCNP_SHH_UP_LATE.V1_DN	175	0.231888	0.866439	0.659491	0.720763	0.994	3955	tags=19%, list=19%, signal=24%
LTE2_UP.V1_DN	193	0.252766	0.860996	0.633136	0.720782	0.994	2828	tags=18%, list=14%, signal=21%
SRC_UP.V1_UP	163	0.265673	0.856111	0.770624	0.725068	0.994	2842	tags=20%, list=14%, signal=23%
KRAS.300_UP.V1_DN	136	0.294319	0.861898	0.714836	0.725298	0.994	4434	tags=33%, list=22%, signal=42%
CTIP_DN.V1_UP	126	0.278639	0.844758	0.786982	0.733147	0.995	3436	tags=28%, list=17%, signal=33%
CAMP_UP.V1_DN	191	0.237909	0.846784	0.641762	0.735559	0.995	5348	tags=31%, list=26%, signal=41%
RPS14_DN.V1_UP	189	0.308602	0.822875	0.664032	0.757631	0.997	4327	tags=31%, list=21%, signal=39%
AKT_UP_MTOR_DN.V1_UP	180	0.2167	0.816638	0.791423	0.759706	0.997	3587	tags=18%, list=17%, signal=22%
KRAS.600.LUNG.BREAST_UP.V1_UP	274	0.276163	0.819222	0.820663	0.759886	0.997	3741	tags=27%, list=18%, signal=33%
KRAS.300_UP.V1_UP	143	0.28782	0.829952	0.748526	0.760725	0.996	2572	tags=22%, list=13%, signal=25%
JNK_DN.V1_UP	183	0.260571	0.813234	0.797244	0.76133	0.998	3104	tags=21%, list=15%, signal=25%
ESC_J1_UP_LATE.V1_DN	183	0.225848	0.823842	0.746507	0.761924	0.997	3179	tags=20%, list=15%, signal=23%
ALK_DN.V1_DN	138	0.268209	0.825506	0.827801	0.765095	0.997	3527	tags=23%, list=17%, signal=28%
CYCLIN_D1_UP.V1_DN	189	0.204773	0.78125	0.867961	0.801866	0.999	6179	tags=36%, list=30%, signal=51%
KRAS.DF.V1_DN	192	0.225568	0.781654	0.84585	0.807638	0.999	3910	tags=22%, list=19%, signal=27%
E2F3_UP.V1_DN	154	0.224543	0.784693	0.920078	0.808229	0.999	4359	tags=25%, list=21%, signal=32%
SIRNA_EIF4GI_UP	94	0.168749	0.785711	0.71875	0.812617	0.999	4551	tags=19%, list=22%, signal=24%
RB_P130_DN.V1_DN	136	0.179619	0.787098	0.723529	0.816499	0.999	6983	tags=32%, list=34%, signal=49%
EGFR_UP.V1_UP	190	0.246672	0.764802	0.7393	0.829651	0.999	4503	tags=32%, list=22%, signal=40%
TBK1.DF_UP	286	0.174419	0.759169	0.774621	0.834102	0.999	5086	tags=25%, list=25%, signal=33%
PRC1_BMI_UP.V1_UP	183	0.222146	0.747888	0.99053	0.848247	0.999	4028	tags=23%, list=20%, signal=28%
SINGH_KRAS_DEPENDENCY_SIGNATURE_	20	0.315219	0.742219	0.836327	0.852379	0.999	1531	tags=20%, list=7%, signal=22%
KRAS.LUNG_UP.V1_DN	138	0.250191	0.710238	0.944231	0.895884	0.999	3633	tags=24%, list=18%, signal=29%
KRAS.50_UP.V1_UP	48	0.274109	0.70353	0.931641	0.898731	0.999	2498	tags=17%, list=12%, signal=19%
BMI1_DN.V1_UP	144	0.244234	0.687184	0.828897	0.911676	0.999	3580	tags=26%, list=17%, signal=32%
